# Supplementary material for: Characterization of patterns and variability in the dynamics of outdoor aquatic mesocosms: exploring the capabilities and challenges in data supporting aquatic system models
Source: Ecotoxicology. 2023 Jul 25;32(6):782–801. doi: 10.1007/s10646-023-02685-0 (PMC10449964; doi:10.1007/s10646-023-02685-0)
Supplement: Supplementary file 1 — Supplementary Dataset S1 [file 10646_2023_2685_MOESM1_ESM.xlsx]

## Sheet: Info
Control-14a_MesocosmGmbH-ID-1478-04
The Excel-file contains abundance numbers and respective other data sets of the following endpoints:	Sampling overview
	Endpoint	Number of Samplings
· Chemical Parameters (Nitrate [mg/L], Ammonium [mg/L], Phosphate [mg/L], Water Hardness [°dH])	Chemical-Parameters	4
· Emerging Insects [Individuals/Sample]; 1 trap with 40 cm diameter (1 x 0.126 m²))	Emerging-Insects	9
· Macroinvertebrates [Individuals/Sample]	Macroinvertebrates	10
· Macrophytes Coverage [%]	Macrophytes	5
· Periphyton Chlorophyll a [µg/a] (a = 185.5 cm2)	Periphyton-Chl-a	7
· Physical Parameters (Temperature [°C], Dissolved Oxygen [mg/L], pH, Conductivity [µS/cm])	Physical-Parameters	14
· Phytoplankton Chlorophyll a [µg/L]	Phytoplankton-Chl-a	10
· Sediment (e.g. TOC [%]) and Water Quality Parameters ([mg/L] separately)	Sediment-Water	1
· Water Levels [cm]	Water levels	11
· Zooplankton [Individuals/L]	Zooplankton	10

## Sheet: Chemistry
Control-14a_Chemical-Parameters_MesocosmGmbH-ID-1478-04
Date	Enclosure	Nitrate [mg/L]	Ammonium [mg/L]	Phosphate [mg/L]	Hardness [°dH]
2014-05-19	1	0.6	<0.01	0.2	4.8
2014-05-19	2	<0.4	<0.01	0.3	5.2
2014-05-19	3	<0.4	<0.01	0.3	5
2014-05-19	4	<0.4	<0.01	0.4	5.3
2014-05-19	5	<0.4	<0.01	0.3	5.2
2014-05-19	6	<0.4	<0.01	0.5	5.5
2014-06-19	1	<0.4	<0.01	0.3	3.9
2014-06-19	2	0.6	<0.01	0.4	3.8
2014-06-19	3	<0.4	<0.01	0.5	3
2014-06-19	4	<0.4	<0.01	0.6	4.2
2014-06-19	5	<0.4	<0.01	0.4	5.1
2014-06-19	6	0.6	<0.01	0.7	4.2
2014-07-15	1	<0.4	<0.01	0.4	4.2
2014-07-15	2	<0.4	<0.01	0.5	4.4
2014-07-15	3	<0.4	<0.01	0.4	4
2014-07-15	4	<0.4	<0.01	0.6	4.6
2014-07-15	5	<0.4	<0.01	0.4	5
2014-07-15	6	<0.4	<0.01	0.8	4.9
2014-08-12	1	<0.4	<0.01	0.4	2.6
2014-08-12	2	<0.4	<0.01	0.8	4.7
2014-08-12	3	<0.4	<0.01	0.5	3.7
2014-08-12	4	<0.4	<0.01	0.8	4.7
2014-08-12	5	<0.4	<0.01	0.5	5
2014-08-12	6	<0.4	<0.01	0.6	5

## Sheet: Emergence
Control-14a_Emerging-Insects_[Individuals/Sample]-(a=0.126cm²)_MesocosmGmbH-ID-1478-04
Date	Enclosure	Anisoptera	Anopheles sp.	Chaoborus sp.	Chironomidae	Chironominae	Cloeon dipterum	Coleoptera	Dixidae	Dytiscidae	Enallagma cyathigerum	Ephemeroptera	Haliplus sp.	Orthocladiinae	Phryganea grandis	Tanypodinae	Thysanoptera	Trichoptera
2014-05-22	1	0	0	30	0	4	1	0	0	0	0	0	0	0	0	3	0	0
2014-05-22	2	0	0	131	0	7	0	0	0	0	0	0	0	0	0	1	1	0
2014-05-22	3	0	0	62	1	0	0	0	0	0	0	0	0	0	0	1	0	0
2014-05-22	4	0	0	20	0	0	1	0	0	0	0	0	0	1	0	2	0	0
2014-05-22	5	0	0	110	0	2	0	0	0	1	0	0	0	0	0	1	0	0
2014-05-22	6	0	0	15	1	3	3	0	0	0	0	0	0	5	0	4	0	1
2014-05-29	1	0	0	51	1	0	1	0	0	0	0	0	0	1	0	4	0	0
2014-05-29	2	1	0	176	0	0	0	1	0	0	0	0	0	0	0	0	0	0
2014-05-29	3	0	0	26	0	0	1	0	0	0	0	0	0	3	0	0	0	0
2014-05-29	4	0	0	16	1	1	5	0	0	0	0	0	0	9	0	27	0	0
2014-05-29	5	0	0	150	0	0	0	0	0	0	2	0	0	0	0	2	0	0
2014-05-29	6	0	0	10	0	0	1	0	0	0	0	0	0	52	0	2	0	0
2014-06-05	1	0	0	19	2	0	2	0	0	0	1	0	0	2	0	13	0	0
2014-06-05	2	1	0	70	0	0	0	0	0	0	0	0	0	2	0	0	1	0
2014-06-05	3	0	0	18	0	1	0	0	0	0	2	0	1	10	0	1	0	0
2014-06-05	4	0	0	7	0	0	3	0	0	0	0	0	0	8	0	8	0	0
2014-06-05	5	0	0	62	0	0	4	0	0	0	0	0	0	0	0	5	1	0
2014-06-05	6	0	0	3	0	0	1	0	0	0	0	0	0	11	0	7	0	0
2014-06-11	1	1	0	10	0	2	8	0	0	0	0	0	0	0	0	5	0	0
2014-06-11	2	0	0	24	1	1	6	0	0	0	0	0	0	4	0	1	0	0
2014-06-11	3	3	0	4	0	0	9	0	0	0	0	0	0	22	0	0	0	0
2014-06-11	4	0	0	3	0	0	5	0	0	0	0	0	0	5	0	6	0	0
2014-06-11	5	4	0	7	0	0	5	0	0	0	0	0	0	10	0	4	0	0
2014-06-11	6	1	0	5	0	0	4	0	0	0	0	0	1	14	0	3	0	0
2014-06-18	1	4	0	63	0	0	14	0	0	0	0	0	0	1	0	2	0	0
2014-06-18	2	6	0	2	0	0	6	0	0	0	0	0	0	0	0	1	0	0
2014-06-18	3	6	0	28	0	0	7	0	0	0	1	0	0	4	0	0	0	0
2014-06-18	4	3	0	52	0	0	7	0	0	0	0	0	0	1	0	2	0	0
2014-06-18	5	2	0	8	0	0	14	0	0	0	0	0	0	4	0	2	0	0
2014-06-18	6	0	0	28	0	0	8	0	0	0	0	0	0	6	0	1	1	0
2014-07-03	1	0	0	51	1	0	13	0	0	0	1	0	0	7	0	1	0	0
2014-07-03	2	1	1	224	0	0	1	0	0	0	0	0	0	2	0	0	0	0
2014-07-03	3	0	0	147	0	0	8	3	0	0	1	0	0	1	0	0	1	0
2014-07-03	4	1	0	24	0	1	2	1	0	0	0	0	0	1	0	3	1	0
2014-07-03	5	0	0	142	0	1	4	0	0	0	1	0	0	0	0	0	1	0
2014-07-03	6	0	0	68	0	0	1	0	0	0	0	0	0	4	0	1	0	0
2014-07-17	1	1	0	76	1	0	3	0	0	0	0	0	0	6	0	14	1	0
2014-07-17	2	1	0	38	0	0	9	0	0	0	2	0	0	6	0	0	3	0
2014-07-17	3	1	2	43	0	0	1	0	0	0	2	0	0	5	0	13	0	0
2014-07-17	4	0	0	107	0	0	26	0	0	0	6	0	0	3	0	0	2	0
2014-07-17	5	0	1	59	0	0	7	0	0	0	0	0	0	3	0	2	4	0
2014-07-17	6	0	0	69	0	2	13	0	0	1	5	0	0	3	0	1	6	0
2014-07-31	1	0	0	38	5	0	73	0	0	0	4	0	0	32	0	22	7	0
2014-07-31	2	0	3	20	0	0	67	0	0	0	1	0	0	23	0	0	3	0
2014-07-31	3	0	0	22	12	0	70	0	0	0	4	0	0	28	0	4	6	0
2014-07-31	4	0	3	36	0	0	131	0	0	0	5	0	0	4	0	2	1	0
2014-07-31	5	0	1	71	6	0	45	0	0	0	0	0	0	10	1	6	3	0
2014-07-31	6	0	0	63	0	1	39	0	0	0	1	0	0	0	0	1	4	0
2014-08-14	1	0	0	20	3	0	51	0	2	0	0	0	0	12	0	27	0	0
2014-08-14	2	0	0	56	0	0	51	0	0	0	0	0	0	10	0	0	0	0
2014-08-14	3	0	0	22	3	0	127	0	0	0	0	0	0	81	0	52	2	0
2014-08-14	4	0	0	25	0	0	124	0	0	0	0	1	0	0	0	5	0	0
2014-08-14	5	0	0	21	0	2	43	0	0	0	1	0	0	12	2	18	0	0
2014-08-14	6	0	1	34	0	0	63	0	0	0	0	0	0	1	1	8	0	0

## Sheet: Macroinvertebrates
Control-14a_Macroinvertebrates_[Individuals/Sample]_MesocosmGmbH-ID-1478-04
Date	Enclosure	Acari	Aeshnidae	Asellus aquaticus	Bezzia sp.	Caenis sp.	Chaoborus sp. (larvae)	Chaoborus sp. (pupae)	Chironomidae (larvae)	Chironomidae (pupae)	Cloeon sp.	Coenagrionidae	Coleoptera (adult)	Coleoptera (larvae)	Corixidae	Crocothemis erythraea	Dugesia sp.	Elophila nymphaeata	Gerris sp.	Haemopis sanguisuga	Helobdella stagnalis	Leptoceridae	Lumbriculus variegatus	Lymnaea stagnalis	Lymnaeidae (< 0.5 cm)	Musculium lacustre	Naididae	Notonecta glauca	Phryganea grandis	Planorbis planorbis	Plea leachi	Polycentropodidae	Radix ovata	Tanypodinae (larvae)	Tubifex sp.	Zygoptera
2014-05-14	1	0	0	42	0	0	86	32	7	0	16	10	0	0	0	0	2	0	0	4	1	0	0	7	0	1	0	3	1	4	1	1	0	1	2	0
2014-05-14	2	0	8	47	0	0	98	55	0	0	4	14	0	0	0	0	2	1	0	6	0	1	0	8	0	0	1	1	2	1	0	0	1	2	3	0
2014-05-14	3	1	1	21	0	0	64	30	0	0	9	15	0	0	0	1	11	0	0	13	1	1	0	8	0	1	0	2	3	2	0	0	0	4	1	0
2014-05-14	4	0	0	1	1	0	20	16	3	0	3	8	0	0	0	0	0	0	0	0	1	0	0	13	0	0	0	2	1	2	1	0	2	2	0	0
2014-05-14	5	1	0	29	0	0	149	53	1	0	12	26	1	0	0	0	0	0	0	1	0	0	2	7	0	0	1	1	2	0	0	0	0	1	2	0
2014-05-14	6	0	1	10	1	1	22	30	0	0	7	3	0	0	1	0	1	0	0	2	1	0	0	11	0	0	0	3	2	1	0	0	2	2	0	0
2014-05-20	1	0	0	11	0	0	34	36	3	0	24	4	0	0	0	0	4	0	0	0	0	0	0	8	0	0	0	0	0	1	0	1	0	1	0	0
2014-05-20	2	1	5	36	0	0	98	87	0	0	7	11	0	0	0	0	1	0	0	1	0	0	0	16	0	1	0	7	1	5	0	0	1	0	0	0
2014-05-20	3	0	0	21	0	0	28	20	0	1	13	13	0	0	1	1	9	0	0	1	0	0	0	10	0	0	1	0	4	1	0	0	0	2	0	0
2014-05-20	4	0	4	10	0	0	16	6	1	0	2	3	0	0	0	0	4	0	0	1	1	0	2	10	0	1	1	1	0	2	0	0	0	0	0	0
2014-05-20	5	0	3	15	0	0	36	31	1	0	10	13	0	0	0	2	1	0	0	2	1	0	2	10	0	0	0	6	3	2	0	0	0	0	4	0
2014-05-20	6	1	2	32	1	0	13	6	1	2	6	6	1	0	0	2	0	0	0	13	0	0	0	3	0	0	1	4	0	3	0	0	1	1	0	0
2014-05-29	1	0	0	19	0	0	88	3	0	0	33	10	0	0	0	4	4	0	0	2	0	0	1	5	0	1	0	0	2	1	0	0	1	0	1	5
2014-05-29	2	0	5	49	0	0	55	12	0	0	16	3	1	0	0	1	2	0	0	0	0	0	0	10	0	0	9	3	3	3	0	0	1	3	4	2
2014-05-29	3	0	3	19	0	1	34	7	0	0	26	12	0	0	1	1	5	0	0	4	0	0	2	10	0	0	2	0	6	0	3	0	0	0	1	3
2014-05-29	4	0	0	21	0	0	51	1	0	1	6	3	0	0	1	0	3	0	0	0	0	0	9	8	3	0	2	3	0	0	0	0	1	0	1	0
2014-05-29	5	0	3	10	0	0	84	13	0	0	6	12	0	0	0	1	3	0	0	0	0	0	0	12	0	0	2	0	2	6	0	0	1	0	3	3
2014-05-29	6	0	0	16	0	0	23	1	0	0	2	6	1	0	1	0	3	0	0	3	0	0	3	7	0	0	1	1	0	2	1	0	0	0	0	0
2014-06-03	1	1	4	10	0	0	108	0	0	1	21	16	0	0	0	1	7	0	0	0	0	0	0	10	4	0	2	0	1	0	0	0	0	0	0	2
2014-06-03	2	0	6	36	0	0	84	4	0	0	8	5	1	0	0	2	3	0	0	0	0	0	1	10	3	1	10	0	1	7	0	0	2	1	1	0
2014-06-03	3	0	2	33	0	0	87	1	0	1	9	9	0	0	0	3	7	0	0	3	0	1	0	8	2	0	4	0	2	2	0	0	0	0	0	0
2014-06-03	4	3	0	22	0	0	63	0	2	0	2	3	0	0	0	0	8	0	0	0	0	0	3	4	0	1	2	5	1	2	0	0	2	0	0	0
2014-06-03	5	0	6	31	0	0	86	1	0	0	22	10	0	0	0	0	1	0	0	0	1	0	0	17	1	0	7	0	1	0	0	0	0	1	0	1
2014-06-03	6	2	0	49	0	0	36	0	0	1	5	14	1	0	0	0	1	0	0	5	1	0	2	4	1	0	3	2	1	2	0	0	1	0	0	1
2014-06-12	1	0	3	44	0	0	133	3	0	0	9	6	0	0	0	0	6	0	0	0	0	0	0	7	0	0	0	1	1	0	1	0	0	0	0	0
2014-06-12	2	1	2	17	1	0	51	0	0	0	6	2	1	0	0	1	3	0	0	0	0	0	0	3	0	0	0	2	3	0	1	0	0	0	1	0
2014-06-12	3	1	2	20	0	0	107	1	3	0	5	13	0	0	0	0	4	0	0	6	1	0	1	8	0	0	3	1	4	0	0	2	0	0	0	0
2014-06-12	4	1	0	16	0	0	60	8	0	0	0	12	0	0	0	0	0	0	0	0	1	0	10	5	0	2	2	2	1	3	0	0	3	0	2	0
2014-06-12	5	1	0	62	0	1	110	0	0	0	6	5	0	0	0	1	2	0	0	0	0	0	1	6	0	0	2	1	5	0	0	0	1	0	0	0
2014-06-12	6	1	5	31	0	0	55	0	0	0	1	10	0	0	0	1	2	0	0	1	0	0	7	9	0	0	1	0	2	3	0	0	1	0	0	0
2014-06-17	1	0	0	34	0	0	169	0	0	0	6	3	0	0	0	1	4	0	0	0	0	0	0	7	0	0	0	0	1	0	0	0	0	0	0	0
2014-06-17	2	2	0	11	0	0	66	0	0	0	4	8	1	0	0	1	2	0	0	2	0	0	1	6	0	0	17	1	1	1	0	0	0	0	0	0
2014-06-17	3	0	1	16	0	0	126	0	0	0	4	8	0	0	0	1	2	0	0	6	0	0	0	4	0	0	3	0	2	0	0	0	0	2	3	0
2014-06-17	4	0	0	35	0	0	60	0	3	0	0	3	0	0	1	0	3	0	0	0	0	0	1	7	4	2	3	1	2	0	0	0	1	2	4	0
2014-06-17	5	1	1	22	0	0	90	2	0	0	6	7	0	0	0	1	1	0	0	0	0	0	0	11	0	0	3	0	4	2	0	0	0	2	2	0
2014-06-17	6	2	2	24	0	0	48	2	0	0	1	4	0	0	0	2	3	0	0	3	0	0	3	3	1	0	6	2	0	1	0	0	0	0	2	0
2014-07-03	1	0	2	26	0	0	133	7	2	0	4	3	0	0	0	0	2	0	0	2	0	0	0	4	1	0	5	0	2	0	0	0	0	6	0	0
2014-07-03	2	1	2	17	0	0	46	0	0	0	4	2	0	0	0	0	3	0	0	1	0	0	1	5	2	0	6	0	1	0	0	0	0	3	0	0
2014-07-03	3	0	2	25	0	0	165	6	0	0	2	6	0	0	0	0	0	0	0	2	0	0	0	2	0	0	0	0	2	2	0	0	0	3	0	0
2014-07-03	4	1	0	34	0	0	95	2	0	0	4	2	0	0	0	0	0	0	0	1	0	0	5	6	10	0	2	1	2	0	0	0	1	2	0	0
2014-07-03	5	0	0	18	0	0	160	14	2	0	21	5	0	0	0	0	1	0	0	0	0	0	1	8	2	0	4	0	3	0	0	0	0	0	0	0
2014-07-03	6	2	0	27	0	0	105	7	3	0	16	2	0	0	0	2	0	0	0	0	0	0	2	8	0	0	1	0	0	3	0	0	3	2	0	0
2014-07-17	1	0	0	12	0	0	294	4	0	0	12	3	0	0	0	0	3	0	0	1	0	0	2	3	0	1	0	0	0	0	0	0	0	4	5	0
2014-07-17	2	0	0	25	0	0	62	2	0	0	8	2	0	0	0	0	0	0	0	0	0	0	6	6	0	0	5	1	4	0	0	0	0	0	2	0
2014-07-17	3	0	0	4	2	0	125	1	0	1	4	1	0	0	0	0	0	0	0	1	0	0	0	2	0	0	0	0	0	0	0	0	0	0	0	0
2014-07-17	4	2	0	19	0	0	121	3	0	0	9	4	2	0	0	0	5	0	0	2	0	0	6	7	4	0	0	0	0	0	0	0	2	0	0	0
2014-07-17	5	1	1	14	0	0	98	18	4	0	4	4	2	0	0	0	2	0	0	2	0	0	1	10	3	0	3	0	2	1	0	0	0	1	2	0
2014-07-17	6	0	0	18	0	0	98	0	0	0	19	3	0	0	0	0	1	0	0	3	0	0	3	3	2	4	10	0	0	3	0	0	1	0	0	0
2014-07-31	1	0	0	11	0	0	199	0	0	3	9	5	2	0	0	0	4	0	0	0	2	0	3	2	10	0	6	0	0	0	2	0	0	6	1	0
2014-07-31	2	2	0	25	0	0	156	3	0	0	4	6	0	0	0	0	10	0	0	0	0	0	5	5	2	0	9	0	0	1	1	0	0	0	0	0
2014-07-31	3	0	0	24	0	0	192	3	1	0	9	0	1	0	0	0	7	0	0	0	0	0	2	2	8	0	7	0	0	0	2	0	0	2	5	0
2014-07-31	4	0	1	48	0	0	131	3	1	0	8	0	0	0	0	0	10	0	0	0	0	0	23	7	15	6	9	0	0	0	0	0	1	0	2	0
2014-07-31	5	0	0	31	0	0	198	2	2	0	5	0	1	0	0	0	4	0	0	1	0	0	1	3	5	0	3	0	0	1	0	0	1	0	3	0
2014-07-31	6	1	0	29	0	0	53	2	0	0	11	0	1	0	0	0	15	0	1	2	0	0	8	9	0	1	7	0	0	0	0	0	1	0	2	0
2014-08-14	1	1	0	13	0	0	103	0	1	0	6	3	0	0	0	0	5	0	0	0	1	0	0	4	2	0	2	0	0	1	0	0	0	2	9	0
2014-08-14	2	1	0	20	0	0	109	0	0	0	9	6	0	0	0	9	6	0	0	0	0	0	4	3	5	0	3	0	0	0	0	0	4	1	2	0
2014-08-14	3	0	0	8	2	0	80	0	4	0	14	2	0	0	0	5	3	0	0	0	0	0	0	5	4	0	0	0	0	0	0	0	2	1	1	0
2014-08-14	4	1	0	45	0	0	93	0	3	0	6	3	0	1	0	1	29	0	0	0	1	0	14	1	0	1	5	1	0	0	0	0	2	2	5	0
2014-08-14	5	1	0	20	0	0	277	1	3	0	10	2	0	0	0	0	5	0	0	0	0	0	0	4	0	0	1	1	0	0	0	0	0	0	0	0
2014-08-14	6	2	1	24	0	0	144	1	0	0	15	3	0	0	0	0	19	0	0	3	0	0	5	8	0	0	3	0	0	0	1	0	4	4	2	0

## Sheet: Macrophytes
Control-14a_Macrophytes_[%-coverage]_MesocosmGmbH-ID-1478-04
Date	Enclosure	Ceratophyllum demersum	Chara globularis	Filamentous algae	Myriophyllum spicatum	Potamogeton natans	Zannichellia palustris
2014-05-21	1	10.6	7.1	0	4.1	3.6	0.9
2014-05-21	2	8.9	6.6	0	4	3.7	0
2014-05-21	3	9.2	4.4	0	3.5	2.9	0.4
2014-05-21	4	11.9	9.1	0	4.4	4.4	1.7
2014-05-21	5	7.6	6.1	0	5	1.5	2
2014-05-21	6	7	5.3	0	3	3.3	0.7
2014-06-02	1	5.3	9.8	0	4	1.7	1
2014-06-02	2	7.5	7.6	0	2.8	2.9	4.6
2014-06-02	3	14.6	11.6	0	4.2	3.9	0.4
2014-06-02	4	7.3	4.3	0	3.3	4.7	5.5
2014-06-02	5	15	12.1	0	3.6	3.6	0.9
2014-06-02	6	4.6	9	0	4.3	3.3	1.7
2014-06-21	1	13.6	20.3	1.8	7.2	5.3	6.3
2014-06-21	2	19.7	18.3	4.3	5.3	5.9	2.6
2014-06-21	3	11.7	25.8	2.1	8.3	7.8	1.5
2014-06-21	4	12.5	12.2	4.1	5.8	7.2	16.4
2014-06-21	5	13	18.9	1.4	4.7	7.9	1.2
2014-06-21	6	10.1	16.6	0	5.1	5.9	10.2
2014-07-17	1	30.7	34.3	0	6.6	3	6.3
2014-07-17	2	35.3	25.9	4.6	7.4	10	1.6
2014-07-17	3	29.8	28.2	7.6	7.1	11.2	3.4
2014-07-17	4	34.4	36	0	10.4	7.7	3.7
2014-07-17	5	49.1	40.1	0	8.7	5.4	3.5
2014-07-17	6	27.4	34.1	0.9	6.4	10	4.1
2014-08-16	1	36.4	37	0	22.9	6.7	2.1
2014-08-16	2	21.5	36	0	18	28.6	2.5
2014-08-16	3	38.7	27	0	27.7	18.2	2.8
2014-08-16	4	29.5	26.5	0	25.2	4.9	3
2014-08-16	5	18.1	31.3	1.5	15.2	5	1.9
2014-08-16	6	34	31.6	0	21.4	8.3	3.3

## Sheet: Periphyton Chl a
Control-14a_Periphyton-Chl-a_[µg/a]-(a=185.5cm²)_MesocosmGmbH-ID-1478-04
Date	Enclosure	Blue Greens	Cryptophytes	Diatoms	Greens
2014-05-20	1	0.4445	0	1.015	2.4255
2014-05-20	2	0.875	0.679	3.647	3.997
2014-05-20	3	0.588	0.3885	3.507	4.305
2014-05-20	4	0.266	0.2205	2.5235	3.031
2014-05-20	5	0.0875	1.806	6.174	2.884
2014-05-20	6	0	0.2415	2.205	2.233
2014-06-02	1	1.0745	0.581	4.2175	5.8975
2014-06-02	2	5.789	5.6875	9.03	10.6295
2014-06-02	3	4.4695	0.903	6.461	14.301
2014-06-02	4	2.4745	0.4585	3.78	9.7895
2014-06-02	5	0.917	0.2695	3.1745	6.006
2014-06-02	6	1.2425	0.0175	4.6515	9.107
2014-06-18	1	1.2705	0	1.7535	4.921
2014-06-18	2	3.3285	0.8715	5.684	12.299
2014-06-18	3	1.344	0.9485	1.8165	2.324
2014-06-18	4	1.2425	2.8385	5.9115	5.523
2014-06-18	5	1.6485	0.5775	2.9785	5.453
2014-06-18	6	1.9285	0.609	4.7565	9.4465
2014-07-02	1	0.6685	0.427	1.519	1.8655
2014-07-02	2	1.0675	2.247	6.566	6.951
2014-07-02	3	0.427	0.938	1.8375	2.681
2014-07-02	4	1.1865	1.7885	2.8315	3.0555
2014-07-02	5	0.224	1.4805	6.496	5.7855
2014-07-02	6	0.1995	0.2345	1.344	2.1035
2014-07-14	1	0.595	0.616	1.862	2.2295
2014-07-14	2	1.253	0.1505	3.3285	5.229
2014-07-14	3	0.6825	0.511	1.0325	1.288
2014-07-14	4	1.484	1.4525	1.547	1.428
2014-07-14	5	2.73	0	4.9455	9.338
2014-07-14	6	0.7105	1.4875	7.567	5.768
2014-07-28	1	0	0.1995	0.9835	0.952
2014-07-28	2	0.3605	1.029	4.0425	4.935
2014-07-28	3	0.49	0.3885	0.6265	0.9835
2014-07-28	4	0	0.749	1.6065	0.112
2014-07-28	5	0.3185	0.0735	0.553	0.791
2014-07-28	6	0.63	0	4.508	5.8485
2014-08-11	1	0	0.5075	1.5645	1.0955
2014-08-11	2	1.414	2.2505	3.7205	2.037
2014-08-11	3	0.9065	0.9905	1.204	0.938
2014-08-11	4	0.728	1.8095	2.912	0.9205
2014-08-11	5	0.364	0.343	0.7665	0.833
2014-08-11	6	0.217	0	0.4025	0.945

## Sheet: Phytoplankton Chl a
Control-14a_Phytoplankton-Chl-a_[µg/L]_MesocosmGmbH-ID-1478-04
Date	Enclosure	Blue Greens	Cryptophytes	Diatoms	Greens
2014-05-12	1	0.03	2.03	2.62	0.89
2014-05-12	2	0.03	0.96	1.79	1.17
2014-05-12	3	0.05	0.61	1.29	0.96
2014-05-12	4	0.13	0.54	0.84	0.52
2014-05-12	5	0.15	1.34	1.4	0.4
2014-05-12	6	0.09	0.42	0.82	0.8
2014-05-19	1	0.04	0.33	0.63	0.69
2014-05-19	2	0.22	0.55	1.17	0.84
2014-05-19	3	0.15	0	0.34	0.69
2014-05-19	4	0.14	0.05	0.34	0.57
2014-05-19	5	0.13	0.52	1.11	0.74
2014-05-19	6	0.02	0.17	0.43	0.51
2014-05-28	1	0	3.3	5.99	2.99
2014-05-28	2	0.2	0.65	0.82	0.75
2014-05-28	3	0.48	2.44	3.28	2.52
2014-05-28	4	0.81	1.28	1.45	1.83
2014-05-28	5	0.22	2.26	2.55	0.88
2014-05-28	6	1.21	3.28	2.83	2.02
2014-06-05	1	0.22	0.56	0.96	1.06
2014-06-05	2	0.33	2.53	3.54	1.18
2014-06-05	3	0.41	1.52	1.38	0.57
2014-06-05	4	0.35	1.32	1.09	0.71
2014-06-05	5	0.19	1.01	1.24	1
2014-06-05	6	0.45	1.24	1.57	1.59
2014-06-11	1	0.42	0.63	0.99	1.79
2014-06-11	2	0.43	1	1.38	0.87
2014-06-11	3	0.8	1.1	1.74	1.88
2014-06-11	4	0.65	2.29	1.09	0
2014-06-11	5	0.71	0.15	1.86	4.6
2014-06-11	6	0.8	1.07	1.84	3.32
2014-06-19	1	0.48	0.33	0.84	1.68
2014-06-19	2	0.4	0.79	1.16	1.3
2014-06-19	3	0.28	0	0.84	2.18
2014-06-19	4	0.42	1.33	1.69	1.14
2014-06-19	5	1.47	0	2.05	12.07
2014-06-19	6	1.33	0	2.01	12.78
2014-06-30	1	0.32	0.88	1.12	0.49
2014-06-30	2	0.2	0.14	0.33	0.51
2014-06-30	3	0.41	0.83	1.18	0.88
2014-06-30	4	0.54	1.72	1.71	0.91
2014-06-30	5	0.3	0.22	0.5	0.74
2014-06-30	6	1.55	0	3.53	16.54
2014-07-15	1	0.27	0.61	0.69	0.3
2014-07-15	2	0.51	0.27	0.78	1.48
2014-07-15	3	0.1	0.3	0.45	0.34
2014-07-15	4	0.52	1.7	1.74	0.38
2014-07-15	5	0.22	1.52	2.19	1.12
2014-07-15	6	1.48	3.77	2.3	0.91
2014-07-28	1	0.6	1.73	1.19	0.33
2014-07-28	2	0.88	2.09	1.6	1.21
2014-07-28	3	0.58	1.61	1.1	0
2014-07-28	4	1.21	2.97	1.59	0.07
2014-07-28	5	0.37	0.92	0.8	0.19
2014-07-28	6	1.4	3.55	1.21	0
2014-08-12	1	0.31	1.03	0.63	0.02
2014-08-12	2	0.22	0.22	0.25	0.26
2014-08-12	3	0.82	2.91	1.05	0
2014-08-12	4	0.47	0.93	0.63	0.33
2014-08-12	5	0.47	0.9	0.85	0.86
2014-08-12	6	0.66	0	3.31	17.71

## Sheet: Physics
Control-14a_Physical-Parameters_MesocosmGmbH-ID-1478-04
Date	Enclosure	Temperature [°C]	Oxygen [mg/L]	pH	Conductivity [µS/cm]
2014-05-15	1	12.7	7.85	7.44	186
2014-05-15	2	12.7	5.54	7.41	189
2014-05-15	3	12.6	7.56	7.49	176
2014-05-15	4	12.6	8.1	7.53	182
2014-05-15	5	12.6	6.53	7.52	187
2014-05-15	6	12.7	6.73	7.54	188
2014-05-21	1	19.3	8.14	7.67	224
2014-05-21	2	18.7	8.67	7.76	231
2014-05-21	3	19.4	9.13	7.81	214
2014-05-21	4	19.1	8.71	7.82	220
2014-05-21	5	18.8	7.8	7.71	226
2014-05-21	6	19	9.1	7.95	226
2014-05-28	1	16.1	9.12	7.98	190
2014-05-28	2	16	7.88	7.82	199
2014-05-28	3	16.1	9.07	7.99	185
2014-05-28	4	15.9	8.9	8.03	186
2014-05-28	5	16.1	7.8	7.86	179
2014-05-28	6	16.1	8.33	7.88	195
2014-06-04	1	18.2	9.51	8.07	192
2014-06-04	2	18	11.14	8.65	198
2014-06-04	3	17.9	10.93	8.43	187
2014-06-04	4	17.4	10.62	8.44	188
2014-06-04	5	17.9	9.32	8.17	201
2014-06-04	6	17.8	8.82	8	198
2014-06-13	1	21.2	10.48	8.5	189
2014-06-13	2	21.2	9.96	8.68	191
2014-06-13	3	21.3	11.62	8.81	181
2014-06-13	4	21.2	10.87	8.96	181
2014-06-13	5	21.2	10.6	8.76	199
2014-06-13	6	21	9.67	8.46	197
2014-06-18	1	18.7	11.98	8.91	185
2014-06-18	2	18.7	10.85	8.96	189
2014-06-18	3	18.8	11.39	8.88	182
2014-06-18	4	18.8	11.55	8.99	183
2014-06-18	5	18.9	10.25	8.79	200
2014-06-18	6	18.8	9.34	8.33	199
2014-06-26	1	17.5	13.28	9.2	180
2014-06-26	2	17.2	11.44	9.22	188
2014-06-26	3	17.3	11.82	9.04	180
2014-06-26	4	17.2	11.15	8.91	186
2014-06-26	5	17.2	9.1	8.48	204
2014-06-26	6	17.1	8.16	8.08	204
2014-07-02	1	18	13.06	9.29	176
2014-07-02	2	18	10.8	9.2	189
2014-07-02	3	17.9	13.19	9.26	176
2014-07-02	4	18	13.28	9.28	183
2014-07-02	5	18	8.63	8.37	208
2014-07-02	6	17.9	9.78	8.4	205
2014-07-10	1	17.7	9.41	9.01	167
2014-07-10	2	17.7	8.36	8.92	183
2014-07-10	3	17.7	9.45	9.1	162
2014-07-10	4	17.8	9.09	8.81	177
2014-07-10	5	17.8	8.24	8.23	200
2014-07-10	6	17.8	5.49	7.67	201
2014-07-15	1	21	12.09	9.15	158
2014-07-15	2	21	10.59	9.15	173
2014-07-15	3	20.9	12.72	9.46	153
2014-07-15	4	20.9	11.92	9.24	164
2014-07-15	5	20.8	10.06	8.66	190
2014-07-15	6	21	10.15	8.58	191
2014-07-23	1	23.1	12.29	9.29	154
2014-07-23	2	23.2	9.99	9.19	174
2014-07-23	3	23.1	11.8	9.58	149
2014-07-23	4	23.2	12.04	9.36	160
2014-07-23	5	23.1	11.01	8.86	188
2014-07-23	6	23.1	9.07	8.46	192
2014-07-30	1	21.8	11.66	9.39	150
2014-07-30	2	21.8	8.6	8.96	177
2014-07-30	3	21.8	11.68	9.66	146
2014-07-30	4	21.9	9.87	9.2	159
2014-07-30	5	21.8	9.86	8.88	187
2014-07-30	6	21.8	7.62	8.1	194
2014-08-06	1	21	12.48	9.46	149
2014-08-06	2	20.9	8.33	8.74	180
2014-08-06	3	20.9	11.17	9.52	144
2014-08-06	4	20.8	8.75	8.8	162
2014-08-06	5	20.9	11.43	8.98	184
2014-08-06	6	21	10.46	8.73	190
2014-08-13	1	19.3	10.85	9.33	145
2014-08-13	2	19.4	8.46	8.56	183
2014-08-13	3	19.4	9.98	9.24	142
2014-08-13	4	19.5	8.25	8.29	166
2014-08-13	5	19.5	10.02	8.89	182
2014-08-13	6	19.5	10.27	8.85	187

## Sheet: Sediment_Water
Control-14a_Sediment_MesocosmGmbH-ID-1478-04
Sediment parameters before onset of the study
Dry matter	57	%
TOC	1.5	% dw
Sediment type
Soil type	U, ms', gs',g'
Soil groupe	U
Proportion < 0,063 mm	64.4	%
Soil class	4
Water quality parameters before onset of the study
Na	6.5	mg/L
K	3.6	mg/L
Mn	0.03	mg/L
S	3.6	mg/L
Ca	22.5	mg/L
Cl	7	mg/L
Fe	0.16	mg/L
Mg	4.5	mg/L
NO2-	0.04	mg/L
SO42-	9	mg/L

## Sheet: DOC
Control-14a_DOC_MesocosmGmbH-ID-1478-04
Dissolved organic carbon [DOC]
Date	Enclosure	DOC [mg/L]
2014-05-19	1	4.9
2014-05-19	2	4.9
2014-05-19	3	5.6
2014-05-19	4	6.2
2014-05-19	5	5.1
2014-05-19	6	5.2
2014-06-19	1	4.9
2014-06-19	2	4.8
2014-06-19	3	5.4
2014-06-19	4	5.1
2014-06-19	5	5.2
2014-06-19	6	5.4
2014-07-15	1	4.9
2014-07-15	2	4.7
2014-07-15	3	6
2014-07-15	4	4.6
2014-07-15	5	4.9
2014-07-15	6	4.8
2014-08-12	1	4.7
2014-08-12	2	4.7
2014-08-12	3	4.1
2014-08-12	4	4
2014-08-12	5	4.1
2014-08-12	6	4.5

[truncated: 2 more sheets: Water level, Zooplankton]
