# Supplementary material for: Characterization of patterns and variability in the dynamics of outdoor aquatic mesocosms: exploring the capabilities and challenges in data supporting aquatic system models
Source: Ecotoxicology. 2023 Jul 25;32(6):782–801. doi: 10.1007/s10646-023-02685-0 (PMC10449964; doi:10.1007/s10646-023-02685-0)
Supplement: Supplementary file 2 — Supplementary Dataset S2 [file 10646_2023_2685_MOESM2_ESM.xlsx]

## Sheet: Info
Control-16a_MesocosmGmbH-ID-1478-10
The Excel-file contains abundance numbers and respective other data sets of the following endpoints:									Sampling overview
									Endpoint	Number of Samplings
· Chemical Parameters (Nitrate [mg/L], Ammonium [mg/L], Phosphate [mg/L], Water Hardness [°dH])									Chemical-Parameters	4
· Emerging Insects [Individuals/Sample]; sum of 2 traps (40 cm diameter each (2 x 0.126 m²))									Emerging-Insects	12
· Macroinvertebrates [Individuals/Sample]									Macroinvertebrates	9
· Macrophytes Coverage [%]									Macrophytes	5
· Periphyton Chlorophyll a [µg/a] (a = 185.5 cm2)									Periphyton-Chl-a	7
· Physical Parameters (Temperature [°C], Dissolved Oxygen [mg/L], pH, Conductivity [µS/cm])									Physical-Parameters	13
· Phytoplankton Chlorophyll a [µg/L]									Phytoplankton-Chl-a	9
· Sediment (e.g. TOC [%]) and Water Quality Parameters									Sediment-Water	1
· Water Levels [cm]									Water-Levels	11
· Zooplankton [Individuals/L]									Zooplankton	9

## Sheet: Chemistry
Control-16a_Chemical-Parameters_MesocosmGmbH-ID-1478-10
Date	Enclosure	Nitrate [mg/L]	Ammonium [mg/L]	Phosphate [mg/L]	Hardness [°dH]
2016-06-28	1	<0.4	<0.01	0.6	4.3
2016-06-28	2	<0.4	<0.01	0.6	4.1
2016-06-28	3	<0.4	0.02	0.7	3.8
2016-06-28	4	<0.4	<0.01	0.6	3.7
2016-06-28	5	<0.4	<0.01	0.6	3.8
2016-06-28	6	<0.4	<0.01	0.5	3.3
2016-07-27	1	<0.4	<0.01	0.4	4.1
2016-07-27	2	<0.4	<0.01	0.5	3.1
2016-07-27	3	<0.4	<0.01	0.4	3.3
2016-07-27	4	<0.4	<0.01	0.3	2.9
2016-07-27	5	<0.4	<0.01	0.4	3.6
2016-07-27	6	<0.4	<0.01	0.4	2.5
2016-08-25	1	<0.4	<0.01	0.6	5.1
2016-08-25	2	<0.4	<0.01	0.5	3.9
2016-08-25	3	<0.4	<0.01	0.5	4.2
2016-08-25	4	<0.4	0.02	0.5	3.6
2016-08-25	5	<0.4	<0.01	0.5	4.3
2016-08-25	6	<0.4	<0.01	0.4	3.3
2016-09-20	1	<0.4	0.02	0.8	5.9
2016-09-20	2	<0.4	0.03	0.5	4.7
2016-09-20	3	<0.4	0.05	0.7	5.2
2016-09-20	4	<0.4	0.03	0.6	5
2016-09-20	5	<0.4	0.02	0.7	5.7
2016-09-20	6	<0.4	0.03	0.5	4.3

## Sheet: Emergence
Control-16a_Emerging-Insects_[Individuals/Sample]-(a=0.252m²)_MesocosmGmbH-ID-1478-10
Date	Enclosure	Aeshna cyanea	Anopheles sp.	Ceratopogonidae	Chaoborus sp.	Chironomidae	Chironominae	Cloeon dipterum	Dixidae	Enallagma cyathigerum	Limnephilidae	Orthocladiinae	Phryganea grandis	Podonominae	Tabanidae	Tanypodinae	Thysanoptera
2016-06-22	1	0	0	0	30	5	0	9	0	0	0	4	0	0	0	2	0
2016-06-22	2	0	0	0	52	3	0	11	0	7	0	4	0	0	0	0	0
2016-06-22	3	0	0	0	53	0	0	5	0	4	0	0	0	0	0	1	1
2016-06-22	4	0	0	0	40	4	0	10	0	8	0	6	0	0	0	0	1
2016-06-22	5	0	0	0	48	2	0	8	0	3	0	7	0	0	0	2	0
2016-06-22	6	1	0	0	42	3	0	5	0	0	0	10	0	0	0	0	1
2016-06-29	1	0	0	1	122	14	0	15	0	5	0	1	0	0	0	5	2
2016-06-29	2	0	0	0	73	5	0	26	0	2	0	1	1	0	0	15	0
2016-06-29	3	0	0	0	82	4	0	8	0	4	0	1	0	0	0	7	1
2016-06-29	4	0	1	0	127	5	0	14	0	4	0	2	0	0	0	7	3
2016-06-29	5	0	0	0	69	6	0	20	0	2	0	2	1	0	0	4	0
2016-06-29	6	0	0	0	164	24	0	1	0	2	0	11	1	0	0	19	0
2016-07-06	1	4	0	0	51	9	5	9	0	1	0	3	0	0	0	19	0
2016-07-06	2	1	0	0	8	4	0	3	0	2	0	2	0	0	0	3	2
2016-07-06	3	0	0	0	20	3	1	6	0	3	0	7	0	0	0	3	0
2016-07-06	4	0	0	0	49	1	5	9	0	2	0	6	0	0	0	7	3
2016-07-06	5	1	0	0	20	0	4	8	0	0	0	8	0	0	0	4	1
2016-07-06	6	0	0	0	51	19	22	1	0	0	0	8	0	0	0	12	4
2016-07-13	1	0	0	0	17	4	0	1	0	1	0	22	0	0	0	20	1
2016-07-13	2	0	0	0	14	7	0	2	0	3	0	15	0	0	0	14	2
2016-07-13	3	0	0	0	7	16	0	4	0	0	0	4	0	0	0	7	1
2016-07-13	4	0	0	0	8	5	0	3	3	4	0	9	1	0	0	30	4
2016-07-13	5	0	0	0	5	4	0	3	1	2	0	21	0	0	0	28	5
2016-07-13	6	0	0	0	13	4	1	0	0	1	0	24	0	0	0	57	4
2016-07-20	1	0	0	1	11	0	0	0	0	3	0	24	1	0	0	29	3
2016-07-20	2	0	0	0	6	1	0	2	0	4	0	18	2	0	0	22	2
2016-07-20	3	0	0	0	5	15	0	0	0	1	0	15	0	0	0	12	5
2016-07-20	4	0	0	0	22	10	0	0	0	7	0	9	0	0	0	20	0
2016-07-20	5	0	0	3	11	0	0	4	0	0	0	21	0	0	0	33	2
2016-07-20	6	0	0	0	15	0	1	10	0	1	0	25	0	0	0	44	0
2016-07-27	1	0	0	0	15	0	1	4	0	2	0	43	0	0	0	33	0
2016-07-27	2	0	0	0	5	12	0	0	0	6	0	15	0	0	0	40	1
2016-07-27	3	0	0	0	2	0	0	0	0	1	0	48	0	0	0	18	1
2016-07-27	4	0	0	0	11	12	0	6	0	2	0	19	0	0	0	33	0
2016-07-27	5	0	0	0	2	23	0	2	0	2	0	44	0	0	1	27	1
2016-07-27	6	0	0	0	15	35	2	10	0	6	1	33	1	0	0	30	0
2016-08-03	1	0	1	0	9	1	0	10	0	6	0	135	0	0	0	29	1
2016-08-03	2	0	0	0	2	20	0	0	0	2	0	32	0	0	0	37	0
2016-08-03	3	0	0	0	1	22	0	3	0	6	0	31	0	0	0	20	0
2016-08-03	4	0	0	0	13	47	0	8	0	2	0	18	0	0	0	12	0
2016-08-03	5	0	0	0	4	48	0	9	0	3	0	71	0	0	0	14	1
2016-08-03	6	0	0	0	2	62	0	10	0	4	0	38	0	0	0	32	0
2016-08-10	1	0	0	1	0	18	0	5	0	3	0	178	0	2	0	41	0
2016-08-10	2	0	0	0	0	2	0	4	0	5	0	35	0	0	0	39	0
2016-08-10	3	0	0	1	4	23	0	5	0	1	0	51	0	1	0	35	0
2016-08-10	4	0	0	0	3	6	0	5	0	2	0	29	0	0	0	24	0
2016-08-10	5	0	0	1	5	6	0	6	0	0	0	56	0	0	0	25	0
2016-08-10	6	0	0	0	10	21	3	8	0	2	0	61	0	0	0	96	0
2016-08-17	1	0	0	1	2	6	0	0	0	2	0	74	0	0	0	42	0
2016-08-17	2	0	0	4	0	2	0	4	0	0	0	46	0	0	0	46	0
2016-08-17	3	0	0	0	2	45	0	0	0	0	0	20	0	0	0	8	0
2016-08-17	4	0	1	0	2	12	0	4	0	2	0	53	0	0	0	11	0
2016-08-17	5	0	0	0	2	0	0	2	0	0	0	49	0	0	0	34	0
2016-08-17	6	0	0	2	4	35	4	9	0	1	0	83	0	0	0	65	1
2016-08-24	1	0	0	0	1	4	0	0	0	0	0	20	0	1	0	24	0
2016-08-24	2	0	0	0	8	1	1	1	0	0	0	16	0	0	0	13	1
2016-08-24	3	0	0	0	0	4	0	1	0	0	0	25	0	0	0	31	0
2016-08-24	4	0	0	0	0	3	0	0	0	0	0	30	0	0	0	15	0
2016-08-24	5	0	1	0	0	2	0	0	0	2	0	68	0	0	0	24	0
2016-08-24	6	0	0	0	2	16	0	12	0	1	0	91	0	0	0	52	0
2016-09-07	1	0	0	0	0	0	0	0	0	0	0	8	0	0	0	1	0
2016-09-07	2	0	0	3	0	2	3	0	0	0	0	19	0	0	0	12	0
2016-09-07	3	0	0	21	0	5	0	0	0	0	0	10	0	0	0	11	0
2016-09-07	4	0	0	2	0	3	0	0	0	0	0	9	0	0	0	13	0
2016-09-07	5	0	1	20	0	3	1	0	0	0	0	21	0	0	0	23	1
2016-09-07	6	0	0	0	0	7	0	1	0	0	0	70	0	0	0	14	0
2016-09-21	1	0	1	0	0	0	0	0	0	0	0	8	0	0	0	0	0
2016-09-21	2	0	0	0	0	0	0	0	0	0	0	2	0	0	0	0	0
2016-09-21	3	0	0	0	0	1	0	0	0	0	0	0	0	0	0	2	0
2016-09-21	4	0	0	0	0	0	0	0	0	0	0	1	0	0	0	0	0
2016-09-21	5	0	0	0	0	0	0	0	0	0	0	6	0	0	0	3	0
2016-09-21	6	0	0	0	0	0	0	0	0	0	0	8	0	0	0	0	0

## Sheet: Macroinvertebrates
Control-16a_Macroinvertebrates_[Individuals/Sample]_MesocosmGmbH-ID-1478-10
Date	Enclosure	Aeshnidae	Aeshna cyanea	Anisoptera	Anopheles sp.	Asellus aquaticus	Caenis sp.	Ceratopogonidae	Chaoborus sp.	Chaoborus sp. (pupae)	Chironomidae (larvae)	Chironomidae (pupae)	Cloeon dipterum	Coenagrionidae	Coleoptera (larvae)	Corixidae	Crocothemis erythraea	Dugesia sp.	Dytiscidae	Ephemera danica	Gammarus sp. (juvenil)	Gammarus pulex	Gammarus roeseli	Gerris sp.	Glossiphonia complanata	Glossiphonia heteroclita	Haemopis sanguisuga	Helobdella stagnalis	Hydracarina	Libellulidae	Limnephilidae	Lumbriculus variegatus	Lymnaea stagnalis	Lymnaeidae (< 0.5 cm)	Musculium lacustre	Naididae	Notonecta glauca	Phryganea grandis	Planorbidae	Planorbis planorbis	Plea leachi	Pleidae	Polycentropodidae	Radix ovata	Rhyacophila sp.	Sialis sp.	Tanypodinae	Tubificidae
2016-06-17	1	1	0	0	0	13	0	1	51	5	10	0	24	38	0	0	0	0	0	1	0	1	0	1	0	0	0	1	1	0	2	0	12	11	0	0	2	0	0	1	0	0	0	0	0	0	0	1
2016-06-17	2	2	0	0	0	5	0	1	47	2	9	0	25	24	0	0	0	0	0	0	2	4	0	1	0	0	2	0	3	0	1	0	29	11	1	0	1	0	0	0	1	0	0	0	0	0	0	6
2016-06-17	3	2	0	0	0	9	0	0	37	12	6	0	27	25	1	1	0	0	0	0	0	12	0	3	0	0	2	1	3	0	0	1	9	17	4	0	0	0	0	0	3	0	0	1	0	0	2	0
2016-06-17	4	1	0	0	0	13	2	0	22	1	12	0	23	18	0	0	0	0	0	0	1	11	0	0	0	0	0	0	1	0	0	0	9	4	0	1	0	0	0	0	0	0	0	1	0	0	0	0
2016-06-17	5	2	0	0	0	7	0	0	40	5	8	0	11	21	0	0	0	0	0	0	0	0	0	1	0	0	2	0	2	0	0	0	7	18	1	0	0	0	0	4	0	0	0	0	0	0	0	4
2016-06-17	6	2	0	1	0	8	0	1	45	2	12	0	6	11	0	0	0	1	0	0	2	9	0	0	0	0	0	0	1	0	0	0	6	9	0	0	1	1	0	0	0	0	0	0	0	0	0	0
2016-06-27	1	0	1	0	0	10	0	2	125	1	5	1	7	26	0	0	0	3	0	0	1	0	0	6	0	0	0	0	0	0	0	2	12	3	0	0	0	5	0	0	0	0	0	0	0	0	21	2
2016-06-27	2	0	1	0	0	9	0	1	39	1	2	2	5	31	1	0	0	3	0	0	0	15	4	0	0	0	2	1	0	0	0	0	35	9	2	0	0	2	2	0	0	0	0	0	0	0	17	1
2016-06-27	3	0	1	0	0	2	0	0	74	0	8	0	5	20	0	1	0	2	0	0	2	4	0	0	0	0	2	1	0	0	0	2	12	9	0	0	0	1	1	0	0	0	0	2	0	0	11	0
2016-06-27	4	0	1	0	0	18	0	0	88	1	9	0	8	11	1	0	0	0	0	0	3	8	1	0	0	0	3	1	0	0	0	0	25	9	0	0	0	2	0	0	0	0	0	0	0	0	13	0
2016-06-27	5	0	0	0	0	7	0	0	91	2	10	0	7	17	0	1	0	2	0	0	1	0	0	0	0	0	0	0	0	0	1	1	7	14	1	0	0	2	0	0	0	0	0	0	0	0	14	1
2016-06-27	6	0	0	0	0	10	0	0	29	2	10	2	6	14	0	0	0	0	0	0	5	4	1	0	0	0	1	1	0	0	1	2	3	14	0	0	0	1	2	0	0	0	0	0	0	0	11	2
2016-07-05	1	0	0	0	0	7	1	0	36	1	4	0	3	16	0	0	0	1	1	0	0	0	0	0	0	0	0	1	0	0	0	0	16	8	1	0	0	2	0	0	0	0	0	4	0	0	4	2
2016-07-05	2	1	0	0	0	17	0	1	96	4	3	0	3	6	0	0	0	6	0	0	0	10	0	0	0	0	3	0	1	0	0	0	18	3	1	0	0	2	0	3	0	0	0	2	0	0	1	1
2016-07-05	3	1	0	0	0	5	0	0	47	2	7	1	3	7	0	0	0	1	0	0	0	6	0	0	0	0	1	0	2	0	0	0	22	8	2	0	0	2	0	1	0	0	0	0	0	0	1	0
2016-07-05	4	0	0	0	0	31	0	0	56	2	1	0	2	7	1	0	0	0	0	0	0	5	0	0	0	0	0	1	1	0	0	0	13	6	2	0	0	2	0	0	0	0	0	0	0	0	4	0
2016-07-05	5	0	0	0	0	8	0	1	15	1	6	0	0	4	0	1	0	0	0	0	0	2	0	0	0	0	0	0	2	0	0	0	11	5	3	0	0	0	0	0	0	0	0	0	0	0	3	0
2016-07-05	6	2	0	0	0	12	0	0	71	1	4	0	14	9	1	0	0	2	0	0	0	1	0	0	0	0	0	0	0	0	1	0	11	13	0	0	0	1	0	1	0	0	0	1	0	0	5	0
2016-07-12	1	0	2	1	0	8	0	0	58	1	1	0	9	16	0	0	0	3	0	0	1	0	0	0	0	0	1	0	0	0	1	0	15	11	2	0	0	0	0	0	0	0	0	2	0	0	0	1
2016-07-12	2	0	0	1	0	12	0	0	66	2	10	0	4	8	1	0	0	4	0	0	0	2	1	0	0	0	1	0	0	0	0	0	31	12	2	0	0	0	1	0	0	0	0	1	0	1	2	0
2016-07-12	3	0	0	0	0	7	0	0	101	1	3	0	2	17	0	0	0	1	0	0	2	5	2	0	1	0	3	0	0	0	0	0	19	11	4	2	0	0	2	0	0	0	0	0	0	0	3	0
2016-07-12	4	0	0	2	0	28	0	0	93	1	9	0	14	7	0	1	0	3	0	0	3	0	3	0	0	0	0	0	0	0	0	0	12	22	0	1	0	3	2	0	0	0	0	0	0	0	2	0
2016-07-12	5	0	0	0	0	12	0	0	120	0	6	0	8	8	0	0	0	0	0	0	1	1	0	0	0	1	2	0	0	0	0	1	10	7	0	0	0	0	0	0	0	0	0	3	0	0	6	0
2016-07-12	6	0	0	0	0	21	0	0	87	0	7	1	23	9	0	0	0	0	0	0	2	2	0	0	0	0	1	0	0	0	0	1	8	8	1	0	0	0	2	0	0	0	0	0	0	0	3	2
2016-07-25	1	1	0	0	0	4	0	1	17	2	4	1	4	6	0	0	1	0	0	0	1	0	0	0	0	0	1	0	0	0	0	2	11	10	1	3	2	0	0	0	0	0	0	0	0	0	3	3
2016-07-25	2	2	0	0	0	2	0	0	81	0	9	0	4	6	1	0	0	0	0	0	0	1	0	2	0	0	1	0	0	0	0	0	16	4	4	0	0	0	0	1	0	0	0	0	0	0	5	1
2016-07-25	3	0	0	0	0	7	0	0	39	0	11	0	2	12	0	0	1	0	0	0	0	0	0	0	0	0	2	0	3	0	0	0	14	11	4	0	1	0	0	1	0	0	0	1	0	0	5	0
2016-07-25	4	0	0	0	0	32	0	0	51	2	9	0	8	3	0	0	2	0	0	0	1	2	2	2	0	0	5	0	0	0	0	0	10	7	1	0	1	0	0	2	0	0	0	0	0	0	2	1
2016-07-25	5	0	0	0	0	6	0	1	69	1	6	0	2	12	0	0	0	0	0	0	0	0	0	0	0	0	1	0	0	0	0	0	9	18	1	0	1	0	0	2	0	0	0	0	0	0	5	1
2016-07-25	6	0	0	0	0	11	0	0	33	0	12	0	24	3	0	0	0	0	0	0	0	0	0	0	0	0	1	0	2	0	0	0	5	29	1	1	0	0	0	0	0	0	0	0	0	0	4	3
2016-08-09	1	0	0	0	0	17	0	0	14	0	9	1	1	10	0	0	0	2	0	0	0	0	0	0	0	0	0	0	0	0	1	0	8	0	0	6	1	0	0	0	0	0	0	0	0	0	4	1
2016-08-09	2	1	0	0	0	6	0	0	21	0	13	0	2	12	3	0	0	0	0	0	0	2	0	0	0	0	2	1	0	0	0	0	18	2	3	0	0	0	0	3	0	0	0	1	0	0	4	5
2016-08-09	3	1	0	0	0	4	0	0	33	0	13	0	2	5	0	0	1	0	0	0	0	0	0	0	0	0	4	0	1	0	0	0	7	3	2	2	1	0	0	0	0	0	0	0	0	0	1	0
2016-08-09	4	0	0	0	1	16	0	0	29	0	16	1	2	5	0	0	1	0	0	0	0	0	0	0	0	0	0	0	0	0	0	0	8	2	0	6	0	0	0	2	2	0	0	0	0	0	2	2
2016-08-09	5	1	0	0	0	10	0	0	21	1	1	0	1	11	0	0	0	1	0	0	0	0	0	0	0	0	0	0	4	0	1	0	12	17	2	0	2	0	0	0	0	0	1	0	0	0	1	3
2016-08-09	6	0	0	0	0	17	0	0	41	0	19	0	20	2	0	0	0	0	0	0	0	0	0	0	0	0	0	0	0	0	0	1	5	13	0	3	0	0	0	0	0	0	0	0	0	0	23	1
2016-08-23	1	0	0	0	0	7	0	0	36	1	10	1	5	12	0	0	1	1	0	0	0	0	0	1	0	0	0	0	1	0	0	0	19	0	0	6	0	0	0	0	0	0	0	3	0	0	2	0
2016-08-23	2	2	0	0	0	15	0	0	18	0	1	0	7	8	0	0	0	5	0	0	0	0	0	0	0	0	4	0	0	0	0	0	14	3	1	0	0	0	0	0	0	0	0	4	0	0	1	8
2016-08-23	3	0	0	0	0	14	0	0	19	0	1	0	9	14	0	0	0	1	0	0	0	0	0	0	0	0	1	0	2	0	0	0	15	0	0	5	0	0	0	0	0	0	0	1	0	0	1	0
2016-08-23	4	1	0	0	0	20	0	1	7	0	13	0	5	3	0	0	2	5	0	0	0	1	0	0	0	0	4	0	0	0	0	3	13	0	0	2	0	0	0	1	0	0	0	8	0	0	0	6
2016-08-23	5	0	0	0	0	13	0	0	27	0	15	0	1	15	0	0	0	2	0	0	0	0	0	0	0	0	4	0	1	0	0	0	21	0	0	1	4	0	0	1	0	0	0	0	0	0	0	1
2016-08-23	6	0	0	0	0	15	0	0	1	0	13	1	6	1	0	0	0	1	0	0	0	0	0	0	0	0	1	0	0	0	0	0	16	0	0	2	0	0	0	1	0	0	0	1	0	0	0	3
2016-09-05	1	0	0	0	2	2	0	0	11	0	2	0	10	16	0	0	2	0	0	0	0	0	0	0	0	0	0	0	1	0	0	0	9	0	0	3	0	0	0	0	0	0	0	1	0	0	0	0
2016-09-05	2	0	0	0	0	7	0	1	12	1	1	0	21	27	0	0	0	0	0	0	0	0	0	0	0	0	0	0	0	0	0	0	10	0	1	0	0	0	0	0	0	0	0	2	0	0	0	2
2016-09-05	3	1	0	0	0	3	0	0	13	0	2	0	18	16	0	0	0	0	0	0	0	0	0	0	0	0	1	0	1	0	0	0	5	0	0	2	0	0	0	0	0	0	0	2	0	0	3	3
2016-09-05	4	0	0	0	0	8	0	0	17	0	5	0	14	15	0	0	2	2	0	0	0	0	0	0	0	0	2	0	0	0	0	1	9	1	0	3	1	0	0	0	0	0	0	0	0	0	0	3
2016-09-05	5	0	0	0	0	12	0	0	15	0	2	3	4	14	0	0	0	0	0	0	0	0	0	0	0	0	1	0	0	0	1	0	8	1	2	0	8	0	0	0	0	0	0	0	0	0	1	0
2016-09-05	6	1	0	0	0	16	0	1	10	0	11	0	37	11	0	0	0	0	0	0	0	1	0	0	0	0	1	0	0	0	0	0	20	1	1	0	1	0	0	0	0	0	0	1	0	0	0	4
2016-09-22	1	0	0	1	0	9	0	0	23	0	6	0	33	9	0	1	0	0	0	0	0	0	0	0	0	0	0	0	0	1	4	1	8	1	1	1	0	0	0	2	0	0	0	1	0	0	0	1
2016-09-22	2	0	2	0	0	11	0	0	19	0	1	0	25	19	0	0	0	4	0	0	0	0	0	0	0	0	3	0	0	0	9	0	11	4	1	0	0	0	0	0	0	0	0	0	0	1	0	1
2016-09-22	3	0	0	0	0	13	0	0	22	0	11	0	28	9	0	0	0	1	0	0	0	0	0	0	0	0	0	0	3	0	5	0	9	4	0	0	0	0	0	0	0	0	0	4	0	0	0	1
2016-09-22	4	0	0	0	0	17	0	0	35	0	10	0	37	14	0	0	1	0	0	0	0	0	0	0	0	0	1	0	0	0	1	6	8	0	1	9	0	0	0	1	0	1	0	2	0	0	1	5
2016-09-22	5	0	1	0	0	14	0	0	16	0	1	0	13	21	1	0	0	0	0	0	0	0	0	0	0	0	0	0	0	0	8	4	3	0	0	0	0	0	0	0	0	2	0	1	1	0	1	5
2016-09-22	6	0	0	0	0	27	0	0	3	0	7	0	16	9	0	0	0	0	0	0	0	0	0	0	0	0	1	0	0	0	0	4	7	7	0	1	0	0	0	0	0	0	0	2	0	0	0	5

## Sheet: Macrophytes
Control-16a_Macrophytes_[%-coverage]_MesocosmGmbH-ID-1478-10
Date	Enclosure	Ceratophyllum demersum	Chara globularis	Myriophyllum spicatum	Potamogeton natans
2016-06-28	1	2.1	3.4	32.6	7
2016-06-28	2	2.8	3.3	29.4	4.8
2016-06-28	3	1.5	1.8	32.5	6.6
2016-06-28	4	1.7	3.2	21.6	9.6
2016-06-28	5	2.7	3.4	32.2	9.1
2016-06-28	6	4.4	4.2	30	2.3
2016-07-12	1	8.7	8.5	36.5	6.6
2016-07-12	2	7.4	9.9	34.9	9.5
2016-07-12	3	6.6	7.1	33.5	11.4
2016-07-12	4	6.3	7.4	33.8	11.9
2016-07-12	5	4.3	6	34.6	10.1
2016-07-12	6	9.1	8.5	30	7
2016-07-27	1	10.8	11.2	44.4	1.5
2016-07-27	2	12.5	12.7	38	1.8
2016-07-27	3	12	12.6	47.7	6
2016-07-27	4	10.6	9.6	40.3	6.9
2016-07-27	5	10.9	12.7	47.2	7.6
2016-07-27	6	11.3	9	44.4	11.5
2016-08-24	1	12.2	17.3	56.4	10.4
2016-08-24	2	15.1	15.2	58.4	4.2
2016-08-24	3	10.2	10.3	50.5	1.3
2016-08-24	4	10.5	11	55.2	11.5
2016-08-24	5	8.6	11.8	52.7	5.2
2016-08-24	6	13.7	15.6	60.7	3.2
2016-09-23	1	15.1	14.5	50.2	13.2
2016-09-23	2	13	14.9	48.1	0.6
2016-09-23	3	18.8	17.5	52.1	3.1
2016-09-23	4	14.7	17.6	46.8	14.7
2016-09-23	5	16.1	14.1	51	1.1
2016-09-23	6	14.3	13.7	49.2	3.2

## Sheet: Periphyton Chl a
Date	Enclosure	Blue Greens	Cryptophytes	Diatoms	Greens
2016-06-27	1	1.36	0.54	3.83	7.72
2016-06-27	2	0.86	0.75	2.57	4.81
2016-06-27	3	2.29	0	4.48	11.49
2016-06-27	4	2.87	0	2.79	8.27
2016-06-27	5	1.14	0	2.5	9.35
2016-06-27	6	1.57	0.37	3.85	6.66
2016-07-11	1	3.33	0.12	8.4	14.15
2016-07-11	2	1.89	2.34	5.64	6.72
2016-07-11	3	1.04	0.59	11.36	17.7
2016-07-11	4	3.18	0	7.5	14.85
2016-07-11	5	1.73	0	6.45	13.97
2016-07-11	6	4.03	3.41	8.8	11.21
2016-07-26	1	18.92	18.07	5.44	9.02
2016-07-26	2	1.18	0.86	4.39	6.45
2016-07-26	3	49.4	9.39	20.89	46.63
2016-07-26	4	8.48	5.16	5.25	9.63
2016-07-26	5	18.33	6.13	7.35	12.27
2016-07-26	6	12.63	9.17	5.23	9.56
2016-08-08	1	9.35	4.73	4.18	6.58
2016-08-08	2	1.68	1.71	5.14	4.26
2016-08-08	3	12.96	4.82	10.6	17.37
2016-08-08	4	4.89	5.13	5.63	5.61
2016-08-08	5	6.27	0.54	7.67	13.65
2016-08-08	6	7.04	4.31	5.77	9.59
2016-08-22	1	2.63	1.46	4.56	4.35
2016-08-22	2	8.17	4.86	10.15	10.02
2016-08-22	3	8.68	3.37	16.43	16.51
2016-08-22	4	2.93	1.29	2.37	3.45
2016-08-22	5	4.3	0.89	7.93	9.68
2016-08-22	6	1.15	0.16	0.98	2.76
2016-09-07	1	2.53	0.2	3.95	6.55
2016-09-07	2	1.55	2.7	8.36	6.32
2016-09-07	3	9.66	7.58	27.49	26.7
2016-09-07	4	5.06	1.13	5.39	6.86
2016-09-07	5	4.8	0	11.3	14.11
2016-09-07	6	2.43	0.69	3.51	4.91
2016-09-21	1	2	1.15	4.38	6.13
2016-09-21	2	1.77	0.03	4.31	4.64
2016-09-21	3	6.76	4.97	16.63	14.33
2016-09-21	4	4.95	1.08	5.53	6.75
2016-09-21	5	2.29	0.58	6.15	8.36
2016-09-21	6	3.24	1.61	4.59	6.73

## Sheet: Physics
Control-16a_Physical-Parameters_MesocosmGmbH-ID-1478-10
Date	Enclosure	Temperature [°C]	Oxygen [mg/L]	pH	Conductivity [µS/cm]
2016-06-21	1	17.3	10.96	9.12	177
2016-06-21	2	17.2	11.64	9.41	163
2016-06-21	3	17.3	12.6	9.42	168
2016-06-21	4	17.4	10.74	9.13	160
2016-06-21	5	17.4	13.13	9.61	169
2016-06-21	6	17.2	10.05	9.13	162
2016-06-28	1	19.1	10.3	9.15	182
2016-06-28	2	19	10.59	9.41	166
2016-06-28	3	19.1	12.55	9.63	170
2016-06-28	4	19	10.55	9.23	162
2016-06-28	5	19.1	12.3	9.75	173
2016-06-28	6	19	10.76	9.22	162
2016-07-07	1	17	8.45	8.66	189
2016-07-07	2	16.9	11.45	9.48	161
2016-07-07	3	17	11.65	9.7	168
2016-07-07	4	16.9	9.79	8.9	160
2016-07-07	5	17	12.91	9.67	174
2016-07-07	6	17.8	9.9	8.8	160
2016-07-13	1	19.1	10.52	9.58	188
2016-07-13	2	19.4	12.98	9.89	165
2016-07-13	3	19.1	12.09	10.04	175
2016-07-13	4	19	11.83	9.54	161
2016-07-13	5	18.9	12.43	10.12	180
2016-07-13	6	19	11.22	9.45	159
2016-07-21	1	20.6	9.47	9.86	182
2016-07-21	2	20.9	11.05	10.08	162
2016-07-21	3	20.9	10.3	10.11	173
2016-07-21	4	20.9	10.17	9.91	155
2016-07-21	5	20.9	12.09	10.16	179
2016-07-21	6	20.7	9.64	11.75	147
2016-07-27	1	21	9.6	9.96	188
2016-07-27	2	20.9	11.27	10.12	164
2016-07-27	3	20.9	6.76	9.81	174
2016-07-27	4	20.8	9.4	9.76	158
2016-07-27	5	20.9	10.12	10.14	180
2016-07-27	6	21	11.75	9.84	150
2016-08-03	1	18.1	6.64	9.45	186
2016-08-03	2	17.9	9.27	9.95	155
2016-08-03	3	17.8	8.67	9.83	165
2016-08-03	4	17.7	8.23	9.66	152
2016-08-03	5	17.6	9.11	9.99	170
2016-08-03	6	18	9.41	9.75	143
2016-08-10	1	17.5	4.91	9.25	202
2016-08-10	2	17	9.01	9.86	162
2016-08-10	3	16.8	7.39	9.59	175
2016-08-10	4	16.6	5.54	9.31	164
2016-08-10	5	16.3	6.05	9.81	177
2016-08-10	6	16.3	8.83	9.41	154
2016-08-18	1	16	6	9.39	202
2016-08-18	2	16	8.61	9.71	166
2016-08-18	3	16.2	6.85	9.45	179
2016-08-18	4	16	7.22	9.26	166
2016-08-18	5	15.9	9.3	9.76	179
2016-08-18	6	15.8	8.99	9.47	157
2016-08-25	1	17.2	1.91	9.12	211
2016-08-25	2	17.3	5.93	9.69	169
2016-08-25	3	17	5.12	9.16	186
2016-08-25	4	17.2	8.18	9.23	168
2016-08-25	5	16.9	7.25	9.7	185
2016-08-25	6	16.9	8.43	9.6	158
2016-09-06	1	16.8	4.87	9.28	208
2016-09-06	2	16.1	7.01	9.62	165
2016-09-06	3	16.1	6.26	9.34	184
2016-09-06	4	16.1	6.42	9.29	172
2016-09-06	5	16.1	7.01	9.64	185
2016-09-06	6	16.4	7.65	9.37	158
2016-09-15	1	18.2	0.45	9.64	206
2016-09-15	2	17.4	1.11	9.88	166
2016-09-15	3	17.3	0.37	9.53	183
2016-09-15	4	17.3	0.35	9.39	178
2016-09-15	5	17.3	0.53	9.91	187
2016-09-15	6	17.3	2.85	9.72	155
2016-09-21	1	14.8	2.31	8.08	222
2016-09-21	2	14	4.68	8.82	175
2016-09-21	3	14	4.69	8.55	194
2016-09-21	4	13.8	3.38	7.91	188
2016-09-21	5	13.8	4.33	8.76	196
2016-09-21	6	13.8	6.42	8.95	163

## Sheet: Phytoplankton
Control-16a_Phytoplankton-Chl-a_[µg/L]_MesocosmGmbH-ID-1478-10
Date	Enclosure	Blue Greens	Cryptophytes	Diatoms	Greens
2016-06-21	1	1.5	6.01	3.25	0
2016-06-21	2	1.18	2.86	2.19	2.34
2016-06-21	3	1.9	1.96	4.39	8.37
2016-06-21	4	0.9	1.73	2.39	3.01
2016-06-21	5	1.5	4.6	3.23	1.69
2016-06-21	6	0.68	2.69	1.28	0
2016-06-28	1	1.69	2.04	2.58	2.72
2016-06-28	2	0.55	1.52	1.37	1.2
2016-06-28	3	4.62	0	6.16	16.29
2016-06-28	4	1.25	4.61	3.35	1.84
2016-06-28	5	1.85	5.22	2.98	0
2016-06-28	6	1.41	2.24	2.01	1.39
2016-07-07	1	1.46	0	3.25	7.67
2016-07-07	2	1.02	0	2.03	5.15
2016-07-07	3	1.74	0	2.84	8.87
2016-07-07	4	1.75	0.16	1.38	3.33
2016-07-07	5	2.6	0	4.46	12.58
2016-07-07	6	0.54	0.31	1.03	1.73
2016-07-13	1	1.26	0.15	3.99	8.12
2016-07-13	2	0.98	0.91	2.6	3.9
2016-07-13	3	0.79	2.73	3.31	3.33
2016-07-13	4	0.94	1.41	1.94	1.68
2016-07-13	5	1	1.39	2.34	2.77
2016-07-13	6	0.3	0.78	1.02	0.73
2016-07-27	1	3.98	8.97	3.62	0.06
2016-07-27	2	2.04	7.6	2.97	0
2016-07-27	3	4.94	0.44	4.57	11.7
2016-07-27	4	3.21	7.16	4.43	1.34
2016-07-27	5	3.22	3.99	3.71	3.74
2016-07-27	6	1.62	3.3	3.63	2.71
2016-08-10	1	6.22	0	8.17	30.57
2016-08-10	2	4.42	4.05	4.96	8.5
2016-08-10	3	10.62	0	10.89	41.01
2016-08-10	4	5.36	0	5.53	14.89
2016-08-10	5	7.67	0.32	8.31	23.4
2016-08-10	6	2.17	4.4	2.46	1
2016-08-25	1	4.54	0	4.73	16.53
2016-08-25	2	3.7	0	4.69	14.37
2016-08-25	3	3.64	3.19	6.6	11.02
2016-08-25	4	2.56	0.4	2.84	6.51
2016-08-25	5	4.09	0.84	4.6	11.37
2016-08-25	6	3.03	1.44	2.89	7.67
2016-09-06	1	10.99	13.26	9.71	12.74
2016-09-06	2	4.05	4.08	4.06	6.24
2016-09-06	3	3.87	0	5.16	13
2016-09-06	4	5.22	7.18	6.14	6.65
2016-09-06	5	6.47	1.42	7.19	17.01
2016-09-06	6	2.86	1.01	3.15	6.89
2016-09-20	1	4.48	0	3.57	13.2
2016-09-20	2	3.15	0.91	3.24	6.85
2016-09-20	3	5.05	0	4.56	14.35
2016-09-20	4	1.85	0.43	1.83	3.96
2016-09-20	5	4.44	0	3.48	19.45
2016-09-20	6	1.68	1.33	2.28	3.92

## Sheet: Sediment_Water
Control-16a_Sediment-Water-Parameters_MesocosmGmbH-ID-1478-10
Sediment parameters before onset of the study
Dry matter	44	%
PB	13	mg/kg dw
Cd	0.15	mg/kg dw
Cr	41	mg/kg dw
Cu	11	mg/kg dw
Fe	14000	mg/kg dw
Mn	460	mg/kg dw
Ni	38	mg/kg dw
Zn	86	mg/kg dw
TOC	3.4	% dw
Sediment type
Soil type	U, gs', ms', fg'
Soil groupe	U
Proportion < 0,063 mm	75	%
Fraction T/U/S/G	0,0/75,0/19,8/5,2	%
Soil class	4
Water quality parameters before onset of the study
PB	0.0036	mg/L
Na	9.6	mg/L
K	2.9	mg/L
Fe	0.033	mg/L
S	2.4	mg/L

## Sheet: Water level
Control-16a_Water-Level_[cm]_MesocosmGmbH-ID-1478-10
	2016-06-24	2016-06-28	2016-06-30	2016-07-02	2016-07-07	2016-07-13	2016-07-27	2016-08-10	2016-08-25	2016-09-06	2016-09-20
Enclosure	Water-level [cm]	Water-level [cm]	Water-level [cm]	Water-level [cm]	Water-level [cm]	Water-level [cm]	Water-level [cm]	Water-level [cm]	Water-level [cm]	Water-level [cm]	Water-level [cm]
1	93.3	94.8	94.8	94.8	94.8	94.3	92.3	92.3	89.8	88.8	87.3
2	93.5	95	95	94.5	94.5	94	92.5	91.5	89.5	88.5	86
3	91	93	92.5	92.5	92.5	91	89.5	89.5	87	86	84.5
4	92.2	93.7	93.2	93.2	93.2	92.7	90.7	89.7	88.7	87.2	86.2
5	93	95	95	94.5	95	94	92	91.5	89	87.5	86.5
6	91.2	92.7	92.7	92.7	92.7	91.7	89.7	88.7	86.7	86.2	84.7

[truncated: 1 more sheets: Zooplankton]
