# Supplementary material for: Characterization of patterns and variability in the dynamics of outdoor aquatic mesocosms: exploring the capabilities and challenges in data supporting aquatic system models
Source: Ecotoxicology. 2023 Jul 25;32(6):782–801. doi: 10.1007/s10646-023-02685-0 (PMC10449964; doi:10.1007/s10646-023-02685-0)
Supplement: Supplementary file 3 — Supplementary Dataset S3 [file 10646_2023_2685_MOESM3_ESM.xlsx]

## Sheet: Info
Control 18a_MesocosmGmbH-ID-1404-48
The Excel-file contains abundance numbers and respective other data sets of the following endpoints:									Sampling overview
									Endpoint	Number of Samplings
· Chemical Parameters (Nitrate [mg/L], Ammonium [mg/L], Phosphate [mg/L], Water Hardness [°dH])									Chemical-Parameters	4
· Emerging Insects [Individuals/Sample]; sum of 2 traps (40 cm diameter each (2 x 0.126 m²))									Emerging-Insects	9
· Macroinvertebrates [Individuals/Sample]									Macroinvertebrates	10
· Macrophytes Coverage [%]									Macrophytes	5
· Periphyton Chlorophyll a [µg/a] (a = 185.5 cm2)									Periphyton-Chl-a	6
· Physical Parameters (Temperature [°C], Dissolved Oxygen [mg/L], pH, Conductivity [µS/cm])									Physical-Parameters	18
· Phytoplankton Chlorophyll a [µg/L]									Phytoplankton-Chl-a	10
· Sediment (e.g. TOC [%]) and Water Quality Parameters (TOC/DOC [mg/L] separately)									Sediment-Water	1
· Water Levels [cm]									Water-Levels	20
· Zooplankton [Individuals/L]									Zooplankton	12

## Sheet: Chemistry
Control-18a_Chemical-Parameters_MesocosmGmbH-ID-1404-48
Date	Enclosure	Nitrate [mg/L]	Ammonium [mg/L]	Phosphate [mg/L]	Hardness [°dH]
2018-05-23	1	<0.4	0.07	0.3	4.1
2018-05-23	2	<0.4	0.03	0.3	4.4
2018-05-23	3	<0.4	<0.01	0.3	4.2
2018-05-23	4	<0.4	0.02	0.4	4.1
2018-05-23	5	<0.4	0.02	0.3	4.8
2018-06-19	1	0.7	0.02	0.3	5
2018-06-19	2	0.8	0.02	0.3	5.7
2018-06-19	3	1.4	0.03	0.3	5.1
2018-06-19	4	1.1	0.02	0.3	5.4
2018-06-19	5	<0.4	0.03	0.2	5.3
2018-07-16	1	<0.4	0.02	0.4	3.9
2018-07-16	2	<0.4	0.02	0.3	3.7
2018-07-16	3	<0.4	0.02	0.4	4.3
2018-07-16	4	<0.4	<0.01	0.3	4.2
2018-07-16	5	<0.4	<0.01	0.3	3.6
2018-08-15	1	<0.4	<0.01	0.3	4.2
2018-08-15	2	<0.4	<0.01	0.4	4.2
2018-08-15	3	<0.4	<0.01	0.3	4.7
2018-08-15	4	<0.4	<0.01	0.3	4.2
2018-08-15	5	<0.4	<0.01	0.4	3.7

## Sheet: Emergence
Control-18a_Emerging-Insects_[Individuals/Sample]-(a=0.252m²)_MesocosmGmbH-ID-1404-48
Date	Enclosure	Anisoptera	Anopheles sp.	Bidessus sp.	Ceratopogonidae	Chaetarthria seminulum	Chaoborus sp.	Chironomidae	Chironominae	Cloeon dipterum	Coenagrionidae	Culicidae	Dixidae	Dytiscidae	Dytiscus sp.	Eubrychius sp.	Helophorus sp.	Hydaticus sp.	Hydrophilidae	Hygrotus sp.	Lepidoptera	Notonecta sp.	Orthocladiinae	Orthopodomyia sp.	Tanypodinae	Thysanoptera	Tipula sp.	Zygoptera
2018-05-23	1	0	0	0	0	0	54	17	2	6	11	0	0	0	0	0	1	0	0	0	0	0	4	0	15	0	0	0
2018-05-23	2	2	0	0	0	0	82	3	2	13	3	0	0	0	0	0	1	0	0	0	0	0	6	0	9	0	0	0
2018-05-23	3	1	0	0	0	0	174	1	0	0	13	0	0	0	0	0	0	0	0	0	0	0	0	0	7	0	0	0
2018-05-23	4	0	0	0	0	0	103	0	1	5	25	0	0	0	0	0	0	0	0	0	0	0	0	0	21	0	0	0
2018-05-23	5	0	0	0	0	0	74	0	3	0	24	0	0	0	0	0	0	0	0	0	0	0	0	0	2	0	0	2
2018-05-30	1	2	0	0	0	0	109	0	1	2	3	0	0	0	0	0	0	0	1	0	0	0	0	0	11	0	0	0
2018-05-30	2	2	0	0	0	0	88	0	0	16	3	0	0	0	0	0	0	0	0	0	0	0	0	0	20	0	0	0
2018-05-30	3	1	0	0	0	0	105	0	0	1	16	0	0	0	0	0	0	0	0	0	0	0	1	0	2	0	0	1
2018-05-30	4	0	0	0	0	0	123	1	0	4	6	0	0	0	0	0	0	0	0	0	0	0	0	0	4	0	0	1
2018-05-30	5	0	0	0	0	0	153	2	0	2	25	0	0	0	0	0	0	0	0	0	0	0	0	0	1	0	0	0
2018-06-06	1	0	0	0	0	0	41	1	1	5	11	0	0	0	0	0	0	0	0	0	0	0	1	0	11	0	0	0
2018-06-06	2	0	0	0	0	0	85	2	0	15	6	0	0	0	0	0	0	0	0	0	0	0	2	0	10	0	0	0
2018-06-06	3	0	0	0	0	0	42	0	0	0	10	0	0	0	0	0	0	0	0	0	0	0	0	0	1	1	0	0
2018-06-06	4	0	0	0	0	0	50	0	1	4	25	0	0	0	0	0	0	0	0	0	0	0	0	0	4	2	0	0
2018-06-06	5	1	0	0	0	0	78	0	1	0	21	0	0	0	0	0	0	0	0	0	0	0	0	0	0	0	0	1
2018-06-13	1	0	0	0	0	0	43	0	0	3	56	0	0	1	0	0	0	0	0	0	0	0	8	0	2	0	0	3
2018-06-13	2	1	0	0	0	0	13	1	0	1	4	0	0	0	0	0	0	0	0	0	0	0	0	0	1	0	0	0
2018-06-13	3	0	0	0	0	0	20	0	0	1	24	0	0	1	0	0	0	0	0	0	0	0	0	0	1	0	0	0
2018-06-13	4	0	0	0	0	0	25	0	0	2	41	0	0	0	0	0	1	0	0	0	0	0	0	0	1	0	0	2
2018-06-13	5	0	0	0	0	0	9	0	0	0	51	0	0	0	0	0	1	0	0	0	0	0	1	0	0	0	0	2
2018-06-20	1	0	0	0	0	0	15	0	0	3	14	0	0	0	0	0	1	0	0	0	0	0	1	0	2	0	0	0
2018-06-20	2	0	0	0	0	0	8	0	1	5	14	0	0	0	0	0	0	0	0	0	0	0	5	0	2	0	0	0
2018-06-20	3	0	0	0	0	0	3	0	0	1	25	0	0	1	0	0	1	0	0	0	0	0	0	0	0	0	0	0
2018-06-20	4	0	0	0	0	0	3	0	0	0	16	0	0	0	0	0	1	0	0	0	0	0	0	0	0	0	0	0
2018-06-20	5	0	0	0	0	0	7	0	0	0	18	0	0	0	0	0	1	0	1	0	0	0	3	0	0	0	0	0
2018-07-04	1	0	0	0	0	0	5	2	1	0	12	0	0	0	0	0	0	0	0	0	0	0	1	0	7	0	0	2
2018-07-04	2	0	0	0	0	0	4	0	2	2	29	0	0	0	0	0	1	0	0	0	0	0	7	0	25	0	0	0
2018-07-04	3	0	0	0	0	0	0	0	0	1	18	0	1	0	0	0	1	0	0	0	0	0	0	0	0	0	0	0
2018-07-04	4	0	0	0	0	0	21	0	0	2	27	0	0	0	0	0	2	0	2	0	0	0	1	0	2	0	0	0
2018-07-04	5	0	0	0	7	0	35	0	3	1	28	0	0	0	0	1	0	0	0	0	1	0	3	0	1	0	1	0
2018-07-18	1	0	0	0	0	0	26	2	0	8	10	0	0	0	0	0	0	0	0	0	0	0	1	0	13	0	0	0
2018-07-18	2	0	4	0	0	0	15	2	7	0	13	0	0	0	0	0	0	0	1	0	0	0	2	0	35	0	0	1
2018-07-18	3	0	1	0	0	0	0	0	4	0	30	0	0	0	0	0	2	0	0	0	0	0	1	0	6	0	0	1
2018-07-18	4	0	0	0	0	0	4	1	1	1	18	0	0	0	0	0	1	0	1	0	0	0	1	0	0	0	0	0
2018-07-18	5	0	0	0	0	0	6	0	0	6	27	0	0	0	0	0	0	0	0	0	0	0	1	0	0	0	0	0
2018-08-01	1	0	0	0	6	0	9	5	6	5	1	0	0	0	0	0	0	0	0	0	0	0	7	0	8	0	0	0
2018-08-01	2	0	1	0	0	0	35	19	7	0	6	0	0	0	0	1	0	0	0	0	0	0	19	0	15	2	0	0
2018-08-01	3	0	1	0	1	0	0	0	6	3	17	0	0	0	0	0	0	0	0	0	1	0	0	0	3	0	0	0
2018-08-01	4	0	0	0	1	0	4	0	0	0	2	0	0	0	0	0	0	0	0	0	0	0	1	0	1	1	0	0
2018-08-01	5	0	0	0	0	0	4	0	0	21	7	0	0	0	0	0	0	0	0	0	0	0	0	0	0	1	0	0
2018-08-15	1	0	0	0	0	0	0	1	0	2	0	0	0	0	0	0	0	0	0	0	0	0	3	0	5	0	0	0
2018-08-15	2	0	0	0	2	0	3	3	0	6	0	0	0	0	0	0	0	0	0	0	0	0	2	0	29	0	0	0
2018-08-15	3	0	0	0	1	0	1	0	0	1	2	0	0	0	0	0	0	0	0	0	0	0	4	0	16	0	0	0
2018-08-15	4	0	0	0	0	0	1	1	0	1	0	0	0	0	0	0	0	0	0	0	0	0	0	0	1	0	0	0
2018-08-15	5	0	0	0	1	0	1	8	0	4	1	0	0	0	0	0	0	0	0	0	0	0	15	0	4	1	0	0

## Sheet: Macroinvertebrates
Full-Study-18a_Macroinvertebrates_[Individuals/Sample]_MesocosmGmbH-ID-1404-48
Date	Enclosure	Acari	Agrypnia sp.	Anisoptera	Anopheles sp.	Asellus aquaticus	Ceratopogonidae	Chaoborus sp. (pupae)	Chaoborus sp. (larvae)	Chironomidae (larvae)	Chironomidae (pupae)	Cloeon dipterum	Coleoptera (adult)	Corixidae	Culicidae (pupae)	Dixidae	Dugesia sp.	Dytiscidae (adult)	Eiseniella tetraedra	Gammarus pulex	Glossiphonia complanata	Haemopis sanguisuga	Helobdella stagnalis	Lumbriculus variegatus	Lymnaea stagnalis	Lymnaeidae (< 0.5 cm)	Musculium lacustre	Naididae	Notonecta glauca	Oligochaeta	Pisidium sp.	Planorbis planorbis	Radix sp.	Sphaerium sp.	Tanypodinae	Trichoptera	Tubificidae	Zygoptera
2018-05-08	1	0	0	1	0	8	0	4	96	1	0	7	0	0	0	0	0	0	0	10	0	0	1	0	26	0	0	0	0	0	0	6	1	0	2	0	70	25
2018-05-08	2	1	0	1	0	4	0	9	113	0	0	2	0	0	0	0	0	0	0	3	0	0	0	1	10	0	0	0	0	0	0	4	5	0	1	0	45	17
2018-05-08	3	2	3	0	0	2	1	21	132	0	0	3	0	0	0	0	0	0	0	1	0	0	0	0	31	0	0	0	0	0	0	4	2	0	2	0	92	35
2018-05-08	4	0	2	0	0	10	0	9	100	0	0	11	0	0	0	0	0	0	0	12	0	0	0	0	22	1	0	0	0	0	0	8	5	0	5	0	10	33
2018-05-08	5	0	1	0	0	7	0	23	144	0	0	13	0	0	0	0	0	0	0	21	0	1	0	0	21	2	0	0	0	0	0	8	3	0	1	0	3	19
2018-05-22	1	0	3	0	0	13	0	14	14	1	0	8	0	0	0	0	0	0	0	8	0	0	0	0	29	0	0	0	2	0	0	1	2	0	10	0	48	23
2018-05-22	2	0	1	0	0	11	0	7	110	0	0	5	0	0	0	0	0	0	0	10	0	0	0	0	8	17	0	0	1	0	0	18	0	0	1	0	22	20
2018-05-22	3	0	2	0	0	2	0	12	121	0	0	0	0	0	0	0	0	0	0	1	0	0	0	0	35	5	0	0	0	0	0	2	2	0	0	0	0	30
2018-05-22	4	0	4	0	0	12	0	5	47	0	0	11	0	0	0	0	0	0	0	7	0	0	0	0	22	0	0	0	0	0	0	6	3	0	2	0	6	32
2018-05-22	5	0	3	0	0	16	0	5	65	0	0	0	0	0	0	0	0	0	0	6	0	0	0	0	43	5	0	0	2	0	0	5	2	0	2	0	56	44
2018-05-29	1	1	0	1	0	8	0	4	11	0	0	5	0	0	0	0	0	0	0	15	0	0	0	0	25	3	0	0	0	0	0	3	1	0	3	0	8	16
2018-05-29	2	1	0	0	0	15	0	4	214	0	0	11	0	0	0	0	0	0	0	20	0	0	0	0	9	14	1	0	2	0	0	12	3	0	1	0	3	15
2018-05-29	3	0	2	0	0	9	0	4	68	1	0	1	0	0	0	0	0	0	0	14	0	0	0	0	55	12	0	0	0	0	0	0	2	0	1	0	0	40
2018-05-29	4	0	2	0	0	4	0	5	43	0	0	7	0	0	0	0	0	0	0	10	0	0	0	0	32	28	0	0	1	0	0	2	2	0	2	0	2	25
2018-05-29	5	0	2	0	0	1	0	16	67	0	0	3	0	0	0	0	0	0	0	14	0	0	0	0	63	0	0	0	0	0	0	4	1	0	3	0	1	24
2018-06-05	1	0	0	1	0	2	0	3	13	1	0	3	0	0	0	0	0	0	0	15	0	0	0	0	29	19	0	0	1	0	0	3	1	0	0	0	4	9
2018-06-05	2	0	0	0	0	2	0	1	186	0	0	3	0	0	0	0	0	0	0	25	0	0	0	0	17	26	0	0	2	0	0	12	2	0	1	0	5	9
2018-06-05	3	0	5	0	0	1	0	4	53	0	0	0	0	0	0	0	1	0	0	7	0	0	0	0	59	13	0	0	0	0	0	2	3	0	1	0	2	24
2018-06-05	4	0	5	0	0	0	1	2	18	0	0	1	0	0	0	0	0	0	0	10	0	0	0	0	37	20	0	0	2	0	0	1	6	0	1	0	1	15
2018-06-05	5	1	7	0	0	1	0	1	34	0	0	0	0	0	0	0	0	0	0	21	0	1	0	0	70	8	0	0	1	0	0	5	7	0	2	0	3	32
2018-06-13	1	0	0	0	0	1	0	1	28	0	0	2	0	0	0	0	0	0	0	4	0	0	0	0	18	13	0	0	4	0	0	1	1	0	0	0	0	3
2018-06-13	2	0	0	0	0	1	0	0	162	0	0	0	0	0	0	0	0	0	0	1	0	0	0	0	10	22	0	0	5	0	0	3	0	0	0	0	0	7
2018-06-13	3	0	0	0	0	0	0	1	59	0	0	0	0	0	0	0	0	0	0	2	0	0	0	0	25	3	0	0	1	0	0	2	2	0	0	0	4	5
2018-06-13	4	0	2	0	0	0	0	0	9	0	0	0	0	0	0	0	0	0	0	1	0	0	0	0	25	16	0	0	1	0	0	0	0	0	0	0	6	1
2018-06-13	5	0	2	0	0	0	0	0	37	0	0	1	0	0	0	0	0	0	0	5	0	0	0	0	29	4	0	0	0	0	0	0	0	0	0	0	0	9
2018-06-21	1	0	1	0	0	2	0	1	24	2	0	6	0	0	0	0	1	0	0	8	0	0	0	0	11	3	0	0	3	0	0	0	0	0	0	0	0	7
2018-06-21	2	1	1	0	0	2	0	1	87	0	0	0	0	0	0	0	0	0	0	7	0	1	0	0	10	12	0	0	4	0	0	3	3	0	0	0	3	5
2018-06-21	3	0	1	0	0	4	0	0	26	0	0	2	0	0	0	0	0	0	0	6	0	0	0	0	16	6	0	0	0	0	0	1	1	0	0	0	0	6
2018-06-21	4	0	1	0	0	1	0	0	9	0	0	0	0	0	0	0	1	0	0	0	0	0	0	0	22	5	0	0	1	0	0	0	0	0	0	0	0	14
2018-06-21	5	0	3	0	0	1	0	0	24	0	0	4	0	0	0	0	0	0	0	3	0	1	0	0	48	3	0	0	0	0	0	3	1	0	0	0	0	9
2018-07-04	1	1	2	0	0	3	1	2	18	1	0	23	0	0	0	0	0	0	0	2	0	0	0	0	21	19	0	0	1	0	0	1	0	0	2	0	6	4
2018-07-04	2	3	1	0	0	8	0	1	167	3	0	0	0	0	0	0	0	0	0	2	0	0	0	0	8	15	0	0	4	0	0	0	1	0	1	0	6	10
2018-07-04	3	0	3	0	0	3	0	5	29	4	0	11	0	0	0	0	0	0	0	0	0	0	0	0	25	10	0	0	0	0	0	0	1	0	0	0	0	21
2018-07-04	4	0	3	0	0	6	0	3	10	0	0	3	0	0	0	0	0	0	0	3	0	0	0	0	44	7	0	0	0	0	0	2	1	0	1	0	0	12
2018-07-04	5	0	6	0	0	0	0	3	15	0	0	20	0	0	0	0	0	0	0	5	1	0	0	0	50	3	0	0	4	0	0	0	0	0	0	0	2	10
2018-07-17	1	3	1	2	0	3	0	2	14	2	0	18	0	0	0	0	0	0	0	3	0	0	0	0	14	8	0	0	1	0	0	5	0	0	0	0	7	0
2018-07-17	2	0	2	0	0	12	0	5	142	1	0	0	0	0	0	0	0	0	0	0	0	0	0	0	31	12	0	0	3	0	0	3	1	0	0	0	20	4
2018-07-17	3	1	2	0	0	4	0	3	32	0	0	11	0	0	0	0	0	0	0	0	0	0	0	0	39	4	0	0	0	0	0	0	2	0	0	0	0	14
2018-07-17	4	0	0	4	0	2	0	6	2	1	0	30	0	0	0	0	0	0	0	0	0	0	0	0	29	26	0	0	0	0	0	2	0	0	0	0	0	7
2018-07-17	5	0	3	0	0	0	0	0	8	2	0	44	0	0	0	0	0	0	0	1	0	0	0	0	57	6	0	0	4	0	0	2	2	0	2	0	4	1
2018-07-31	1	5	0	2	0	3	1	6	16	3	0	23	0	0	0	0	0	0	0	0	0	0	0	0	23	0	0	0	2	0	0	0	0	0	1	0	4	0
2018-07-31	2	0	0	9	0	5	0	3	51	0	0	17	0	0	0	2	0	0	0	0	0	0	0	0	34	5	0	0	0	0	0	0	0	0	0	0	0	8
2018-07-31	3	0	0	13	0	1	0	3	15	1	0	38	0	0	0	0	0	0	0	0	0	0	0	0	28	1	0	0	0	0	0	0	0	0	1	0	2	10
2018-07-31	4	2	0	10	0	0	1	0	2	5	0	21	0	0	0	0	0	0	0	0	0	0	0	0	27	3	0	0	0	0	0	2	2	0	0	0	1	2
2018-07-31	5	3	2	1	0	1	1	0	1	8	0	77	0	0	0	0	0	0	0	1	0	0	0	0	47	3	0	0	3	0	0	1	2	0	0	0	7	1
2018-08-14	1	2	0	0	0	0	0	4	19	1	0	25	1	0	0	0	0	0	0	0	0	0	0	0	10	2	0	0	0	0	0	1	0	0	0	0	2	5
2018-08-14	2	3	0	4	0	9	0	1	108	4	0	10	0	0	0	0	0	0	0	0	0	0	0	0	16	3	0	0	0	0	0	4	0	0	0	0	6	10
2018-08-14	3	1	0	7	0	2	0	4	16	5	0	38	0	0	0	0	0	0	0	0	0	0	0	0	17	0	0	0	0	0	0	0	0	0	0	0	2	16
2018-08-14	4	0	0	6	0	1	0	0	10	0	0	23	0	0	0	0	0	0	0	0	0	0	0	0	13	0	0	0	1	0	0	1	1	0	0	0	0	7
2018-08-14	5	1	0	0	0	1	0	1	10	5	0	63	0	0	0	0	0	0	0	1	0	0	0	0	15	0	0	0	2	0	0	0	0	0	2	0	3	6

## Sheet: Macrophytes
Control-18a_Macrophytes_[%-coverage]_MesocosmGmbH-ID-1404-48
Date	Enclosure	Chara globularis	Myriophyllum spicatum	Potamogeton natans
2018-05-21	1	4.7	22	1.7
2018-05-21	2	4.8	8.9	4.1
2018-05-21	3	4	22.1	3.6
2018-05-21	4	5.5	21.9	3.9
2018-05-21	5	5	23	1.1
2018-06-05	1	6.6	30.3	3.8
2018-06-05	2	3.1	34.8	3.1
2018-06-05	3	6.1	26.6	3.8
2018-06-05	4	5.6	32.5	2.8
2018-06-05	5	4.2	26.3	3.1
2018-06-21	1	4.4	24.8	3.3
2018-06-21	2	5.3	27.2	3.5
2018-06-21	3	5.2	29.5	3.6
2018-06-21	4	6.1	27.2	3.6
2018-06-21	5	3.4	28.2	3.3
2018-07-17	1	4.1	30.3	0.9
2018-07-17	2	6.9	28.8	1.6
2018-07-17	3	4.7	23.4	1
2018-07-17	4	7.5	26.5	0.5
2018-07-17	5	7.6	25.8	0.6
2018-08-16	1	8.1	40.6	1
2018-08-16	2	8.4	39.1	1.7
2018-08-16	3	11.5	43.7	2.2
2018-08-16	4	8.7	34.5	0.9
2018-08-16	5	8.1	38.9	1.5

## Sheet: Periphyton Chl a
Control-18a_Periphyton-Chl-a_[µg/a]-(a=185.5cm²)_MesocosmGmbH-ID-1404-48
Date	Enclosure	Blue Greens	Cryptophytes	Diatoms	Greens
2018-05-22	1	0.084	0.0665	0.168	0.2135
2018-05-22	2	0.4795	0	0.749	2.4395
2018-05-22	3	0.077	0	0.3675	1.5225
2018-05-22	4	0.0805	0.0315	0.1015	0.1855
2018-05-22	5	0.224	0.049	0.49	0.847
2018-05-29	1	0.343	0	0.938	4.27
2018-05-29	2	0.35	0	0.4165	1.309
2018-05-29	3	0.49	0	0.644	1.8305
2018-05-29	4	0.6545	0	0.945	3.374
2018-05-29	5	0.0735	0	0.49	1.421
2018-06-04	1	0.1505	0	0.2485	0.553
2018-06-04	2	0.0945	0.0945	0.161	0.224
2018-06-04	3	0.1015	0.014	0.21	0.434
2018-06-04	4	0.105	0.042	0.098	0.1855
2018-06-04	5	0.203	0.266	0.2625	0.077
2018-06-18	1	0.091	0	0.2345	0.6335
2018-06-18	2	0.1575	0.2905	0.448	0.819
2018-06-18	3	0.2065	0.0315	0.364	0.9065
2018-06-18	4	0.2135	0.105	0.308	0.504
2018-06-18	5	0.3395	0	0.4865	0.987
2018-07-19	1	0.0105	0	1.7115	4.7005
2018-07-19	2	0.658	0.168	0.84	1.7955
2018-07-19	3	0.91	0	1.4595	3.626
2018-07-19	4	0.5635	0.091	1.743	2.9365
2018-07-19	5	1.3055	0	1.085	2.1875
2018-08-13	1	1.358	0.49	4.2875	5.754
2018-08-13	2	1.127	0.189	1.5645	2.6215
2018-08-13	3	1.89	0.1015	2.513	4.3715
2018-08-13	4	2.3485	0	2.6985	9.0615
2018-08-13	5	0.5915	0.4025	1.9845	2.3625

## Sheet: Physics
Control-18a_Physical-Parameters_MesocosmGmbH-ID-1404-48
Date	Enclosure	Temperature [°C]	Oxygen [mg/L]	pH	Conductivity [µS/cm]
2018-05-09	1	17.1	10.55	8.84	197
2018-05-09	2	17	10.03	8.55	209
2018-05-09	3	17.1	10.5	8.87	196
2018-05-09	4	17.1	10.77	8.93	200
2018-05-09	5	17.1	9.72	8.27	213
2018-05-17	1	16.6	10.88	9.09	193
2018-05-17	2	16.6	10.16	8.76	204
2018-05-17	3	16.6	10.95	9.09	193
2018-05-17	4	16.7	11.22	9.16	194
2018-05-17	5	16.7	9.05	8.26	212
2018-05-22	1	17.2	13.28	9.49	193
2018-05-22	2	17.3	12.03	9.16	203
2018-05-22	3	17.3	12.82	9.41	193
2018-05-22	4	17.1	13.23	9.54	193
2018-05-22	5	17.1	10.66	8.68	212
2018-05-23	1	17.3	12.41	9.56	183
2018-05-23	2	17.1	11.33	9.23	193
2018-05-23	3	17.1	11.9	9.48	184
2018-05-23	4	17.1	12.33	9.55	184
2018-05-23	5	17.1	9.75	8.63	201
2018-05-26	1	18.5	13.14	9.72	191
2018-05-26	2	18.2	11.85	9.37	198
2018-05-26	3	18.2	11.84	9.5	190
2018-05-26	4	18.1	12.84	9.67	190
2018-05-26	5	18.1	10.31	8.89	208
2018-05-30	1	18.7	10.32	9.37	191
2018-05-30	2	18.7	9.76	9.03	199
2018-05-30	3	18.7	10.07	9.28	191
2018-05-30	4	18.6	9.7	9.36	190
2018-05-30	5	18.7	8.61	8.44	211
2018-06-02	1	18.1	10.47	9.57	183
2018-06-02	2	18	9.94	9.25	191
2018-06-02	3	18	9.83	9.44	183
2018-06-02	4	18	9.14	9.45	183
2018-06-02	5	18	7.57	8.41	203
2018-06-06	1	18.3	10.88	9.66	193
2018-06-06	2	17.8	10.17	9.27	202
2018-06-06	3	17.8	10.15	9.52	195
2018-06-06	4	17.7	9.43	9.49	193
2018-06-06	5	17.8	8.05	8.66	216
2018-06-11	1	21	14.02	9.95	191
2018-06-11	2	21	13.48	9.7	194
2018-06-11	3	21	12.22	9.77	189
2018-06-11	4	21	12.9	9.84	190
2018-06-11	5	21.1	12.3	9.3	202
2018-06-18	1	18.1	14.24	9.97	199
2018-06-18	2	18.3	13.39	9.73	200
2018-06-18	3	18.1	12.97	9.82	197
2018-06-18	4	18.1	13.12	9.97	198
2018-06-18	5	18.1	12.43	9.46	209
2018-06-25	1	15.5	12.73	10.17	192
2018-06-25	2	15.5	12.13	9.96	189
2018-06-25	3	15.6	12.03	10.01	191
2018-06-25	4	15.8	12.97	10.12	191
2018-06-25	5	15.6	11.29	9.62	199
2018-07-02	1	17.5	12.6	10.29	196
2018-07-02	2	17.4	10.48	10.1	187
2018-07-02	3	17.4	11.37	10.22	196
2018-07-02	4	17.3	12.93	10.36	199
2018-07-02	5	17.4	12.16	9.89	188
2018-07-09	1	18.7	12.7	10.23	207
2018-07-09	2	18.6	11.4	10.07	194
2018-07-09	3	18.8	11.52	10.16	207
2018-07-09	4	18.8	12.88	10.25	211
2018-07-09	5	18.7	12.31	9.91	186
2018-07-16	1	19.9	13.53	10.43	208
2018-07-16	2	19.6	12.32	10.1	193
2018-07-16	3	19.6	12.29	10.25	207
2018-07-16	4	19.6	13.42	10.35	211
2018-07-16	5	19.7	12.72	10.1	183
2018-07-25	1	21.5	12.81	10.37	205
2018-07-25	2	20.7	11.54	10.15	189
2018-07-25	3	20.8	12.15	10.32	207
2018-07-25	4	21.3	10.77	10.38	203
2018-07-25	5	20.6	10.83	10.19	180
2018-07-30	1	21.4	11.09	10.27	205
2018-07-30	2	20.9	10.29	10.09	189
2018-07-30	3	20.9	10.66	10.28	209
2018-07-30	4	20.7	10.53	10.2	200
2018-07-30	5	20.5	10.36	10.05	179
2018-08-08	1	21.3	9.58	10.03	190
2018-08-08	2	20.9	9.36	9.92	184
2018-08-08	3	20.8	9.92	10.1	200
2018-08-08	4	20.9	9.79	10.03	188
2018-08-08	5	21	9.45	9.91	177
2018-08-13	1	17.3	9.99	9.82	185
2018-08-13	2	17.5	9.7	9.69	182
2018-08-13	3	17.3	9.56	9.85	192
2018-08-13	4	17.2	10.19	9.77	183
2018-08-13	5	17.2	9.13	9.66	176

## Sheet: Phytoplankton Chl a
Control-18a_Phytoplankton-Chl-a_[µg/L]_MesocosmGmbH-ID-1404-48
Date	Enclosure	Blue Greens	Cryptophytes	Diatoms	Greens
2018-05-07	1	0.37	2.12	1.75	0.65
2018-05-07	2	0.19	0.87	1.21	0.77
2018-05-07	3	0.2	1.15	1.33	1.03
2018-05-07	4	0.28	1.05	0.78	0.21
2018-05-07	5	0.23	3.13	3.25	1.61
2018-05-23	1	0.33	1.18	0.79	0.16
2018-05-23	2	0.43	1.45	1.06	0.12
2018-05-23	3	0.12	2.47	3.3	0.65
2018-05-23	4	0.37	2.06	2.01	0.07
2018-05-23	5	0.22	3.49	4.54	0.77
2018-05-28	1	1.03	4.03	1.97	0
2018-05-28	2	0.64	2.56	1.53	0
2018-05-28	3	0.15	1.91	2.05	0.04
2018-05-28	4	0.49	2.67	2.16	0
2018-05-28	5	0.86	2.59	2.27	0.02
2018-06-04	1	1.26	4.37	2.03	0
2018-06-04	2	0.86	4	2.34	0
2018-06-04	3	0.65	1.88	1.3	0.05
2018-06-04	4	0.76	2.78	1.4	0
2018-06-04	5	1.32	2.63	2.35	0.53
2018-06-12	1	0.89	5.17	2.81	0
2018-06-12	2	0.54	2.89	2.5	0.54
2018-06-12	3	1.71	3.15	2.79	0.67
2018-06-12	4	1.76	6.79	5.23	0.21
2018-06-12	5	0.88	3.42	4.73	1.2
2018-06-19	1	1.19	3.63	3.6	0.44
2018-06-19	2	0.51	1.28	1.6	1.14
2018-06-19	3	0.51	1.56	1.78	0.25
2018-06-19	4	1.02	3.85	3.04	0.13
2018-06-19	5	0.36	1.06	1.13	0.36
2018-07-02	1	1.23	2.02	1.89	0.95
2018-07-02	2	0.93	1.61	1.46	1.01
2018-07-02	3	1.15	2.64	2.11	0.75
2018-07-02	4	2.26	2.73	2.12	1.97
2018-07-02	5	1.91	3.9	2.93	1.33
2018-07-16	1	2.05	3.82	3.52	2.58
2018-07-16	2	1.33	3.12	2.31	1.34
2018-07-16	3	2.18	5.54	2.72	0
2018-07-16	4	1.36	3.76	1.61	0
2018-07-16	5	1.26	3.75	1.68	0
2018-07-30	1	1.41	2.97	1.53	0.36
2018-07-30	2	1.43	2.87	1.6	0.45
2018-07-30	3	1.15	2.76	1.45	0
2018-07-30	4	2.96	5.92	2.13	0
2018-07-30	5	4	8.88	2.58	0
2018-08-15	1	2.28	6.02	1.85	0
2018-08-15	2	2.58	7.42	2.21	0
2018-08-15	3	2.37	5.04	2.06	0
2018-08-15	4	4.17	8.99	3.49	0
2018-08-15	5	5.22	8.54	4.73	2.64

## Sheet: TOC_DOC
Control-18a_TOC/DOC_MesocosmGmbH-ID-1404-48
Date	Enclosure	TOC [mg/L]	DOC [mg/L]
2018-05-23	1	6.128	8.248
2018-05-23	2	5.797	7.371
2018-05-23	3	6.466	7.154
2018-05-23	4	6.016	7.16
2018-05-23	5	7.046	7.738
2018-05-30	1	6.432	7.095
2018-05-30	2	5.986	6.213
2018-05-30	3	6.352	6.443
2018-05-30	4	6.165	6.338
2018-05-30	5	7.059	6.494
2018-06-02	1	6.229	6.215
2018-06-02	2	6.218	6.312
2018-06-02	3	6.537	6.305
2018-06-02	4	6.265	6.794
2018-06-02	5	7.574	6.638
2018-06-06	1	6.526	8.023
2018-06-06	2	8.147	8.574
2018-06-06	3	8.064	8.154
2018-06-06	4	6.668	8.064
2018-06-06	5	6.827	6.997
2018-06-12	1	6.08	8.032
2018-06-12	2	6.032	6.721
2018-06-12	3	5.825	6.733
2018-06-12	4	6.109	7.031
2018-06-12	5	6.675	6.994

## Sheet: Sediment_Water
Control-18a_Sediment-Water-Parameters_MesocosmGmbH-ID-1404-48
Sediment parameters before onset of the study
Dry matter	40	%
TOC	2.8	% dw
Sediment type
Uniformity degree (U)	30.8
Coefficient of curvature (Cc)	3.2
Soil type	U, s̄, fg'
d10/d60	0.005/0.058	mm
Soil groupe	U
Proportion < 0,063 mm	62.2	%
Fraction T/U/S/G	10.3/52.3/31.1/6.3	%
Soil class	4
Water quality parameters before onset of the study
Na	10	mg/L
K	3.6	mg/L
S	3.5	mg/L

[truncated: 2 more sheets: Water level, Zooplankton]
