# Supplementary material for: Characterization of patterns and variability in the dynamics of outdoor aquatic mesocosms: exploring the capabilities and challenges in data supporting aquatic system models
Source: Ecotoxicology. 2023 Jul 25;32(6):782–801. doi: 10.1007/s10646-023-02685-0 (PMC10449964; doi:10.1007/s10646-023-02685-0)
Supplement: Supplementary file 4 — Supplementary Dataset S4 [file 10646_2023_2685_MOESM4_ESM.xlsx]

## Sheet: Info
Control-18b_MesocosmGmbH-ID-1506-02
The Excel-file contains abundance numbers and respective other data sets of the following endpoints:									Sampling overview
									Endpoint	Number of Samplings
· Chemical Parameters (Nitrate [mg/L], Ammonium [mg/L], Phosphate [mg/L], Water Hardness [°dH])									Chemical-Parameters	4
· Macroinvertebrates [Individuals/Sample]									Macroinvertebrates	10
· Macrophytes Coverage [%]									Macrophytes	5
· Periphyton Chlorophyll a [µg/a] (a = 185.5 cm2)									Periphyton-Chl-a	9
· Physical Parameters (Temperature [°C], Dissolved Oxygen [mg/L], pH, Conductivity [µS/cm])									Physical-Parameters	15
· Phytoplankton Count [Individuals/mL]									Phytoplankton-Chl-a	15
· Phytoplankton Chlorophyll a [µg/L]									Phytoplankton-Count	11
· Sediment (e.g. TOC [%]) and Water Quality Parameters									Sediment-Water	1
· Water Levels [cm]									Water-Levels	11
· Zooplankton [Individuals/L]									Zooplankton	11

## Sheet: Chemistry
Control-18b_Chemical-Parameters_MesocosmGmbH-ID-1506-02
Date	Enclosure	Nitrate [mg/L]	Ammonium [mg/L]	Phosphate [mg/L]	Hardness [°dH]
2018-06-11	1	<0.4	0.03	<0.2	2.9
2018-06-11	2	0.8	0.02	<0.2	2.9
2018-06-11	3	0.5	0.04	0.2	3.6
2018-06-11	4	1.2	0.03	0.2	2.2
2018-06-11	5	0.5	0.02	<0.2	2.5
2018-07-13	1	<0.4	0.03	0.2	2.7
2018-07-13	2	<0.4	0.03	<0.2	2
2018-07-13	3	<0.4	0.03	0.2	2.7
2018-07-13	4	<0.4	0.03	0.2	2.5
2018-07-13	5	<0.4	0.03	0.2	2.7
2018-08-09	1	<0.4	<0.01	<0.2	1.9
2018-08-09	2	<0.4	<0.01	<0.2	1.3
2018-08-09	3	<0.4	<0.01	<0.2	1.8
2018-08-09	4	<0.4	<0.01	<0.2	1.6
2018-08-09	5	<0.4	<0.01	<0.2	1.3
2018-09-04	1	<0.4	0.04	<0.2	2.7
2018-09-04	2	<0.4	0.02	0.2	2.8
2018-09-04	3	<0.4	0.03	<0.2	2.2
2018-09-04	4	<0.4	0.04	<0.2	2.7
2018-09-04	5	<0.4	0.02	<0.2	2.4

## Sheet: Macroinvertebrates
Control-18b_Macroinvertebrates_[Individuals/Sample]_MesocosmGmbH-ID-1506-02
Date	Enclosure	Acari	Agrypnia sp.	Anisoptera	Anopheles sp.	Asellus aquaticus	Ceratopogonidae	Chaoborus sp. (larvae)	Chaoborus sp. (pupae)	Chironomidae (larvae)	Chironomidae (pupae)	Cloeon dipterum	Coleoptera (larvae)	Dixidae	Dytiscidae	Glossiphonia complanata	Helobdella stagnalis	Lymnaea stagnalis	Lymnaeidae (< 0.5 cm)	Musculium lacustre	Naididae	Notonecta glauca	Ostracoda sp.	Planorbidae	Plea leachi	Radix sp.	Tanypodinae (larvae)	Trichoptera	Tubificidae	Zygoptera
2018-06-04	1	1	0	0	0	59	0	222	6	5	0	15	0	0	0	0	0	4	24	1	0	0	0	122	0	1	0	0	37	15
2018-06-04	2	2	1	0	0	34	1	68	15	11	0	9	0	0	0	0	0	6	10	1	0	2	0	176	0	0	0	0	60	35
2018-06-04	3	0	1	0	0	24	0	94	1	10	0	6	0	0	0	0	0	1	9	1	0	1	0	92	0	2	0	0	10	8
2018-06-04	4	0	0	0	0	17	0	222	9	12	0	7	0	0	0	0	2	4	11	0	0	6	0	115	0	0	0	0	22	20
2018-06-04	5	1	0	0	0	7	0	172	3	33	1	7	0	0	0	0	0	1	31	0	0	1	0	43	0	0	0	0	55	14
2018-06-12	1	0	1	0	0	20	0	131	0	3	0	7	0	0	0	0	0	4	4	0	0	1	0	53	0	2	0	0	4	7
2018-06-12	2	3	1	0	0	14	0	59	1	3	0	3	0	0	0	0	0	7	11	0	0	1	0	110	0	1	1	0	10	7
2018-06-12	3	1	0	0	0	8	0	161	0	1	0	3	0	0	0	1	0	7	2	0	0	0	0	21	0	1	0	0	7	15
2018-06-12	4	0	0	1	0	21	0	122	0	0	0	2	0	0	0	0	0	0	12	0	0	0	0	46	0	0	1	0	5	5
2018-06-12	5	0	1	0	0	5	0	197	0	3	0	4	0	0	0	0	0	0	14	1	0	2	0	9	0	0	0	0	4	6
2018-06-19	1	1	0	0	0	24	0	118	0	0	0	19	0	0	0	0	0	12	7	0	0	1	0	52	0	2	2	0	4	6
2018-06-19	2	2	0	1	1	20	0	138	0	0	1	1	0	0	0	0	0	3	11	0	0	0	0	65	0	1	0	0	7	8
2018-06-19	3	2	0	0	0	2	0	85	0	0	0	3	0	0	0	0	0	11	23	0	0	1	0	32	0	0	0	0	1	9
2018-06-19	4	0	0	0	0	22	0	207	3	0	0	7	0	0	0	0	0	0	8	0	0	0	0	68	0	2	2	0	3	9
2018-06-19	5	0	0	0	0	7	0	141	0	0	0	6	0	0	0	0	0	6	39	0	0	1	0	9	0	1	0	0	5	8
2018-06-26	1	1	3	0	0	8	0	98	2	1	0	12	0	0	0	0	0	23	9	0	0	0	0	32	0	0	2	0	13	5
2018-06-26	2	1	1	0	0	16	0	66	1	0	0	2	0	0	0	0	0	7	13	0	0	0	0	52	0	1	0	0	28	6
2018-06-26	3	0	1	1	0	27	0	75	1	1	1	6	0	0	0	0	1	20	3	2	0	0	0	23	0	3	0	0	9	12
2018-06-26	4	0	1	0	0	50	0	186	5	0	1	3	0	0	0	0	0	11	8	1	0	0	0	83	0	2	0	0	31	14
2018-06-26	5	0	0	1	0	3	0	84	2	2	0	13	0	0	0	0	0	25	4	0	0	1	0	17	0	1	1	0	10	4
2018-07-03	1	0	0	0	0	16	0	137	0	0	0	11	0	0	0	0	0	4	20	0	1	3	0	41	0	0	2	0	14	7
2018-07-03	2	0	1	0	0	13	0	82	1	0	0	0	0	0	0	0	0	2	22	2	0	0	0	41	0	1	0	0	3	10
2018-07-03	3	0	0	0	0	4	0	100	2	1	0	6	0	0	1	0	0	5	5	0	0	0	0	50	0	0	2	0	7	10
2018-07-03	4	1	1	1	0	36	0	166	4	3	1	4	0	0	0	0	0	1	10	0	0	0	0	87	0	3	1	0	44	8
2018-07-03	5	0	0	0	0	20	0	158	2	0	0	15	0	0	0	0	0	25	0	0	0	0	0	21	0	0	1	0	28	10
2018-07-10	1	0	0	0	0	3	0	70	1	0	0	6	0	0	0	0	0	5	7	0	0	1	0	83	0	1	3	0	1	4
2018-07-10	2	0	2	0	0	3	0	92	0	1	0	2	0	0	0	0	0	6	6	0	1	1	0	56	0	3	1	0	5	1
2018-07-10	3	1	0	0	0	10	0	61	0	0	0	7	0	0	0	0	0	5	6	0	0	0	0	56	0	1	3	0	22	3
2018-07-10	4	0	4	0	0	26	0	139	3	0	0	1	0	0	0	0	0	4	3	0	0	0	0	114	0	0	3	0	7	4
2018-07-10	5	0	0	0	0	13	0	68	0	1	0	6	0	0	0	0	0	14	13	0	0	0	0	12	0	1	0	0	8	4
2018-07-24	1	0	0	0	0	5	0	42	2	0	0	8	0	0	0	0	0	14	0	0	1	1	0	47	0	2	1	0	8	2
2018-07-24	2	1	1	1	0	9	0	76	1	3	0	5	0	0	0	0	0	11	12	1	0	1	0	62	0	1	0	0	10	3
2018-07-24	3	0	0	0	2	7	0	61	1	0	0	11	0	0	0	0	0	8	1	0	1	0	0	35	0	4	1	0	9	1
2018-07-24	4	0	0	0	0	22	0	109	5	0	0	4	0	0	0	0	0	2	14	0	0	0	0	115	0	1	1	0	1	1
2018-07-24	5	0	0	2	0	12	0	72	3	2	0	15	0	0	0	0	0	21	8	0	0	0	0	36	0	1	6	0	9	1
2018-08-07	1	2	0	0	0	16	0	38	1	3	1	9	0	0	0	0	0	4	4	3	0	0	0	71	1	5	1	0	7	8
2018-08-07	2	0	0	1	0	18	0	37	0	1	1	8	0	0	0	0	0	9	5	4	0	0	0	68	0	1	1	0	14	7
2018-08-07	3	0	0	2	1	19	0	39	0	0	0	33	0	0	0	0	0	9	0	1	0	0	0	26	0	0	0	0	8	5
2018-08-07	4	1	0	0	0	43	1	54	1	1	1	7	0	0	0	0	0	4	2	0	0	0	0	48	0	1	0	0	19	2
2018-08-07	5	0	0	1	0	4	0	40	0	0	1	23	0	0	0	0	0	21	32	0	0	1	0	10	0	1	4	0	12	2
2018-08-22	1	3	0	0	0	19	0	71	0	1	0	25	0	0	0	0	1	14	9	4	0	0	10	42	1	1	1	0	3	23
2018-08-22	2	13	0	1	0	15	0	82	0	1	0	18	0	1	0	0	0	5	2	0	0	0	3	110	0	2	1	0	8	33
2018-08-22	3	3	0	0	0	10	0	51	0	1	0	40	0	1	0	0	0	6	2	0	0	0	1	20	0	1	3	0	4	12
2018-08-22	4	0	0	0	0	35	0	115	2	2	0	21	0	0	0	0	1	3	0	0	0	0	14	17	0	3	1	0	19	10
2018-08-22	5	4	0	0	0	20	1	71	0	0	0	60	0	0	0	0	0	7	9	0	0	0	21	28	0	0	1	0	8	9
2018-09-05	1	0	0	0	0	25	0	35	0	4	0	29	1	0	0	0	1	13	17	0	0	0	66	30	0	0	0	0	10	9
2018-09-05	2	2	0	1	0	4	0	69	0	1	0	15	0	1	0	0	0	3	2	1	0	0	3	88	0	1	0	0	6	14
2018-09-05	3	3	0	0	0	7	0	90	0	3	0	38	0	0	0	0	0	3	1	1	0	0	0	30	0	0	0	0	4	15
2018-09-05	4	2	0	0	0	27	1	94	0	4	0	32	0	0	0	0	6	0	1	0	0	1	27	11	0	4	0	1	13	4
2018-09-05	5	0	0	1	0	18	0	54	0	0	0	41	0	0	0	0	0	26	10	1	0	1	15	23	0	0	0	0	24	7

## Sheet: Macrophytes
Control-18b_Macrophytes_[%-coverage]_MesocosmGmbH-ID-1506-02
Date	Enclosure	Chara globularis	Filamentous algae	Myriophyllum spicatum	Potamogeton natans	Zannichellia palustris
2018-06-11	1	5	0	21.9	3.5	0
2018-06-11	2	4.5	0	19.2	2.9	0
2018-06-11	3	3.8	0	25.4	2.5	0
2018-06-11	4	5.2	0	21.5	3.4	0
2018-06-11	5	4.3	0	18.3	2.5	0
2018-06-25	1	2.9	0	19.5	1.9	3.4
2018-06-25	2	4.8	0	22.7	2.1	1.3
2018-06-25	3	4.1	0	21.8	2.6	0.6
2018-06-25	4	5.5	0	20.3	2.6	1
2018-06-25	5	4.1	0	20.5	1.8	1.4
2018-07-13	1	4.2	0.4	19.6	4.5	7.8
2018-07-13	2	5.5	1	24.5	3.6	5
2018-07-13	3	3.5	0.2	23.1	2.4	3.4
2018-07-13	4	5.3	0.2	23.8	3	0.7
2018-07-13	5	9.2	0.2	21.3	3.5	6.7
2018-08-09	1	6.6	0	37.2	2.8	1.5
2018-08-09	2	5.9	0	44.3	3.6	2.6
2018-08-09	3	6	0	49.2	4	2.9
2018-08-09	4	6.2	0	39.4	4.6	0.7
2018-08-09	5	3.2	0	27.4	3.2	2.7
2018-09-06	1	7.4	0	39.9	3	0
2018-09-06	2	9.1	0	45.3	2.6	0
2018-09-06	3	10.8	0	46.2	3.7	0
2018-09-06	4	7.8	0	45.7	6.8	0
2018-09-06	5	13.7	3.6	41.5	2.6	0

## Sheet: Periphyton Chl a
Control-18b_Periphyton-Chl-a_[µg/a]-(a=185.5 cm²)_MesocosmGmbH-ID-1506-02
Date	Enclosure	Blue Greens	Cryptophytes	Diatoms	Greens
2018-06-05 13:17:00	1	0.203	0.0175	0.336	0.8995
2018-06-05 13:32:00	2	0.042	0.021	0.1435	0.273
2018-06-05 13:53:00	3	0.329	0.1015	0.455	0.959
2018-06-05 14:03:00	4	0.1015	0.077	0.7805	1.736
2018-06-05 14:09:00	5	0.098	0	0.3395	0.735
2018-06-11 13:27:00	1	0.21	0	0.3395	1.218
2018-06-11 13:41:00	2	0.1295	0	0.483	1.5785
2018-06-11 13:56:00	3	0.077	0	0.2695	0.6825
2018-06-11 14:05:00	4	0.441	0	0.9275	2.2855
2018-06-11 14:11:00	5	0.3115	0	0.5495	1.274
2018-06-18 13:54:00	1	0.483	0.308	1.127	2.6145
2018-06-18 14:00:00	2	0.378	0.224	0.6125	1.3545
2018-06-18 14:05:00	3	0.105	0	0.644	1.204
2018-06-18 14:11:00	4	0.49	0	0.889	3.0905
2018-06-18 14:16:00	5	0.392	0.217	0.8155	1.771
2018-06-25 13:47:00	1	0.301	0	0.784	2.2015
2018-06-25 13:53:00	2	0.3045	0	0.7245	1.5995
2018-06-25 13:58:00	3	0.014	0	1.0955	2.1105
2018-06-25 14:03:00	4	0.483	0	0.6965	2.6145
2018-06-25 14:08:00	5	0.735	0.406	1.421	2.6075
2018-07-09 11:56:00	1	0.2695	0.1015	0.497	1.0115
2018-07-09 12:41:00	2	0.308	0	0.413	0.882
2018-07-09 12:35:00	3	0	0.3675	0.791	1.029
2018-07-09 12:29:00	4	0.35	0	1.2845	3.136
2018-07-09 12:18:00	5	0.7945	0.2485	0.8575	1.9495
2018-07-23 12:41:00	1	5.873	0	4.8615	14.595
2018-07-23 13:40:00	2	1.8235	0.8925	4.9595	5.873
2018-07-23 13:34:00	3	0.0455	0.063	0.161	0.1715
2018-07-23 13:30:00	4	0.0665	0.049	0.147	0.2135
2018-07-23 13:25:00	5	2.898	1.1445	2.1175	4.1125
2018-08-06 11:35:00	1	0.8855	0	0.98	3.346
2018-08-06 12:26:00	2	1.0885	0	1.806	4.4975
2018-08-06 12:21:00	3	0.315	0.0315	0.9205	1.8515
2018-08-06 12:16:00	4	0.7035	0.1995	1.6555	3.5595
2018-08-06 12:11:00	5	0.9695	0	0.959	2.3485
2018-08-20	1	1.512	0	1.7955	6.6605
2018-08-20	2	4.7845	0.462	5.026	12.1555
2018-08-20	3	0.0735	0.9765	2.8665	1.4245
2018-08-20	4	0.4935	0.6965	1.2985	1.064
2018-08-20	5	1.344	0.84	0.854	1.5785
2018-09-03	1	1.834	0	2.2015	10.0975
2018-09-03	2	0.9065	0.189	2.856	4.767
2018-09-03	3	0.518	0.616	1.239	1.3125
2018-09-03	4	1.204	1.197	2.226	2.058
2018-09-03	5	7.329	1.2985	7.1505	12.4635

## Sheet: Physics
Control-18b_Physical-Parameters_MesocosmGmbH-ID-1506-02
Date	Enclosure	Temperature [°C]	Oxygen [mg/L]	pH	Conductivity [µS/cm]
2018-06-08	1	22.4	13.83	10.14	170
2018-06-08	2	22.5	12.75	9.92	170
2018-06-08	3	22.4	12.54	10.06	169
2018-06-08	4	22.5	13.29	9.6	146
2018-06-08	5	22.3	12.4	9.94	180
2018-06-11	1	22.6	12.42	10.08	164
2018-06-11	2	22.6	14	9.88	167
2018-06-11	3	22.5	11.72	9.93	161
2018-06-11	4	22.6	12.21	9.73	143
2018-06-11	5	22.5	11.22	9.83	174
2018-06-13	1	19.3	10.73	9.8	157
2018-06-13	2	19.3	10.51	9.58	164
2018-06-13	3	19.3	10.13	9.7	157
2018-06-13	4	19.4	10.36	9.29	141
2018-06-13	5	19.4	10.61	9.67	171
2018-06-14	1	18.6	11.11	9.76	157
2018-06-14	2	18.6	10.76	9.67	166
2018-06-14	3	18.5	10.34	9.65	158
2018-06-14	4	18.5	10.28	9.22	141
2018-06-14	5	18.5	11.04	9.73	172
2018-06-15	1	19.2	11.84	9.79	158
2018-06-15	2	19.2	12.83	9.84	166
2018-06-15	3	19	10.57	9.72	157
2018-06-15	4	18.9	11.27	9.4	141
2018-06-15	5	19	11.41	9.7	172
2018-06-21	1	19.6	13.24	9.85	159
2018-06-21	2	19.7	13.54	10.01	170
2018-06-21	3	19.7	13.9	9.81	160
2018-06-21	4	19.7	12.65	9.58	143
2018-06-21	5	19.7	12.35	9.64	172
2018-06-28	1	18.3	14.1	9.97	162
2018-06-28	2	18.1	15.7	10.15	172
2018-06-28	3	18.1	14.55	10	162
2018-06-28	4	18.2	13.76	9.93	147
2018-06-28	5	18.1	13.62	9.81	173
2018-07-05	1	19.7	12.27	9.9	162
2018-07-05	2	19.9	15.85	10.41	172
2018-07-05	3	19.6	13.68	10.17	167
2018-07-05	4	19.7	14.32	10.08	153
2018-07-05	5	19.9	13.48	9.94	173
2018-07-12	1	17.9	10.4	9.54	157
2018-07-12	2	17.8	12.39	10.04	146
2018-07-12	3	17.6	11.99	10.14	155
2018-07-12	4	17.8	10.83	9.86	147
2018-07-12	5	17.6	11.78	9.79	165
2018-07-19	1	20.6	11.96	9.84	157
2018-07-19	2	20.4	13.1	10.25	147
2018-07-19	3	20.2	12.49	10.25	152
2018-07-19	4	20.5	10.58	10.04	148
2018-07-19	5	20.5	13.7	10.02	163
2018-07-26	1	22.6	10.77	9.73	153
2018-07-26	2	22.4	12.83	10.08	143
2018-07-26	3	22	10.73	9.84	138
2018-07-26	4	22.2	9.4	9.73	146
2018-07-26	5	22.4	13.2	9.8	158
2018-08-02	1	23	13.06	9.87	152
2018-08-02	2	22.5	10.23	9.83	136
2018-08-02	3	22.5	9.79	9.92	139
2018-08-02	4	22.3	8.69	9.66	149
2018-08-02	5	22.4	15	9.95	161
2018-08-08	1	21.4	10.99	9.71	149
2018-08-08	2	21.3	8.85	9.57	134
2018-08-08	3	21.4	8.23	9.6	137
2018-08-08	4	21.3	7.51	9.32	149
2018-08-08	5	21.5	10.17	9.76	150
2018-08-24	1	18.9	10.9	9.4	160
2018-08-24	2	18.9	10.1	9.4	150
2018-08-24	3	18.9	8.55	9.45	149
2018-08-24	4	18.9	8.26	9.17	157
2018-08-24	5	19	11.25	9.66	155
2018-09-04	1	15.1	8.86	8.9	166
2018-09-04	2	15.2	6.85	8.92	157
2018-09-04	3	15.2	6.98	9.05	156
2018-09-04	4	15.3	5.71	8.41	174
2018-09-04	5	15.1	5.59	8.42	173

## Sheet: Phytoplankton Chl a
Control-18b_Phytoplankton-Chl-a_[µg/L]_MesocosmGmbH-ID-1506-02
Date	Enclosure	Blue Greens	Cryptophytes	Diatoms	Greens
07.06.2018	1	1.66	2.47	1.43	0
07.06.2018	2	0.51	2.24	1.38	0.06
07.06.2018	3	1.08	2.38	1.6	1.32
07.06.2018	4	0.87	3.62	1.6	0
07.06.2018	5	0.52	1.88	1.27	0
11.06.2018	1	1.83	3.95	1.96	0
11.06.2018	2	0.87	3.33	2.01	0.21
11.06.2018	3	1.16	3.15	1.61	0.48
11.06.2018	4	0.89	3.12	1.64	0
11.06.2018	5	1.03	2.91	1.87	0
15.06.2018	1	0.74	1.97	1.49	0.43
15.06.2018	2	0.94	2.97	2.93	2.01
15.06.2018	3	1.22	2.26	1.67	0.88
15.06.2018	4	1.37	3.98	3.4	0.46
15.06.2018	5	0.66	2.49	2.66	0.59
21.06.2018	1	1.29	1.48	1.89	2.86
21.06.2018	2	1.4	3.25	2.49	0.63
21.06.2018	3	1.67	3.61	2.11	0.32
21.06.2018	4	1.77	4.57	3.25	0.36
21.06.2018	5	0.51	1.77	2.13	0.59
28.06.2018	1	1.15	1.78	1.47	1.11
28.06.2018	2	1.46	1.71	1.47	1.33
28.06.2018	3	1.8	2.21	3.39	5.58
28.06.2018	4	1.27	3.76	2.13	0.02
28.06.2018	5	0.56	1.07	1.23	0.95
05.07.2018	1	0.64	2.14	2.23	1.78
05.07.2018	2	1.98	3.14	1.76	0.56
05.07.2018	3	1.37	3.19	2.12	0.68
05.07.2018	4	1.98	6.1	3.37	0
05.07.2018	5	0.75	2.17	2.14	0.92
13.07.2018	1	2.47	4.74	3.02	0.45
13.07.2018	2	1.16	2.55	2.35	2.04
13.07.2018	3	2	3.18	2.61	2.08
13.07.2018	4	2.91	8.65	3.39	0
13.07.2018	5	1.33	4.16	3.16	0.97
19.07.2018	1	1.61	3.92	2.52	1.06
19.07.2018	2	1.02	1.2	1.08	1.3
19.07.2018	3	1.36	2.15	2.61	3.23
19.07.2018	4	1.29	4.53	2.62	0
19.07.2018	5	2.13	2.08	2.89	3.27
27.07.2018	1	2.89	7.48	4.26	0.44
27.07.2018	2	1.42	2.11	3.84	7.01
27.07.2018	3	2.8	3.15	5.83	8.22
27.07.2018	4	2.69	8.26	3.58	0
27.07.2018	5	1.6	4.43	2.77	0
02.08.2018	1	1.68	4.01	2.14	0.21
02.08.2018	2	1.59	2.56	1.77	1.05
02.08.2018	3	2.97	7.2	4.2	1.34
02.08.2018	4	1.8	3.62	1.89	0
02.08.2018	5	1.54	4.76	3.15	0.26
09.08.2018	1	1.86	3.65	2.84	1.25
09.08.2018	2	3.05	4.24	2.65	1.76
09.08.2018	3	1.61	3.89	2.38	0.31
09.08.2018	4	1.68	3.84	2.03	0
09.08.2018	5	2.18	6.69	2.69	0
16.08.2018	1	1.4	2.11	1.91	1.62
16.08.2018	2	1.53	2.52	2.41	2.27
16.08.2018	3	1.18	2.33	1.7	1.08
16.08.2018	4	3.17	4.47	2.15	0
16.08.2018	5	1.9	2.92	1.23	0.24
24.08.2018	1	1.49	3.2	1.52	0.02
24.08.2018	2	0.79	2.48	1.44	0.31
24.08.2018	3	1.32	2.89	1.47	0.2
24.08.2018	4	1.51	3.38	1.4	0
24.08.2018	5	1.58	3.83	1.2	0
30.08.2018	1	2.72	6.56	2.29	0
30.08.2018	2	1.74	4.6	2.67	0.38
30.08.2018	3	1.59	1.91	1.59	1.99
30.08.2018	4	3.27	5.87	3.95	1.77
30.08.2018	5	4.01	6.72	2.79	0
04.09.2018	1	0.62	1.3	0.75	0.26
04.09.2018	2	2.51	5.98	2.3	0
04.09.2018	3	2.38	3.32	2.32	1.47
04.09.2018	4	5.05	7.52	4.55	1.65
04.09.2018	5	3.11	6.73	3.71	0.97

## Sheet: Phytoplankton count
Control-18b_Phytoplankton-Count_[Cells/mL]_MesocosmGmbH-ID-1506-02
Date	Enclosure	Achnanthes minutissima	Anabaena sp.	Anisonema sp.	Ankyra judayi	Apiocystis brauniana	Carteria sp.	Centrales sp. (6-10 µm)	Characium ensiforme	Chlamydomonas (palmella stage)	Chlamydomonas gloeophila cf.	Chlorella vulgaris	Chlorophyceae (swarmer)	Chromulina minima cf.	Chromulina ovaloides cf.	Chroococcus sp.	Chroomonas acuta / Rhodomonas sp.	Chrysophyceae (1-5 µm)	Chrysophyceae (6-10 µm)	Closterium leibleinii	Cocconeis pediculus cf.	Codosiga sp.	Coleochaete sp.	Cosmarium praemorsum	Crucigeniella rectangularis	Cryptomonas erosa + ovata	Cyanophyceae coccal	Cyathomonas truncata	Desmarella moniliformis	Didymocystis fina cf.	Erkenia subaequiciliata	Gomphonema angustatum cf.	Hydrianum coronatum	Hydrianum viride cf.	Katablepharis ovalis	Lyngbia sp.	Mallomonas fresenii cf.	Mallomonas monograptus cf.	Micractinium pusillum cf.	Microcystis sp.	Monoraphidium minutum	Navicula lanceolata cf.	Nephrochlamys sp. cf.	Nitzschia acicularis	Nitzschia palea	Ochromonas /zooflagellate	Ochromonas nana	Oedogonium sp. (wide >10 µm)	Oocystis marssonii cf.
2018-06-07	1	0	0	0	561.28	0	0	0	10.2	0	0	0	0	51.02	0	0	193.9	561.28	0	0	0	0	0	0	0	1234.8	0	0	255.12	0	0	0	0	0	0	0	0	0	0	0	0	0	0	0	0	0	10.2	0	0
2018-06-07	2	0	0	0	10.2	0	0	0	20.41	0	0	0	0	285.74	20.41	0	683.74	744.96	30.62	0	0	0	0	0	0	1602.18	0	0	826.6	0	0	0	0	0	0	0	0	0	0	0	0	0	0	0	0	0	10.2	0	0
2018-06-07	3	0	0	0	40.82	0	0	0	10.2	0	0	0	0	1163.37	0	0	306.15	765.38	10.2	0	0	0	0	0	0	581.68	0	0	775.58	0	81.64	0	0	0	0	0	10.2	0	0	0	0	0	0	10.2	20.41	0	10.2	0	0
2018-06-07	4	0	0	0	71.43	0	10.2	0	20.41	0	10.2	0	0	51.02	20.41	0	408.2	1632.8	20.41	0	0	0	0	0	0	1755.26	0	0	0	0	20.41	0	0	0	0	0	0	0	0	0	0	0	0	0	0	0	224.51	0	0
2018-06-07	5	0	0	0	69.39	0	0	0	4.08	0	4.08	0	24.49	24.49	48.98	0	522.5	257.17	12.25	0	0	0	0	0	0	759.25	0	0	595.97	0	0	0	0	0	0	0	0	0	0	0	0	0	0	4.08	4.08	0	77.56	8.16	0
2018-06-11	1	0	81.64	0	346.97	0	0	0	0	0	0	0	0	122.46	10.2	0	653.12	663.32	40.82	0	0	0	0	0	0	1989.98	0	0	938.86	0	0	0	0	0	0	0	0	0	0	0	0	0	0	0	0	0	20.41	0	0
2018-06-11	2	0	0	10.2	10.2	0	0	0	0	0	0	0	0	979.68	71.43	0	1887.92	1357.26	30.62	0	0	0	0	0	0	1867.52	0	0	1153.16	0	51.02	0	0	0	10.2	0	0	0	0	0	0	0	0	0	10.2	10.2	102.05	0	0
2018-06-11	3	0	0	10.2	40.82	0	0	0	10.2	0	0	0	0	898.04	91.84	0	591.89	1755.26	61.23	0	0	0	0	0	0	1102.14	0	0	632.71	0	112.26	0	0	0	0	0	0	0	0	0	0	0	0	0	0	102.05	0	0	0
2018-06-11	4	0	0	10.2	204.1	0	10.2	0	10.2	0	0	0	0	408.2	51.02	0	1673.62	1775.67	61.23	0	0	0	0	0	0	1745.06	0	0	10.2	0	40.82	0	0	0	0	0	0	0	20.41	0	0	0	0	0	0	20.41	20.41	0	0
2018-06-11	5	0	173.48	0	122.46	0	10.2	0	0	20.41	0	0	0	102.05	132.66	40.82	2592.07	510.25	71.43	0	0	0	0	0	0	979.68	0	0	40.82	0	51.02	0	0	0	0	0	0	0	0	0	0	0	0	10.2	30.62	0	20.41	0	0
2018-06-15	1	0	0	0	520.45	0	10.2	0	0	0	10.2	0	0	459.22	112.26	0	1632.8	1591.98	30.62	0	20.41	0	0	0	0	1153.16	0	0	469.43	0	40.82	0	0	0	0	0	0	0	0	0	0	0	0	0	10.2	20.41	10.2	0	0
2018-06-15	2	0	0	0	40.82	0	0	0	0	0	10.2	0	0	2061.41	173.48	0	5357.62	1234.8	40.82	0	10.2	0	0	0	0	908.24	0	0	1132.75	0	265.33	0	0	0	0	0	0	0	0	0	0	0	0	0	10.2	0	0	0	0
2018-06-15	3	0	0	0	30.62	0	0	0	10.2	10.2	0	0	0	734.76	51.02	0	949.06	795.99	30.62	0	10.2	0	0	0	0	785.78	0	0	449.02	0	132.66	0	0	0	0	0	0	0	0	0	0	0	0	0	0	0	0	0	10.2
2018-06-15	4	0	0	10.2	10.2	0	10.2	0	10.2	10.2	30.62	0	0	561.28	20.41	0	4643.27	1540.96	30.62	0	0	0	0	0	0	244.92	0	0	0	0	61.23	0	0	0	20.41	0	0	0	0	0	0	0	0	30.62	153.07	0	0	0	0
2018-06-15	5	0	0	0	244.92	0	10.2	0	20.41	0	0	0	0	1326.65	0	0	5745.42	1275.62	10.2	0	0	0	0	0	0	632.71	0	0	71.43	0	255.12	0	0	0	40.82	367.38	0	0	0	0	0	0	0	0	0	0	0	0	0
2018-06-21	1	0	0	0	275.54	0	0	0	40.82	40.82	10.2	0	0	1979.77	81.64	0	1622.6	1040.91	51.02	0	0	0	0	0	0	581.68	0	0	71.43	0	193.9	0	0	0	10.2	0	0	0	0	0	0	0	0	0	0	0	0	0	0
2018-06-21	2	0	0	0	122.46	0	0	0	20.41	10.2	0	0	0	653.12	183.69	0	4296.3	510.25	40.82	0	0	0	0	0	0	653.12	0	0	295.94	0	10.2	0	0	10.2	30.62	0	0	0	0	0	0	10.2	0	0	81.64	0	0	0	0
2018-06-21	3	0	0	0	10.2	0	0	0	10.2	0	0	0	0	826.6	10.2	0	1142.96	612.3	20.41	0	0	0	0	0	0	1296.03	0	0	581.68	0	61.23	0	0	0	0	0	0	0	0	0	0	0	0	0	10.2	0	0	0	0
2018-06-21	4	0	0	0	387.79	0	0	0	20.41	0	0	0	0	1449.11	122.46	0	5531.11	1020.5	40.82	0	0	0	0	0	0	816.4	0	0	857.22	0	163.28	0	0	0	183.69	0	0	0	0	0	0	0	0	0	40.82	0	0	0	0
2018-06-21	5	0	0	0	51.02	0	10.2	0	0	10.2	0	0	0	295.94	20.41	0	3418.68	765.38	20.41	0	10.2	0	0	0	122.46	214.3	0	0	30.62	0	10.2	0	0	0	51.02	0	0	0	0	0	0	0	0	398	489.84	0	0	0	0
2018-06-28	1	0	0	0	163.28	0	0	0	10.2	0	0	0	0	867.42	91.84	0	1398.08	1806.28	20.41	10.2	0	0	10.2	0	0	530.66	0	0	744.96	0	40.82	0	0	0	0	0	0	0	0	0	0	0	0	0	40.82	0	0	0	0
2018-06-28	2	10.2	0	0	336.76	0	0	0	40.82	0	0	0	0	306.15	20.41	0	2285.92	2704.32	81.64	0	0	0	20.41	10.2	0	632.71	0	0	61.23	0	30.62	0	0	0	0	0	0	0	0	0	0	0	0	0	20.41	0	0	0	0
2018-06-28	3	20.41	0	0	81.64	0	0	0	61.23	0	0	0	0	959.27	244.92	0	1571.57	2285.92	0	0	0	0	102.05	61.23	0	938.86	0	0	265.33	0	0	0	0	0	0	0	20.41	0	0	0	0	0	0	40.82	40.82	0	0	0	0
2018-06-28	4	10.2	0	0	755.17	0	0	0	30.62	0	0	0	0	142.87	81.64	0	1265.42	602.1	30.62	0	0	0	0	0	0	959.27	0	0	857.22	0	30.62	0	0	0	61.23	0	0	0	0	0	0	0	0	0	0	0	0	0	0
2018-06-28	5	0	0	0	16.33	0	0	0	4.08	12.25	4.08	0	0	114.3	20.41	0	987.84	604.14	8.16	0	8.16	0	0	0	0	216.35	0	0	212.26	8.16	0	0	0	0	24.49	0	0	0	0	0	0	0	0	4.08	20.41	0	0	0	0
2018-07-05	1	10.2	0	10.2	81.64	0	0	0	40.82	0	0	0	0	1234.8	51.02	0	1796.08	2163.46	20.41	0	0	0	0	0	0	755.17	0	10.2	1336.86	0	91.84	0	0	0	20.41	0	0	0	0	0	0	0	0	0	10.2	0	0	0	0
2018-07-05	2	0	0	0	704.14	0	0	0	40.82	0	0	0	0	836.81	10.2	10.2	2500.22	2541.04	20.41	0	30.62	0	0	0	0	959.27	0	10.2	938.86	0	81.64	0	0	0	0	0	10.2	0	0	0	0	0	0	0	61.23	0	0	0	0
2018-07-05	3	0	0	0	10.2	40.82	0	0	10.2	10.2	10.2	0	20.41	755.17	0	0	1704.24	2632.89	40.82	0	0	0	0	10.2	0	928.66	0	0	163.28	0	102.05	0	0	0	0	0	0	0	0	0	0	0	0	10.2	10.2	0	0	0	0
2018-07-05	4	0	0	10.2	1275.62	0	0	0	0	0	0	0	0	346.97	81.64	20.41	1469.52	2245.1	40.82	0	0	0	0	0	0	1520.54	0	0	316.36	0	61.23	10.2	0	0	0	0	0	0	0	0	0	0	0	0	20.41	0	0	0	0
2018-07-05	5	0	0	0	51.02	0	0	10.2	20.41	61.23	51.02	0	0	71.43	20.41	0	3949.34	785.78	71.43	0	0	0	0	30.62	0	295.94	0	0	1694.03	20.41	0	0	0	0	40.82	0	0	0	0	0	0	0	20.41	20.41	61.23	0	0	0	0
2018-07-13	1	0	112.26	0	30.62	0	0	0	20.41	10.2	10.2	0	0	959.27	81.64	0	4469.79	4367.74	30.62	0	10.2	0	0	0	0	673.53	0	10.2	142.87	0	10.2	0	0	0	51.02	0	0	0	51.02	0	0	0	0	0	10.2	40.82	0	0	0
2018-07-13	2	0	265.33	0	510.25	61.23	0	0	71.43	0	10.2	0	0	612.3	10.2	0	1040.91	1775.67	0	10.2	0	0	0	10.2	0	867.42	0	40.82	561.28	0	10.2	0	0	0	0	0	0	0	10.2	0	0	0	0	0	40.82	10.2	0	0	0
2018-07-13	3	0	163.28	0	30.62	10.2	10.2	0	0	102.05	0	0	0	1122.55	40.82	0	1898.13	4826.96	30.62	0	10.2	0	0	40.82	0	724.56	0	0	438.82	0	0	0	0	0	0	0	0	0	0	0	0	0	0	10.2	10.2	0	0	0	0
2018-07-13	4	0	204.1	0	234.71	0	0	0	10.2	0	0	0	0	520.45	10.2	0	979.68	908.24	0	0	10.2	0	0	0	0	1265.42	0	0	51.02	0	0	0	0	0	71.43	0	0	10.2	0	0	0	0	0	0	10.2	0	0	0	0
2018-07-13	5	0	795.99	0	10.2	0	0	0	10.2	10.2	20.41	0	0	91.84	0	0	4408.56	1153.16	10.2	0	20.41	0	20.41	10.2	0	551.07	0	0	693.94	0	0	0	10.2	0	10.2	40.82	0	0	0	0	0	0	0	40.82	51.02	10.2	0	0	0
2018-07-27	1	0	438.82	10.2	30.62	0	0	0	0	10.2	0	0	0	1163.37	0	0	1040.91	1428.7	10.2	0	0	0	0	0	0	602.1	0	0	234.71	0	0	0	20.41	0	0	142.87	0	0	0	0	0	0	0	0	0	0	0	0	0
2018-07-27	2	0	0	0	438.82	0	0	0	40.82	30.62	0	0	0	489.84	10.2	0	540.86	816.4	20.41	0	20.41	0	0	0	0	510.25	0	0	244.92	0	0	0	0	0	0	377.58	10.2	0	0	0	0	0	0	0	10.2	0	0	10.2	0
2018-07-27	3	0	142.87	0	244.92	0	0	0	81.64	122.46	0	20.41	0	489.84	0	0	836.81	2551.25	163.28	0	20.41	0	0	102.05	0	836.81	0	0	346.97	0	0	0	0	0	0	489.84	0	0	81.64	0	20.41	0	0	0	40.82	0	0	0	0
2018-07-27	4	0	0	40.82	306.15	0	0	0	71.43	20.41	0	0	0	449.02	10.2	0	1653.21	1102.14	51.02	0	0	0	0	0	0	908.24	0	0	367.38	0	10.2	0	0	0	112.26	367.38	0	0	0	0	0	0	0	0	0	0	0	0	0
2018-07-27	5	0	112.26	0	51.02	0	0	0	0	173.48	30.62	10.2	0	61.23	0	0	2377.76	1479.72	51.02	0	0	0	0	0	0	581.68	0	0	234.71	0	0	0	0	0	40.82	61.23	0	0	0	0	0	0	0	0	20.41	30.62	0	0	0
2018-08-09	1	0	214.3	0	51.02	0	0	0	10.2	40.82	0	0	10.2	1020.5	142.87	0	1632.8	1438.9	20.41	0	20.41	0	0	0	0	418.4	0	0	183.69	0	0	0	10.2	0	0	61.23	10.2	0	10.2	0	0	0	0	0	0	20.41	0	0	0
2018-08-09	2	0	71.43	0	153.07	0	0	0	10.2	10.2	0	102.05	0	857.22	10.2	0	1785.88	3755.44	51.02	10.2	10.2	0	0	0	0	653.12	0	10.2	449.02	0	0	0	0	0	10.2	0	0	0	0	0	0	0	0	0	0	0	0	0	0
2018-08-09	3	0	10.2	0	244.92	0	0	0	40.82	10.2	30.62	275.54	0	1612.39	0	0	755.17	1877.72	20.41	0	71.43	0	0	0	0	969.48	0	20.41	571.48	0	0	0	0	0	0	173.48	51.02	0	0	0	0	0	0	0	0	0	0	0	0
2018-08-09	4	0	0	0	30.62	0	0	0	234.71	30.62	10.2	0	0	775.58	30.62	0	1714.44	2479.82	10.2	0	20.41	0	0	0	0	622.5	0	0	500.04	0	10.2	0	0	0	30.62	0	10.2	0	0	0	0	0	0	0	0	0	0	10.2	0
2018-08-09	5	0	0	0	112.26	0	0	0	51.02	40.82	10.2	0	0	91.84	0	0	2143.05	1459.32	10.2	0	0	0	0	0	0	918.45	0	0	408.2	0	0	0	0	0	10.2	346.97	0	0	0	0	0	0	0	0	0	10.2	0	0	0
2018-08-24	1	0	28.57	0	0	0	4.08	0	4.08	0	12.25	0	40.82	698.02	65.31	0	110.21	2400.22	36.74	0	8.16	16.33	0	0	0	359.22	0	4.08	97.97	0	8.16	0	0	0	8.16	0	4.08	0	0	0	0	0	0	0	0	0	0	0	0
2018-08-24	2	0	0	0	8.16	0	0	0	12.25	4.08	0	0	12.25	110.21	16.33	0	453.1	2543.09	12.25	4.08	12.25	4.08	0	8.16	0	224.51	0	0	28.57	0	0	0	0	0	0	28.57	4.08	0	0	0	0	0	0	0	0	0	0	0	0
2018-08-24	3	0	0	0	12.25	0	0	0	44.9	40.82	4.08	4.08	20.41	306.15	16.33	0	379.63	2273.67	28.57	0	8.16	0	8.16	0	0	289.82	0	8.16	8.16	0	0	0	4.08	0	0	228.59	12.25	0	0	0	0	0	0	0	0	4.08	0	0	0
2018-08-24	4	0	383.71	0	4.08	0	0	0	0	8.16	0	0	4.08	53.07	20.41	0	465.35	934.78	40.82	4.08	8.16	44.9	0	0	0	228.59	0	4.08	16.33	0	8.16	0	0	0	32.66	159.2	0	20.41	0	0	0	0	0	0	8.16	0	0	0	0
2018-08-24	5	0	265.33	0	32.66	0	0	0	4.08	20.41	4.08	0	8.16	171.44	20.41	0	220.43	726.6	73.48	0	0	0	0	0	0	734.76	0	4.08	146.95	0	8.16	0	0	0	24.49	138.79	0	0	0	424.53	0	0	0	0	0	16.33	0	0	0
2018-09-04	1	0	0	0	0	0	0	0	12.25	4.08	4.08	0	8.16	702.1	4.08	0	473.51	1342.98	28.57	0	0	0	0	0	0	151.03	0	0	12.25	0	12.25	0	0	0	73.48	48.98	4.08	0	0	0	0	0	8.16	0	0	12.25	0	0	0
2018-09-04	2	0	0	0	0	0	10.2	0	10.2	30.62	0	10.2	0	183.69	255.12	0	1142.96	2071.62	20.41	0	0	0	0	10.2	0	398	0	0	0	0	10.2	0	10.2	0	10.2	193.9	0	20.41	0	0	0	0	0	0	0	10.2	0	0	0
2018-09-04	3	0	0	0	0	16.33	0	0	16.33	20.41	8.16	0	4.08	220.43	4.08	0	412.28	2592.07	36.74	12.25	4.08	0	4.08	4.08	0	318.4	0	0	8.16	0	0	0	4.08	0	0	257.17	8.16	0	0	0	0	0	0	0	4.08	4.08	0	0	0
2018-09-04	4	0	1010.3	10.2	0	0	0	0	0	10.2	0	0	0	0	20.41	0	61.23	2285.92	30.62	0	10.2	30.62	0	0	0	408.2	20.41	0	0	0	0	0	0	0	51.02	469.43	0	0	0	0	0	0	0	0	0	0	0	0	0
2018-09-04	5	0	673.53	0	10.2	0	0	0	10.2	10.2	0	0	0	244.92	10.2	0	653.12	2061.41	40.82	0	0	0	0	0	0	1081.73	0	10.2	30.62	0	0	0	0	0	51.02	0	10.2	0	0	0	0	0	0	0	20.41	0	0	0	0
[truncated: 14 more columns]

## Sheet: Sediment_Water
Control-18b_Sediment-Water-Parameters_MesocosmGmbH-ID-1506-02
Sediment parameters before onset of the study
Dry matter	51	%
TOC	2.1	% dw
Sediment type
Uniformity degree (U)	32.4
Coefficient of curvature (Cc)	0.4
Soil type	U, s̄, fg'
d10/d60	0,011/0,369	mm
Proportion < 0,063 mm	41.7	%
Fraction T/U/S/G	6,1/35,7/47,1/11,2	%
Soil groupe	U
Soil class	4
Water quality parameters before onset of the study
Na	10	mg/L
K	5.6	mg/L
S	2.1	mg/L

## Sheet: Water level
Control-18b_Water-Level_[cm]_MesocosmGmbH-ID-1506-02
	2018-06-12	2018-06-13	2018-06-14	2018-06-15	2018-06-18	2018-06-21	2018-06-28	2018-07-05	2018-07-13	2018-08-08	2018-09-05
Enclosure	Water-level [cm]	Water-level [cm]	Water-level [cm]	Water-level [cm]	Water-level [cm]	Water-level [cm]	Water-level [cm]	Water-level [cm]	Water-level [cm]	Water-level [cm]	Water-level [cm]
1	110.7	110.7	110.2	110.2	109.2	108.7	106.7	103.7	103.2	100.2	95.2
2	110.8	110.8	110.8	110.3	109.3	108.8	107.3	103.8	102.8	100.8	95.8
3	110	109.5	109.5	108.5	108.5	107.5	105.5	102.5	102	99	94
4	110.2	110.7	110.2	110.2	109.2	108.7	107.2	104.7	103.7	100.7	95.2
5	111.2	111.2	110.7	110.7	109.7	109.2	107.2	104.7	104.7	102.7	97.7

[truncated: 1 more sheets: Zooplankton]
