# Supplementary material for: Characterization of patterns and variability in the dynamics of outdoor aquatic mesocosms: exploring the capabilities and challenges in data supporting aquatic system models
Source: Ecotoxicology. 2023 Jul 25;32(6):782–801. doi: 10.1007/s10646-023-02685-0 (PMC10449964; doi:10.1007/s10646-023-02685-0)
Supplement: Supplementary file 5 — Supplementary Dataset S5 [file 10646_2023_2685_MOESM5_ESM.xlsx]

## Sheet: Info
Control-18c_MesocosmGmbH-ID-1502-02
The Excel-file contains abundance numbers and respective other data sets of the following endpoints:									Sampling overview
									Endpoint	Number of Samplings
· Chemical Parameters (Nitrate [mg/L], Ammonium [mg/L], Phosphate [mg/L], Water Hardness [°dH])									Chemical-Parameters	4
· Emerging Insects [Individuals/Sample]; sum of 2 traps (40 cm diameter each (2 x 0.126 m²))									Emerging-Insects	9
· Macroinvertebrates [Individuals/Sample]									Macroinvertebrates	10
· Macrophytes Coverage [%]									Macrophytes	5
· Periphyton Chlorophyll a [µg/a] (a = 185.5 cm2)									Periphyton-Chl-a	5
· Physical Parameters (Temperature [°C], Dissolved Oxygen [mg/L], pH, Conductivity [µS/cm])									Physical-Parameters	17
· Phytoplankton Chlorophyll a [µg/L]									Phytoplankton-Chl-a	14
· Sediment (e.g. TOC [%]) and Water Quality Parameters (TOC/DOC [mg/L] separately)									Sediment-Water	1
· Water Levels [cm]									Water-Levels	10
· Zooplankton [Individuals/L]									Zooplankton	13

## Sheet: Chemistry
Control-18c_Chemical-Parameters_MesocosmGmbH-ID-1502-02
Date	Enclosure	Nitrate [mg/L]	Ammonium [mg/L]	Phosphate [mg/L]	Hardness [°dH]	Mg [mg/L]	Ca+Mg [mg/L]
2018-05-28	1	<0.4	0.06	<0.2	3.2	NA	NA
2018-05-28	2	<0.4	0.06	0.2	3.3	NA	NA
2018-05-28	3	<0.4	0.07	0.2	3.8	NA	NA
2018-05-28	4	<0.4	0.08	<0.2	2.7	NA	NA
2018-05-28	5	<0.4	0.06	0.2	3.2	NA	NA
2018-06-26	1	1.2	0.03	0.2	3.6	0.09	0.69
2018-06-26	2	2.1	0.02	0.2	4.1	0.23	0.74
2018-06-26	3	0.9	0.04	<0.2	4.8	0.2	0.83
2018-06-26	4	1.1	0.03	0.2	4	0.17	0.7
2018-06-26	5	1.4	0.07	<0.2	4.3	0.2	0.75
2018-07-24	1	<0.4	0.02	0.2	3.3	0.09	0.59
2018-07-24	2	<0.4	0.03	0.2	2.8	0.02	0.46
2018-07-24	3	<0.4	0.03	0.2	3	0.06	0.57
2018-07-24	4	<0.4	0.02	0.3	3.3	0.13	0.58
2018-07-24	5	<0.4	<0.01	0.2	3	0.09	0.54
2018-08-22	1	<0.4	<0.01	0.2	2.9	0.05	0.49
2018-08-22	2	<0.4	<0.01	0.2	3	0.05	0.51
2018-08-22	3	<0.4	<0.01	0.2	3.1	0.08	0.53
2018-08-22	4	<0.4	<0.01	0.2	2.8	0.04	0.46
2018-08-22	5	<0.4	0.02	0.2	3.1	0.07	0.56

## Sheet: Emergence
Control-18c_Emerging-Insects_[Individuals/Sample]-(a=0.252m²)_MesocosmGmbH-ID-1502-02
Date	Enclosure	Anisoptera	Anopheles sp.	Ceratopogonidae	Chaoborus sp.	Chironomidae	Chironominae	Cloeon dipterum	Coenagrionidae	Culicidae	Curculionidae	Dixidae	Dytiscidae	Empididae	Haliplidae	Haliplus sp.	Helophorus sp.	Hydraenidae	Hydrobius fuscipes	Hydrophilidae	Hygrotus sp.	Lepidoptera	Limnebius sp.	Orthocladiinae	Ptychopteridae	Simulium sp.	Tanypodinae	Thysanoptera	Zygoptera
2018-05-30	1	0	0	0	108	1	0	5	0	0	0	1	0	0	0	1	0	0	0	0	0	0	0	0	0	0	9	0	0
2018-05-30	2	0	0	2	105	2	0	5	0	0	0	0	0	0	0	0	0	0	0	0	0	0	0	1	0	0	3	0	0
2018-05-30	3	0	0	0	45	1	1	10	4	0	0	0	0	0	0	0	0	0	0	0	0	0	0	0	0	0	2	0	0
2018-05-30	4	0	0	0	77	2	0	6	4	0	0	0	0	0	0	0	0	0	0	1	0	0	0	0	0	0	6	0	0
2018-05-30	5	0	0	0	65	10	0	5	1	0	0	0	0	0	0	0	0	0	0	2	0	0	0	0	0	0	29	0	0
2018-06-06	1	3	0	0	69	7	1	14	0	1	0	0	0	0	0	0	4	0	0	0	0	0	0	0	0	0	5	0	0
2018-06-06	2	4	0	0	71	1	0	3	2	0	0	0	0	0	0	0	1	0	0	0	0	0	0	0	0	0	0	0	0
2018-06-06	3	0	0	0	162	0	0	19	1	0	0	0	0	0	0	0	9	0	0	1	0	0	0	0	0	0	4	0	0
2018-06-06	4	1	0	0	109	1	0	10	0	0	0	0	0	0	0	0	0	0	0	1	0	0	0	1	0	0	0	0	0
2018-06-06	5	4	0	0	41	1	0	14	1	0	0	0	0	0	0	0	0	0	0	0	0	0	0	0	0	0	8	0	0
2018-06-13	1	2	0	1	86	1	0	17	5	0	0	0	0	0	0	0	8	0	0	0	0	0	0	0	0	0	23	1	0
2018-06-13	2	0	0	0	85	0	0	7	0	0	0	0	0	0	0	0	3	0	0	0	0	0	0	0	0	0	3	0	0
2018-06-13	3	0	0	0	105	1	0	14	1	0	0	0	0	0	0	0	10	0	0	0	0	0	0	0	0	0	2	0	0
2018-06-13	4	0	0	0	119	0	0	6	2	0	0	0	0	0	0	0	2	0	0	0	0	0	0	0	0	0	8	0	0
2018-06-13	5	0	0	0	32	2	0	18	2	0	0	0	0	0	0	0	29	0	0	0	0	0	0	0	0	0	16	0	0
2018-06-20	1	0	0	0	76	2	0	12	0	0	0	0	0	0	0	0	1	0	0	0	0	0	0	1	0	0	31	0	0
2018-06-20	2	0	0	0	68	0	1	6	3	0	0	0	0	0	0	0	0	0	0	0	0	0	0	0	0	0	11	0	0
2018-06-20	3	0	0	0	44	0	1	20	0	0	0	3	0	0	0	0	1	0	0	0	0	0	0	0	0	0	4	0	0
2018-06-20	4	1	0	0	49	2	0	14	0	0	0	0	0	0	0	0	0	0	0	0	0	0	0	0	0	0	26	1	0
2018-06-20	5	1	3	0	23	1	0	11	1	0	0	0	0	0	0	0	3	0	0	0	0	0	0	0	0	0	12	0	0
2018-06-27	1	1	0	0	28	0	0	1	0	0	0	0	0	0	0	0	9	0	0	0	0	0	0	0	0	0	22	0	0
2018-06-27	2	0	0	0	35	0	0	1	2	0	0	0	0	0	0	0	16	1	0	0	0	0	0	2	0	0	9	0	0
2018-06-27	3	1	0	0	21	0	0	1	1	0	0	0	0	0	0	0	5	0	0	0	0	0	0	0	0	0	2	0	0
2018-06-27	4	1	0	0	22	0	0	11	3	0	0	0	0	0	0	0	1	0	0	0	0	0	0	0	0	0	10	0	0
2018-06-27	5	0	0	0	30	1	0	5	3	0	0	0	0	0	0	0	2	0	0	0	0	0	0	0	0	0	1	0	0
2018-07-11	1	0	0	1	25	0	0	12	3	0	0	0	0	0	0	0	3	0	0	3	0	0	0	0	0	0	9	2	0
2018-07-11	2	1	0	0	16	1	0	14	0	0	0	0	0	0	0	0	0	0	0	0	0	0	0	4	0	0	12	3	0
2018-07-11	3	0	0	0	18	0	0	17	0	0	0	0	0	0	0	0	0	0	0	3	0	0	0	0	0	0	11	0	0
2018-07-11	4	0	0	0	12	1	0	5	0	0	0	0	0	0	0	0	0	0	0	0	0	0	0	1	0	0	2	1	0
2018-07-11	5	0	0	8	13	0	0	15	2	0	0	0	0	0	0	0	0	0	0	0	0	0	0	7	0	0	23	2	0
2018-07-25	1	0	1	0	10	2	1	0	0	0	0	0	0	0	0	0	0	0	0	0	0	1	0	0	0	0	12	4	0
2018-07-25	2	0	4	0	20	2	0	14	0	0	0	0	0	0	0	0	1	0	0	0	0	0	0	0	0	0	4	5	0
2018-07-25	3	0	0	0	3	0	0	1	1	0	0	0	0	0	0	0	0	0	0	0	0	1	0	0	0	0	22	5	0
2018-07-25	4	0	0	0	11	0	0	1	1	0	0	0	0	0	0	0	0	0	0	0	0	0	0	0	0	0	8	3	0
2018-07-25	5	0	0	0	6	10	0	15	3	0	4	0	0	0	0	0	0	0	0	1	0	1	0	0	0	0	9	2	0
2018-08-08	1	0	1	4	0	0	0	21	0	0	0	0	0	0	0	0	0	0	0	0	0	5	0	0	0	0	3	0	0
2018-08-08	2	0	0	0	2	0	1	2	1	0	0	0	0	0	0	0	0	0	0	0	0	1	0	0	0	0	0	0	0
2018-08-08	3	0	0	0	6	0	0	1	0	0	0	0	0	0	0	0	0	0	0	0	0	0	0	0	0	0	10	0	0
2018-08-08	4	0	0	0	11	0	1	0	0	0	0	0	0	0	0	0	0	0	0	0	0	2	0	0	0	0	9	0	0
2018-08-08	5	0	6	0	0	0	0	12	0	0	0	0	0	0	0	0	0	0	0	0	0	1	0	1	0	0	10	0	0
2018-08-22	1	0	9	0	5	1	0	9	0	0	0	0	0	0	0	0	0	0	0	0	0	3	0	3	0	0	27	1	0
2018-08-22	2	0	0	0	2	0	2	0	0	0	0	0	0	0	0	0	0	0	0	0	0	0	0	0	0	0	23	0	0
2018-08-22	3	0	0	0	2	2	3	4	0	0	1	0	0	0	0	0	0	0	0	0	0	0	0	0	0	0	35	0	0
2018-08-22	4	0	0	0	4	0	0	1	0	0	0	0	0	0	0	0	0	0	0	0	0	1	0	0	0	0	6	0	0
2018-08-22	5	0	0	0	0	0	0	8	0	0	2	0	0	0	0	0	0	0	0	0	0	0	0	0	0	0	6	0	0

## Sheet: Macroinvertebrates
Control-18c_Macroinvertebrates_[Individuals/Sample]_MesocosmGmbH-ID-1502-02
Date	Enclosure	Acari	Agrypnia sp.	Anisoptera	Anopheles sp.	Asellus aquaticus	Baetis sp.	Ceratopogonidae	Chaoborus sp. (larvae)	Chaoborus sp. (pupae)	Chironomidae (larvae)	Chironomidae (pupae)	Cloeon dipterum	Coleoptera (adult)	Coleoptera (larvae)	Corixidae	Culicidae (pupae)	Dugesia sp.	Dytiscidae (adult)	Eiseniella tetraedra	Gammarus pulex	Gerris sp.	Glossiphonia complanata	Haemopis sanguisuga	Helobdella stagnalis	Lymnaea stagnalis	Lymnaeidae (< 0.5 cm)	Musculium lacustre	Naididae	Notonecta glauca	Oligochaeta	Planorbis planorbis	Plea leachi	Radix sp.	Tanypodinae (larvae)	Tricladida	Tubificidae	Zygoptera
2018-05-24	1	0	7	2	0	43	0	0	91	17	0	0	25	0	0	0	0	0	0	0	4	0	0	3	1	2	2	0	0	1	0	8	0	1	1	1	3	5
2018-05-24	2	1	9	0	0	71	0	0	74	30	1	0	25	0	1	1	0	0	0	0	9	0	1	5	0	4	4	0	0	0	0	1	0	0	0	0	6	3
2018-05-24	3	3	2	0	0	42	0	0	71	8	0	1	23	0	0	2	0	0	0	0	10	0	0	0	1	3	3	0	0	1	0	11	0	0	1	0	8	3
2018-05-24	4	3	0	1	0	57	0	0	107	0	0	0	41	0	0	3	2	0	0	0	5	0	0	1	0	1	5	0	0	1	0	7	0	0	4	0	6	2
2018-05-24	5	1	7	3	0	60	0	0	65	4	0	0	10	0	1	1	0	0	0	0	9	0	0	6	0	0	1	0	0	0	0	6	0	0	0	0	4	3
2018-05-29	1	1	3	2	0	89	0	1	179	7	0	0	36	1	0	0	0	0	0	0	3	0	0	3	0	2	7	0	0	0	0	7	0	1	0	0	2	5
2018-05-29	2	6	3	1	0	105	0	0	80	5	0	0	16	0	0	1	0	0	1	0	7	1	0	4	0	3	13	1	0	2	0	5	0	0	1	0	4	6
2018-05-29	3	6	5	0	0	45	0	0	79	3	1	0	26	0	0	4	0	0	0	0	12	0	0	1	0	3	11	0	0	0	0	3	0	0	0	0	3	1
2018-05-29	4	4	8	0	0	239	0	0	134	1	0	0	43	1	0	0	0	0	0	0	0	0	0	4	0	4	6	0	0	0	0	4	0	0	0	0	2	5
2018-05-29	5	0	3	1	0	95	0	0	144	2	0	0	33	0	0	0	0	0	1	0	6	0	0	3	1	2	4	0	0	0	0	8	0	2	0	0	0	2
2018-06-06	1	3	2	2	0	48	0	0	119	4	1	0	19	0	0	0	0	0	0	0	4	0	0	1	0	4	6	0	0	0	0	10	0	1	0	0	0	1
2018-06-06	2	1	1	0	0	65	0	0	84	6	0	0	14	0	0	0	0	0	0	0	5	1	0	2	0	2	11	0	1	0	0	2	0	0	2	0	2	5
2018-06-06	3	6	0	0	0	21	0	0	67	3	0	0	21	0	0	0	0	0	0	0	11	0	0	1	0	2	19	0	0	1	0	6	0	0	0	0	1	1
2018-06-06	4	3	3	0	0	52	0	0	107	12	0	0	18	0	0	0	0	0	0	0	1	0	0	2	0	3	5	0	0	0	0	7	0	0	1	0	1	0
2018-06-06	5	2	3	2	0	38	0	0	124	2	0	0	6	0	0	0	0	0	0	0	7	0	0	1	1	0	9	0	0	1	0	9	0	0	0	0	0	2
2018-06-14	1	1	5	1	0	86	0	0	76	2	0	0	17	0	0	0	0	0	0	0	3	1	0	0	0	4	24	0	0	0	0	3	0	0	1	0	0	3
2018-06-14	2	4	2	0	0	25	0	0	48	2	0	0	7	0	0	0	0	0	0	0	0	2	0	0	0	11	15	0	0	2	0	0	0	0	2	0	0	2
2018-06-14	3	1	0	0	0	37	0	0	48	0	0	0	12	0	0	0	0	0	0	0	4	0	0	0	0	6	28	0	0	8	0	4	0	0	0	0	0	1
2018-06-14	4	3	0	0	0	126	0	0	91	1	0	1	5	0	0	0	0	0	1	0	1	0	0	1	0	3	2	0	0	0	0	2	0	0	0	0	2	1
2018-06-14	5	0	0	0	0	99	0	0	149	2	0	0	10	0	0	0	0	0	0	0	3	0	0	0	0	8	6	0	0	6	0	5	0	0	0	0	0	2
2018-06-22	1	3	5	0	0	54	0	0	49	2	0	1	7	0	0	0	0	0	0	0	0	0	0	0	0	4	72	0	0	1	0	6	0	0	0	0	0	0
2018-06-22	2	4	1	1	0	43	0	0	18	1	0	0	11	0	0	0	0	0	0	0	1	0	0	1	0	9	18	0	0	1	0	2	0	0	0	0	0	5
2018-06-22	3	2	0	0	0	35	0	0	17	0	0	0	2	0	0	1	0	0	0	0	0	0	0	1	0	3	28	0	0	13	0	4	0	0	0	0	1	0
2018-06-22	4	0	2	0	0	55	0	0	25	0	0	0	9	0	0	1	0	0	0	0	0	0	0	1	0	3	4	0	0	3	0	3	0	0	0	0	3	4
2018-06-22	5	0	8	0	0	75	0	0	87	1	0	1	6	0	0	0	0	0	0	0	0	0	0	1	0	3	1	0	0	3	0	5	0	0	0	0	0	0
2018-06-28	1	0	6	0	0	108	0	0	59	2	0	0	20	0	0	0	0	0	0	0	0	0	0	0	0	7	50	0	0	0	0	2	0	0	1	0	0	1
2018-06-28	2	2	0	0	0	126	0	0	58	1	0	0	21	0	0	0	0	0	0	0	3	0	0	2	0	6	28	0	0	0	0	4	0	1	0	0	0	4
2018-06-28	3	5	1	0	0	94	0	0	25	5	0	0	38	0	0	2	0	0	0	0	2	0	0	0	1	1	28	0	0	1	0	1	0	0	1	0	0	0
2018-06-28	4	3	0	0	0	127	0	0	57	2	0	0	30	0	0	0	0	0	0	0	1	0	0	0	1	10	18	0	0	1	0	3	0	2	0	0	3	2
2018-06-28	5	0	4	0	0	184	0	0	102	6	0	0	18	0	0	0	0	0	0	0	1	0	0	1	0	2	5	0	0	0	0	1	0	0	1	0	1	2
2018-07-11	1	2	8	1	0	90	0	0	38	5	1	0	9	0	0	0	0	0	0	0	0	0	0	1	0	0	12	0	0	1	0	5	0	1	0	0	9	0
2018-07-11	2	0	1	0	2	58	0	0	40	2	0	0	22	0	0	0	0	0	0	0	1	0	0	1	0	0	5	0	0	0	0	1	0	0	0	0	0	2
2018-07-11	3	0	3	0	0	24	0	0	12	0	1	0	32	0	0	0	0	0	0	0	1	0	0	0	0	1	21	1	1	1	0	2	0	1	3	0	3	0
2018-07-11	4	1	2	0	0	89	0	0	36	0	0	0	19	0	0	0	0	2	0	0	1	0	0	1	1	3	13	0	0	0	0	2	0	0	0	0	6	0
2018-07-11	5	0	10	0	0	67	0	0	43	3	1	1	19	0	0	0	0	0	0	0	0	0	0	3	0	1	7	0	0	0	0	1	0	1	4	0	0	2
2018-07-25	1	1	1	1	0	58	0	0	48	4	2	0	13	0	0	0	0	0	0	0	0	1	0	1	0	2	9	0	0	0	0	4	0	0	1	0	3	10
2018-07-25	2	3	2	2	0	60	0	0	20	2	0	0	47	0	0	0	0	0	0	0	1	0	0	0	0	8	0	0	1	0	0	2	0	0	0	0	3	5
2018-07-25	3	2	0	0	0	77	0	0	6	1	0	0	47	0	0	0	0	0	0	0	2	0	0	0	2	5	10	0	0	1	0	8	0	0	2	0	7	0
2018-07-25	4	1	1	0	0	94	0	0	34	2	0	0	50	0	0	0	0	0	0	0	1	0	1	2	0	6	9	0	0	1	0	3	0	0	0	0	1	4
2018-07-25	5	0	6	0	0	71	0	0	49	1	0	0	22	0	0	0	0	0	0	0	0	0	0	0	0	2	3	0	0	0	0	1	0	0	1	0	1	8
2018-08-08	1	0	1	1	0	53	0	0	19	1	0	1	7	0	0	0	0	0	0	0	0	0	0	0	0	3	9	0	0	1	0	5	0	0	0	0	15	13
2018-08-08	2	0	0	4	0	39	0	0	14	3	0	0	6	0	0	0	0	0	0	0	0	0	0	2	1	4	2	0	0	0	0	1	0	1	1	0	3	1
2018-08-08	3	1	0	0	0	6	0	0	14	2	0	0	27	0	0	0	0	0	0	0	0	0	0	2	1	2	0	0	0	2	0	12	0	0	0	0	0	0
2018-08-08	4	0	1	0	0	11	0	0	16	0	0	0	8	0	0	0	0	0	0	0	0	0	0	1	0	0	0	0	0	0	0	2	0	0	0	0	1	15
2018-08-08	5	0	2	4	0	29	0	0	30	1	0	0	16	0	0	0	0	0	0	0	0	0	0	0	0	3	4	0	0	0	0	0	0	0	0	0	0	13
2018-08-22	1	1	1	2	0	18	0	0	26	0	0	0	21	0	0	0	0	0	0	0	0	0	0	1	1	12	22	1	0	1	0	1	0	1	0	0	2	19
2018-08-22	2	2	0	3	0	25	0	0	21	0	0	0	42	0	0	0	0	2	0	0	3	0	0	1	2	3	1	0	1	0	0	1	0	0	0	0	2	0
2018-08-22	3	4	0	0	0	25	0	0	7	0	0	0	109	0	0	0	0	0	0	0	3	0	0	0	1	11	4	0	0	0	0	11	0	0	1	0	3	0
2018-08-22	4	1	1	0	0	21	0	0	16	0	0	0	6	0	0	0	0	2	0	0	0	0	0	2	1	5	1	0	0	1	0	2	0	1	0	0	2	16
2018-08-22	5	0	1	2	0	27	0	0	39	0	0	0	9	0	0	0	0	0	0	0	0	0	0	0	1	8	0	0	0	1	0	0	0	0	0	0	1	16

## Sheet: Macrophytes
Control-18c_Macrophytes_[%-coverage]_MesocosmGmbH-ID-1502-02
Date	Enclosure	Chara globularis	Filamentous algae	Myriophyllum spicatum	Potamogeton natans	Zannichellia palustris
28.05.2018	1	3.8	0	13.4	0.9	0
28.05.2018	2	3.4	0	17.2	1.3	0
28.05.2018	3	4	0	18.7	1.4	0
28.05.2018	4	3.9	0	17.8	2	0
28.05.2018	5	5.9	0	19.1	2.5	0
11.06.2018	1	5.3	0	25.7	4.7	0
11.06.2018	2	4.9	0	22.1	2.4	0
11.06.2018	3	5.6	0	27.2	5.1	0
11.06.2018	4	5	0	27.4	3.2	0
11.06.2018	5	4.7	0	24.1	4.5	0
05.07.2018	1	9.4	0.3	35.7	7.3	1
05.07.2018	2	10.1	0.6	36.8	1.9	0.5
05.07.2018	3	8.2	1.1	36.2	15.5	0.3
05.07.2018	4	11.4	0.4	29	6.1	0
05.07.2018	5	11	1.9	41.7	4.6	0.4
24.07.2018	1	7.8	0	41.4	1.7	0
24.07.2018	2	5.5	0	39.8	2.9	0
24.07.2018	3	6.5	0	37.3	1.9	0
24.07.2018	4	6.2	0	38.1	1.8	0
24.07.2018	5	5.4	0	42.8	1.6	0
25.08.2018	1	8.4	6.7	48.8	2.5	0
25.08.2018	2	10.7	3.2	48.7	2.2	0
25.08.2018	3	9.1	3	52.8	2.7	0
25.08.2018	4	8.9	2.2	48.6	2.6	0
25.08.2018	5	13.1	3.3	50.1	2.4	0

## Sheet: Periphyton Chl a
Control-18c_Periphyton-Chl-a_[µg/a]-(a=185.5cm²)_MesocosmGmbH-ID-1502-02
Date	Enclosure	Blue Greens	Cryptophytes	Diatoms	Greens
29.05.2018	1	1.8445	1.9495	4.9385	4.655
29.05.2018	2	1.407	1.2425	6.2195	6.629
29.05.2018	3	1.666	4.0565	10.052	7.266
29.05.2018	4	0.378	0.4795	6.7655	5.726
29.05.2018	5	1.1935	1.5645	5.32	4.823
12.06.2018	1	0.2905	0.203	0.5425	0.5565
12.06.2018	2	0.539	1.1655	1.9285	1.2425
12.06.2018	3	0.35	0.42	0.77	0.77
12.06.2018	4	0.6195	0.882	2.737	1.785
12.06.2018	5	0.6265	0.546	2.0685	1.743
25.06.2018	1	0.812	1.127	2.4745	1.848
25.06.2018	2	0.6405	1.526	4.326	2.387
25.06.2018	3	0.266	0.21	1.5995	2.436
25.06.2018	4	0.4655	0.7665	2.779	2.359
25.06.2018	5	0.3045	0.91	3.71	2.709
23.07.2018	1	0.882	4.6865	9.009	3.4405
23.07.2018	2	0.3115	3.1745	9.9435	6.4715
23.07.2018	3	0.4165	1.092	2.52	1.162
23.07.2018	4	0	2.282	5.8905	1.575
23.07.2018	5	0	2.989	10.5385	2.9435
20.08.2018	1	0.1295	0.441	1.071	0.6755
20.08.2018	2	0.154	0.07	0.1855	0.231
20.08.2018	3	0	1.281	3.4545	1.029
20.08.2018	4	0.035	0.0525	0.049	0
20.08.2018	5	0.0385	0.0875	0.112	0.035

## Sheet: Physics
Control-18c_Physical-Parameters_MesocosmGmbH-ID1502-02
Date	Enclosure	Temperature [°C]	Oxygen [mg/L]	pH	Conductivity [µS/cm]
22.05.2018	1	18.1	13.34	9.02	180
22.05.2018	2	17.7	11.46	8.94	177
22.05.2018	3	18	9.45	8.4	204
22.05.2018	4	17.9	11.63	9.02	166
22.05.2018	5	17.9	12	9	184
29.05.2018	1	19	7.97	8.33	179
29.05.2018	2	18.8	7.76	8.13	175
29.05.2018	3	18.7	6.58	7.76	206
29.05.2018	4	18.7	7.2	7.8	165
29.05.2018	5	18.9	8.11	8.49	181
30.05.2018	1	18.7	7.3	7.99	178
30.05.2018	2	18.5	7.27	7.85	175
30.05.2018	3	18.5	6.91	7.67	206
30.05.2018	4	18.5	7.37	7.69	164
30.05.2018	5	18.6	7.67	8.31	182
30.05.2018	1	20.3	7.77	8.35	177
30.05.2018	2	18.9	7.39	8.23	176
30.05.2018	3	18.9	6.42	7.79	206
30.05.2018	4	18.8	7.13	7.96	165
30.05.2018	5	19.2	8.02	8.44	181
03.06.2018	1	19.1	9.66	9.05	179
03.06.2018	2	19.1	9.2	8.89	174
03.06.2018	3	19.1	8.7	8.4	206
03.06.2018	4	19	8.75	8.45	164
03.06.2018	5	19.3	9.66	9.01	179
05.06.2018	1	20.8	10.9	9.29	179
05.06.2018	2	20.8	9.8	9.08	175
05.06.2018	3	20.8	8.45	8.36	208
05.06.2018	4	20.7	9.07	8.75	165
05.06.2018	5	20.9	10.64	9.44	179
12.06.2018	1	20.3	10	9.17	182
12.06.2018	2	20.4	10.44	9.27	174
12.06.2018	3	20.2	8.66	8.36	207
12.06.2018	4	20.3	9.75	8.76	165
12.06.2018	5	20.3	10.12	9.32	180
19.06.2018	1	18.3	12.04	9.54	178
19.06.2018	2	18.3	11.74	9.5	175
19.06.2018	3	18.3	10.27	8.83	204
19.06.2018	4	18.2	10.3	8.99	167
19.06.2018	5	18.2	12.22	9.64	175
26.06.2018	1	16.3	12.88	9.73	173
26.06.2018	2	16.3	11.8	9.72	175
26.06.2018	3	16.3	11.98	9.17	197
26.06.2018	4	16.3	11.37	9.28	167
26.06.2018	5	16.3	12.34	9.89	172
03.07.2018	1	18.1	10.96	9.78	171
03.07.2018	2	18.5	10.25	9.75	174
03.07.2018	3	18.1	10.9	9.19	189
03.07.2018	4	18.1	10.35	9.42	171
03.07.2018	5	18.1	10.53	9.76	171
10.07.2018	1	19.3	10.33	10.22	173
10.07.2018	2	19.5	10.24	10.25	177
10.07.2018	3	18.7	12.18	9.73	175
10.07.2018	4	18.5	10.33	9.8	173
10.07.2018	5	18.6	10.6	10.04	177
17.07.2018	1	19.2	8.62	10.05	169
17.07.2018	2	19.2	9.28	9.94	171
17.07.2018	3	19.1	11.3	9.98	169
17.07.2018	4	19.1	9.36	9.84	168
17.07.2018	5	19.2	9.12	10.01	170
24.07.2018	1	19.9	7.88	9.89	168
24.07.2018	2	20	9.5	9.89	171
24.07.2018	3	19.9	9.45	9.86	165
24.07.2018	4	19.8	9.38	9.94	167
24.07.2018	5	19.6	8.18	9.97	169
31.07.2018	1	22	5.85	9.41	168
31.07.2018	2	21.3	8.02	9.67	172
31.07.2018	3	21.3	9.4	9.73	164
31.07.2018	4	21.1	8.41	9.86	170
31.07.2018	5	21.1	6.15	9.66	171
07.08.2018	1	23.3	9.55	8.76	185
07.08.2018	2	22.8	10.38	9.62	182
07.08.2018	3	22.5	9.84	9.66	175
07.08.2018	4	22.4	9.74	9.53	178
07.08.2018	5	22.4	9.79	9.31	187
14.08.2018	1	18	7.9	8.87	185
14.08.2018	2	18	8.21	8.87	183
14.08.2018	3	17.9	8.24	9.35	171
14.08.2018	4	18	7.88	9.07	176
14.08.2018	5	17.9	7.93	8.93	188
21.08.2018	1	20	8.45	8.89	186
21.08.2018	2	19.4	8.75	9.05	186
21.08.2018	3	19.7	8.57	9.51	175
21.08.2018	4	19.5	8.89	9.09	181
21.08.2018	5	19.5	8.39	9	194

## Sheet: Phytoplankton
Control-18c_Phytoplankton-Chl-a_[µg/L]_MesocosmGmbH-ID-1502-02
Date	Enclosure	Blue Greens	Cryptophytes	Diatoms	Greens
22.05.2018	1	1.02	1.94	1.37	1.03
22.05.2018	2	0.66	2.01	1.06	0.09
22.05.2018	3	0.95	2.2	1.15	0
22.05.2018	4	0.76	2	0.96	0
22.05.2018	5	0.93	1.52	1.3	0.45
28.05.2018	1	2.42	5.46	1.4	0
28.05.2018	2	2.24	4.99	1.13	0
28.05.2018	3	1.75	4.08	1.62	0
28.05.2018	4	2	5	1.92	0
28.05.2018	5	2.23	5.78	2.26	0
05.06.2018	1	1.52	5.44	2.52	0
05.06.2018	2	1.8	5.5	3.67	0
05.06.2018	3	1.16	2.83	1.71	0.09
05.06.2018	4	1	3.03	1.57	0
05.06.2018	5	1.31	4.9	3.62	0.01
12.06.2018	1	0.87	1.89	0.74	0
12.06.2018	2	0.62	1.65	0.86	0
12.06.2018	3	1.07	3.31	1.86	0
12.06.2018	4	0.94	2.82	1.32	0
12.06.2018	5	1.28	4.05	1.58	0
19.06.2018	1	1.09	2.33	1.13	0
19.06.2018	2	0.95	2.56	1.51	0
19.06.2018	3	0.88	3.72	2.06	0.11
19.06.2018	4	1.27	2.56	1.19	0
19.06.2018	5	1.82	5.52	1.83	0
26.06.2018	1	2.62	7.39	2.87	0
26.06.2018	2	1.92	5.67	2.39	0
26.06.2018	3	3.46	6.33	3.4	0
26.06.2018	4	2.01	4.26	1.9	0
26.06.2018	5	2.38	6.53	2.19	0
03.07.2018	1	2.11	4.3	1.46	0
03.07.2018	2	0.87	2	1.38	0.22
03.07.2018	3	3.22	4.66	5.13	5.99
03.07.2018	4	1.23	3.4	2.15	0
03.07.2018	5	1.17	2.4	1.7	0.71
10.07.2018	1	1.28	1.96	1.35	0.22
10.07.2018	2	0.62	1.19	0.91	0.12
10.07.2018	3	14.68	7.06	16.76	31.07
10.07.2018	4	1.53	3.69	2.39	0
10.07.2018	5	0.8	1.42	0.84	0.49
17.07.2018	1	1.91	5.26	1.28	0
17.07.2018	2	0.5	1.09	0.91	0.31
17.07.2018	3	8.39	0	7.9	18.36
17.07.2018	4	1.07	3.05	2.14	0.01
17.07.2018	5	2.14	5.09	1.99	0
24.07.2018	1	1.23	2.05	1.04	0
24.07.2018	2	0.25	0.45	0.24	0.01
24.07.2018	3	1.32	0.87	1.19	1.23
24.07.2018	4	0.26	1.53	1.81	1.83
24.07.2018	5	1.73	3.01	1.49	0
01.08.2018	1	1.56	2.78	1.87	0.69
01.08.2018	2	0.09	0.34	0.38	0.16
01.08.2018	3	1.37	0.13	2.06	4.49
01.08.2018	4	10.09	0	15.2	44.07
01.08.2018	5	2.22	2.71	2.16	1.69
07.08.2018	1	1.44	0	1.3	4.11
07.08.2018	2	0.64	0.22	0.52	0.99
07.08.2018	3	0.8	0.58	1.75	3.94
07.08.2018	4	8.19	0	8.83	22.78
07.08.2018	5	2.96	0	1.77	6.83
14.08.2018	1	1.99	0	2.38	11.17
14.08.2018	2	2.13	0	5.91	22.33
14.08.2018	3	3.36	0.52	3.96	9.8
14.08.2018	4	20.14	0	16.28	69.77
14.08.2018	5	4.06	0	6.56	25.86
21.08.2018	1	1.9	0	2.79	8.9
21.08.2018	2	4.36	0	5.02	18.03
21.08.2018	3	9.2	1.18	10.7	28.9
21.08.2018	4	2.88	0.34	6.61	15.79
21.08.2018	5	4.32	0	7.4	25.49

## Sheet: Sediment_Water
Control-18c_Sediment-Water-Parameters_MesocosmGmbH-ID-1502-02
Sediment parameters before onset of the study
Dry matter	50	%
TOC	3.7	% dw
Sediment type
Uniformity degree (U)	50.8
Coefficient of curvature (Cc)	0.6
Soil type	S,ū, fg'
d10/d60	0,008/0,394	mm
Proportion < 0,063 mm	39.4	%
Fraction T/U/S/G	3.7/35.8/48.6/12.0	%
Soil groupe	SŪ
Soil class	4
Kf according to Seiler	1.9e-06	m/s
Water quality parameters before onset of the study
Na	9.9	mg/L
K	6	mg/L
S	2.3	mg/L
Total organic carbon (TOC) and dissolved organic carbon (DOC)
Date	Enclosure	TOC [mg/L]	DOC [mg/L]
2018-05-28	1	7.67	6.648
2018-05-28	2	7	7.35
2018-05-28	3	7.856	6.494
2018-05-28	4	7.347	6.544
2018-05-28	5	7.246	7.32
2018-06-05	1	7.372	7.422
2018-06-05	2	7.558	6.833
2018-06-05	3	8.074	6.894
2018-06-05	4	8.167	7.646
2018-06-05	5	7.734	6.837

## Sheet: TOC_DOC
Control-18c_TOC_DOC_MesocosmGmbH-ID-1502-02
Total organic carbon (TOC) and dissolved organic carbon (DOC)
Date	Enclosure	TOC [mg/L]	DOC [mg/L]
2018-05-28	1	7.67	6.648
2018-05-28	2	7	7.35
2018-05-28	3	7.856	6.494
2018-05-28	4	7.347	6.544
2018-05-28	5	7.246	7.32
2018-06-05	1	7.372	7.422
2018-06-05	2	7.558	6.833
2018-06-05	3	8.074	6.894
2018-06-05	4	8.167	7.646
2018-06-05	5	7.734	6.837

[truncated: 2 more sheets: Water level, Zooplankton]
