# Supplementary material for: Characterization of patterns and variability in the dynamics of outdoor aquatic mesocosms: exploring the capabilities and challenges in data supporting aquatic system models
Source: Ecotoxicology. 2023 Jul 25;32(6):782–801. doi: 10.1007/s10646-023-02685-0 (PMC10449964; doi:10.1007/s10646-023-02685-0)
Supplement: Supplementary file 6 — Supplementary Dataset S6 [file 10646_2023_2685_MOESM6_ESM.xlsx]

## Sheet: Info
Control-19a_MesocosmGmbH-ID-1510-02
The Excel-file contains abundance numbers and respective other data sets of the following endpoints:									Sampling overview
									Endpoint	Number of Samplings
· Chemical Parameters (Nitrate [mg/L], Ammonium [mg/L], Phosphate [mg/L], Water Hardness [°dH])									Chemical-Parameters	4
· Emerging Insects [Individuals/Sample]; sum of 2 traps (40 cm diameter each (2 x 0.126 m²))									Emerging-Insects	9
· Macroinvertebrates [Individuals/Sample]									Macroinvertebrates	10
· Macrophytes Coverage [%]									Macrophytes	5
· Periphyton Chlorophyll a [µg/a] (a = 185.5 cm2)									Periphyton-Chl-a	7
· Physical Parameters (Temperature [°C], Dissolved Oxygen [mg/L], pH, Conductivity [µS/cm])									Physical-Parameters	14
· Phytoplankton Chlorophyll a [µg/L]									Phytoplankton-Chl-a	10
· Sediment (e.g. TOC [%]) and Water Quality Parameters									Sediment-Water	1
· Water Levels [cm]									Water-Levels	15
· Zooplankton [Individuals/L]									Zooplankton	12

## Sheet: Chemistry
Control-19a_Chemical-Parameters_MesocosmGmbH-ID-1510-02
Date	Enclosure	Nitrate [mg/L]	Ammonium [mg/L]	Phosphate [mg/L]	Hardness [°dH]
2019-05-21	1	<0.4	<0.01	0.4	3.4
2019-05-21	2	<0.4	0.03	0.6	2.6
2019-05-21	3	<0.4	<0.01	0.5	3
2019-05-21	4	<0.4	<0.01	0.9	2.2
2019-05-21	5	<0.4	<0.01	0.7	3.3
2019-06-21	1	0.7	<0.01	0.7	2.6
2019-06-21	2	2.4	<0.01	1.2	2
2019-06-21	3	0.9	<0.01	1.1	3.9
2019-06-21	4	<0.4	<0.01	1.5	2.4
2019-06-21	5	<0.4	0.02	1.8	3.5
2019-07-17	1	<0.4	<0.01	0.8	3.6
2019-07-17	2	<0.4	<0.01	1.4	3.8
2019-07-17	3	<0.4	<0.01	1	4.3
2019-07-17	4	<0.4	<0.01	1.6	3.5
2019-07-17	5	<0.4	0.06	1.5	4.9
2019-08-14	1	<0.4	0.02	1	3.7
2019-08-14	2	<0.4	<0.01	1.3	3.1
2019-08-14	3	<0.4	<0.01	1.2	3.6
2019-08-14	4	<0.4	<0.01	1.7	2.9
2019-08-14	5	<0.4	0.03	1.7	4.4

## Sheet: Emergence
Control-19a_Emerging-Insects_[Individuals/Sample]-(a=0.252m²)_MesocosmGmbH-ID-1510-02
Date	Enclosure	Agrypnia sp.	Anisoptera	Anopheles sp.	Ceratopogonidae	Chaoborus sp.	Chironomidae	Chironominae	Chironomus sp.	Cloeon dipterum	Coenagrionidae	Coleoptera	Curculionidae	Dixidae	Dytiscidae	Graphoderus sp.	Helophorus sp.	Hydrophilidae	Mymaridae	Orthocladiinae	Tanypodinae	Thysanoptera	Zygoptera
2019-05-22	1	0	0	0	0	90	0	0	0	26	0	0	0	0	0	0	0	0	0	0	1	9	1
2019-05-22	2	0	0	0	0	117	0	0	0	3	1	0	0	0	0	0	0	0	0	0	2	0	0
2019-05-22	3	0	0	0	0	75	0	0	0	9	0	0	0	0	0	0	0	0	0	0	1	4	0
2019-05-22	4	0	0	0	0	44	1	0	0	6	0	0	1	0	0	0	0	0	0	0	3	1	0
2019-05-22	5	0	0	0	0	131	0	0	0	29	1	0	0	0	0	0	0	0	0	0	0	0	0
2019-05-29	1	0	0	0	0	108	0	0	0	41	22	0	0	0	0	0	0	0	0	0	2	0	6
2019-05-29	2	0	0	0	0	162	15	0	0	6	24	0	0	0	1	0	0	0	0	0	2	1	4
2019-05-29	3	0	0	0	0	134	3	0	0	10	29	0	0	0	1	0	0	0	0	0	13	0	7
2019-05-29	4	0	0	0	0	73	155	0	0	8	25	0	0	0	0	0	0	1	0	0	13	2	4
2019-05-29	5	0	0	0	0	33	2	0	0	44	28	0	1	0	0	0	0	0	0	0	2	1	10
2019-06-05	1	0	0	0	0	202	4	4	0	50	35	0	0	0	0	0	0	0	0	1	9	0	1
2019-06-05	2	0	0	0	0	179	14	1	0	11	11	0	0	0	1	0	0	0	0	3	13	1	0
2019-06-05	3	0	0	1	0	175	2	0	0	68	23	0	0	0	0	0	0	0	0	0	14	0	7
2019-06-05	4	0	2	0	0	110	20	0	0	18	14	0	0	0	1	1	1	0	1	0	24	0	0
2019-06-05	5	0	0	0	0	92	2	0	0	59	15	0	1	0	1	0	0	0	0	1	0	1	3
2019-06-13	1	0	1	0	0	130	1	0	0	43	34	0	0	0	0	0	0	0	0	3	3	0	0
2019-06-13	2	0	0	0	1	78	38	0	0	16	37	0	0	0	0	0	0	0	0	3	4	0	0
2019-06-13	3	0	0	0	0	129	6	0	0	45	41	0	0	0	0	0	0	0	0	5	18	0	1
2019-06-13	4	0	2	0	0	20	525	0	0	37	36	0	0	0	0	0	0	0	0	0	7	0	2
2019-06-13	5	0	0	0	0	80	6	0	0	38	18	0	0	0	1	0	0	0	0	8	9	0	0
2019-06-21	1	0	0	0	0	82	4	0	0	29	56	0	0	0	1	0	2	0	0	0	1	3	1
2019-06-21	2	0	0	0	0	5	17	0	0	18	52	0	0	0	1	0	0	0	0	0	8	0	0
2019-06-21	3	0	0	0	0	16	0	0	0	42	35	0	0	0	1	0	0	0	0	1	9	2	0
2019-06-21	4	0	2	0	0	18	143	0	0	33	31	0	0	0	0	0	4	0	0	0	2	3	0
2019-06-21	5	0	0	0	1	17	18	1	0	60	15	0	0	0	1	0	5	0	1	5	4	1	0
2019-07-03	1	0	0	1	0	1	14	0	0	34	57	0	0	0	0	0	1	0	0	3	5	0	0
2019-07-03	2	0	0	0	0	0	167	0	0	21	62	0	0	0	1	0	1	0	0	1	16	4	0
2019-07-03	3	1	0	0	0	3	13	0	0	67	13	0	0	0	0	0	0	0	0	0	16	4	0
2019-07-03	4	0	0	0	0	0	180	1	0	23	39	0	0	0	0	0	3	0	0	0	54	1	0
2019-07-03	5	0	0	0	0	0	25	0	0	29	33	0	0	0	0	0	1	0	0	0	5	1	0
2019-07-17	1	1	0	0	0	19	83	6	0	12	24	0	0	0	0	0	0	0	1	25	63	1	0
2019-07-17	2	0	0	0	0	2	159	0	0	40	11	0	0	0	1	0	0	1	0	3	48	3	0
2019-07-17	3	1	0	0	0	2	49	0	0	24	1	0	1	0	1	0	0	0	0	4	29	4	0
2019-07-17	4	0	0	0	0	7	83	1	0	29	0	1	1	0	0	0	0	0	3	0	15	9	0
2019-07-17	5	0	0	0	0	0	47	0	0	49	8	0	0	0	1	0	1	0	1	1	24	2	0
2019-07-31	1	0	0	0	0	5	64	0	0	29	1	0	0	0	0	0	0	1	0	4	144	2	0
2019-07-31	2	0	0	0	0	3	204	0	0	41	0	0	0	0	0	0	0	0	0	2	74	5	0
2019-07-31	3	1	0	0	0	2	483	0	0	31	1	0	1	0	0	0	0	0	1	11	24	7	0
2019-07-31	4	1	0	0	0	12	370	0	0	33	0	0	0	0	0	0	0	0	2	4	43	6	0
2019-07-31	5	0	0	0	2	0	163	0	0	24	0	0	3	1	0	0	0	0	1	0	6	2	0
2019-08-14	1	0	0	0	0	9	97	4	6	43	0	0	0	0	0	0	0	0	1	5	117	0	0
2019-08-14	2	1	0	0	0	8	38	0	0	19	0	0	0	0	0	0	0	0	1	2	14	0	0
2019-08-14	3	0	0	0	0	1	22	0	2	7	0	0	0	0	0	0	0	0	0	1	27	1	0
2019-08-14	4	1	0	0	0	3	59	0	0	21	0	0	0	0	0	0	0	0	1	0	127	1	0
2019-08-14	5	0	0	0	0	0	31	0	0	19	0	0	0	0	0	0	0	0	1	1	10	0	0

## Sheet: Macroinvertebrates
Control-19a_Macroinvertebrates_[Individuals/Sample]_MesocosmGmbH-ID-1510-02
Date	Enclosure	Acari	Agrypnia sp.	Anisoptera	Asellus aquaticus	Ceratopogonidae	Chaoborus sp. (larvae)	Chaoborus sp. (pupae)	Chironomidae (larvae)	Chironomidae (pupae)	Cloeon sp.	Corixidae	Dugesia sp.	Eiseniella tetraedra	Erpobdella octoculata	Gammarus sp. (juvenil)	Gammarus pulex	Gerris sp.	Glossiphonia complanata	Haemopis sanguisuga	Helobdella stagnalis	Lymnaea stagnalis	Lymnaeidae (< 0.5 cm)	Musculium lacustre	Naididae	Notonecta glauca	Planorbis planorbis	Plea leachi	Radix sp.	Tanypodinae (pupae)	Tanypodinae (larvae)	Zygoptera
2019-05-13	1	0	0	0	0	1	148	20	0	0	43	0	0	0	2	0	0	0	0	0	4	3	0	0	5	2	9	0	0	0	0	2
2019-05-13	2	1	0	0	0	0	89	19	1	0	80	0	0	0	1	0	0	0	0	0	2	3	0	0	4	2	1	0	3	0	1	4
2019-05-13	3	2	2	0	1	0	105	8	0	0	29	2	0	0	3	0	0	0	0	0	5	0	0	0	20	1	1	0	2	0	0	7
2019-05-13	4	0	1	3	1	0	58	16	0	1	12	0	0	0	0	0	0	0	0	0	2	0	0	0	10	1	6	0	0	0	2	16
2019-05-13	5	0	0	0	0	0	88	11	0	0	33	0	0	1	3	0	0	0	0	0	17	2	0	0	3	0	4	0	1	0	0	12
2019-05-20	1	1	1	0	2	0	77	0	3	0	89	0	0	0	1	0	0	0	2	0	4	8	0	0	4	1	37	0	7	0	0	22
2019-05-20	2	2	1	0	3	0	54	9	0	0	77	1	0	0	4	0	0	0	0	0	7	7	0	0	7	0	0	0	3	0	2	18
2019-05-20	3	2	1	0	2	0	109	13	0	0	32	0	0	0	1	0	0	0	0	0	3	3	0	0	18	0	4	0	2	0	0	13
2019-05-20	4	0	0	1	2	0	33	4	0	0	108	2	0	0	0	0	0	0	0	0	3	3	0	0	1	0	0	0	0	0	5	14
2019-05-20	5	0	0	0	0	0	84	0	0	0	58	0	0	0	1	0	0	0	0	0	7	1	0	0	41	0	10	0	5	0	0	12
2019-05-28	1	1	0	0	6	1	43	8	0	0	51	0	1	0	0	0	0	0	0	2	4	2	0	0	18	0	27	1	2	0	0	12
2019-05-28	2	3	2	0	1	0	15	1	0	0	67	0	0	0	0	0	4	0	0	0	3	3	0	0	22	0	1	1	8	0	0	4
2019-05-28	3	0	0	0	3	0	31	2	0	0	84	0	0	3	0	0	0	0	0	0	2	1	0	0	46	0	1	0	7	0	0	16
2019-05-28	4	4	0	1	4	0	14	9	0	0	57	0	0	0	0	0	8	0	0	0	0	2	0	0	15	0	0	1	2	0	0	8
2019-05-28	5	1	0	0	1	0	48	13	2	0	51	0	0	0	0	0	1	0	0	1	4	7	0	0	17	2	7	0	9	0	0	7
2019-06-04	1	0	0	0	4	0	47	19	0	0	50	0	0	1	0	0	3	0	0	0	11	5	0	0	4	3	26	0	1	0	0	22
2019-06-04	2	4	0	0	3	0	18	18	1	0	107	0	0	2	0	0	2	0	0	1	5	11	0	0	37	0	0	0	4	0	0	12
2019-06-04	3	3	0	0	2	0	53	30	0	0	127	1	0	2	0	0	5	0	0	0	5	5	0	1	0	2	0	0	2	0	0	22
2019-06-04	4	4	0	0	1	0	19	7	3	0	135	1	0	0	0	0	3	0	0	1	2	4	0	0	12	0	2	0	4	0	0	12
2019-06-04	5	0	0	0	2	0	23	8	0	0	32	0	0	0	0	0	1	0	0	1	4	2	0	0	17	2	9	0	7	0	0	13
2019-06-12	1	0	1	0	0	0	47	25	1	0	20	0	1	0	1	1	0	0	0	0	11	5	0	0	5	0	18	0	9	0	6	19
2019-06-12	2	0	0	0	2	0	20	3	0	0	71	1	0	0	2	0	2	0	0	0	2	4	1	0	13	0	6	0	5	0	0	11
2019-06-12	3	0	1	0	3	0	30	19	1	0	58	2	0	2	0	0	0	0	0	0	7	1	0	0	5	2	3	0	4	0	0	8
2019-06-12	4	0	0	0	1	0	29	3	0	0	97	2	0	2	2	0	0	0	0	0	2	5	3	0	5	2	1	0	3	0	0	6
2019-06-12	5	0	0	0	3	0	15	3	1	0	25	2	0	0	2	0	0	0	0	0	2	3	0	0	7	0	6	0	7	0	0	8
2019-06-18	1	0	0	0	4	0	14	10	0	0	24	0	0	0	0	0	2	0	0	0	13	10	5	0	3	1	20	0	8	0	2	19
2019-06-18	2	3	0	0	1	0	9	5	9	0	22	1	1	0	0	0	0	0	0	0	6	4	1	0	2	0	6	0	15	0	0	5
2019-06-18	3	10	0	0	9	0	8	5	6	0	27	3	0	0	0	0	0	0	0	0	16	7	1	0	25	0	4	0	5	0	0	6
2019-06-18	4	0	1	1	2	0	9	5	4	0	91	0	0	0	0	0	0	0	0	1	5	3	0	0	1	1	17	0	9	0	0	6
2019-06-18	5	0	3	0	0	0	7	2	4	0	16	0	0	2	0	0	0	0	0	3	11	2	0	0	11	3	15	0	1	0	0	12
2019-07-02	1	1	1	0	1	0	10	0	2	0	13	0	0	0	0	0	0	0	0	0	3	2	7	0	2	0	24	0	4	0	38	8
2019-07-02	2	1	0	0	11	0	9	3	8	0	16	0	0	0	0	0	0	0	0	1	1	7	13	0	5	1	18	0	2	0	6	3
2019-07-02	3	3	0	0	7	0	9	0	11	0	41	0	0	0	0	0	0	0	0	3	2	13	7	1	0	2	21	0	2	0	11	0
2019-07-02	4	3	0	0	1	0	14	0	6	0	26	0	1	0	0	0	0	0	0	2	2	6	4	0	8	2	32	0	8	10	10	0
2019-07-02	5	0	1	0	1	0	0	1	26	0	33	0	0	0	0	0	0	0	0	1	5	6	0	3	17	1	41	0	5	0	0	1
2019-07-16	1	1	0	0	0	0	7	0	3	0	78	0	0	0	0	0	0	0	0	1	0	18	2	2	4	3	30	0	6	0	29	3
2019-07-16	2	1	1	0	26	0	24	2	9	0	43	0	0	0	0	0	0	0	0	2	3	14	11	2	4	1	20	0	11	4	7	1
2019-07-16	3	3	0	0	27	0	39	1	18	0	56	0	0	0	0	0	0	0	0	2	3	8	8	0	1	0	103	0	7	0	7	0
2019-07-16	4	0	0	0	30	0	25	1	4	0	31	1	6	0	0	0	0	0	0	2	1	6	4	2	7	2	20	0	4	0	20	0
2019-07-16	5	1	0	0	21	0	0	0	3	0	74	0	0	0	0	0	0	0	0	12	0	10	3	0	2	0	72	1	3	0	3	11
2019-07-30	1	0	0	0	2	0	16	1	15	0	28	0	1	3	0	0	0	0	0	2	8	20	1	0	0	2	17	1	3	3	6	7
2019-07-30	2	0	0	0	25	0	24	1	4	0	21	0	0	0	0	0	0	0	0	6	8	31	10	0	0	5	28	0	16	0	4	17
2019-07-30	3	1	0	0	6	0	13	1	11	0	10	0	0	2	0	0	0	0	0	8	6	10	7	0	1	2	107	0	5	0	10	0
2019-07-30	4	0	0	0	14	0	4	1	13	0	28	0	8	0	0	0	0	0	0	1	5	25	2	1	5	0	17	0	3	0	12	0
2019-07-30	5	3	0	9	16	0	1	0	3	0	11	0	0	0	0	0	0	0	0	16	4	22	1	0	2	0	90	0	3	0	3	32
2019-08-13	1	1	0	0	7	0	11	1	1	0	23	0	4	0	0	0	1	0	0	0	1	14	9	0	8	2	0	0	8	0	2	14
2019-08-13	2	1	0	0	26	0	38	0	2	0	10	1	0	0	7	0	1	0	0	0	1	7	18	0	0	1	44	0	8	0	4	6
2019-08-13	3	2	0	0	8	0	11	0	1	1	13	1	0	0	0	0	0	1	0	0	6	7	2	0	3	0	54	0	7	0	4	0
2019-08-13	4	1	0	0	11	0	6	0	2	0	26	0	9	0	10	0	0	0	0	0	0	10	4	6	2	0	2	0	2	0	0	0
2019-08-13	5	0	0	3	0	0	8	0	0	0	1	0	0	0	14	0	1	0	0	0	2	12	4	0	1	1	62	0	5	0	1	25

## Sheet: Macrophytes
Control-19a_Macrophytes_[%-coverage]_MesocosmGmbH-ID-1510-02
Date	Enclosure	Chara globularis	Filamentous algae	Myriophyllum spicatum	Zannichellia palustris
2019-05-21	1	19.1	0.7	1.7	0
2019-05-21	2	18.6	0.7	2.9	0
2019-05-21	3	12.5	1.2	1.6	0
2019-05-21	4	14.8	0.3	1.1	0
2019-05-21	5	20.3	1	4.7	0
2019-06-06	1	13.2	0.3	1.4	0
2019-06-06	2	17	0.4	2.5	0
2019-06-06	3	14.7	0.2	3.8	0
2019-06-06	4	23.2	0.5	1.5	0
2019-06-06	5	27.2	1.1	4.6	0
2019-06-21	1	22.4	1.8	19.5	0
2019-06-21	2	31.3	1.7	17.1	0
2019-06-21	3	20.4	1	25.8	0
2019-06-21	4	31.4	2.1	27.3	0
2019-06-21	5	22.7	0.7	14	0
2019-07-19	1	41.3	1	21	0
2019-07-19	2	42.2	0.9	20.9	0
2019-07-19	3	42.7	1.4	25.2	0
2019-07-19	4	50	0.9	8	0
2019-07-19	5	37	0.7	28	0
2019-08-16	1	50.4	1.3	20.3	0
2019-08-16	2	55.4	1.9	23.8	0
2019-08-16	3	50.7	0.7	29	0
2019-08-16	4	54.1	1.2	26.3	0
2019-08-16	5	36.4	0.1	11.8	0

## Sheet: Periphyton Chl a
Control-19a_Periphyton-Chl-a_[µg/a]-(a=185.5cm²)_MesocosmGmbH-ID-1510-02
Date	Enclosure	Blue Greens	Cryptophytes	Diatoms	Greens
2019-05-21	1	0.07	0	0.5145	1.176
2019-05-21	2	0	0.0105	2.317	2.933
2019-05-21	3	0	0	2.0615	3.1745
2019-05-21	4	0.2765	0	1.757	3.6785
2019-05-21	5	0	0.245	2.541	1.4105
2019-06-03	1	0.504	0	3.1255	8.3405
2019-06-03	2	0.707	0	3.9445	9.128
2019-06-03	3	0.3395	0	3.9795	7.903
2019-06-03	4	1.0535	0	4.879	8.96
2019-06-03	5	0.6895	0	7.0595	10.444
2019-06-17	1	3.045	0	5.4215	15.1445
2019-06-17	2	2.3345	0	6.587	24.066
2019-06-17	3	2.849	0	7.245	27.5765
2019-06-17	4	5.614	0	7.6825	24.213
2019-06-17	5	4.928	0	19.775	36.162
2019-07-01	1	2.324	0.2275	2.478	5.3095
2019-07-01	2	0.175	0.2485	0.6125	0.756
2019-07-01	3	0.0525	0.0665	0.3045	0.357
2019-07-01	4	0.056	0.042	0.1855	0.2345
2019-07-01	5	0.2065	0	0.4935	1.1585
2019-07-19	1	1.6485	1.5505	2.9365	4.1475
2019-07-19	2	0.749	0	1.057	3.2655
2019-07-19	3	0.2625	0.2275	1.0955	1.092
2019-07-19	4	0.518	0	1.099	2.9785
2019-07-19	5	0.2625	0.203	1.3195	1.841
2019-08-02	1	1.2845	3.451	8.764	5.1065
2019-08-02	2	0.7735	0.245	1.127	1.6555
2019-08-02	3	0.084	0.1575	0.364	0.2065
2019-08-02	4	0.196	0	0.1295	0.0945
2019-08-02	5	0.434	0.154	1.9215	1.7675
2019-08-16	1	3.36	1.015	7.9695	10.7765
2019-08-16	2	1.589	0	2.268	8.6065
2019-08-16	3	0.399	0.252	1.624	1.9775
2019-08-16	4	0.1225	0.42	2.107	1.8655
2019-08-16	5	0.707	0	4.2525	10.619

## Sheet: Physics
Control-19a_Physical-Parameters_MesocosmGmbH-ID-1510-02
Date	Enclosure	Temperature [°C]	Oxygen [mg/L]	pH	Conductivity [µS/cm]
2019-05-14	1	11.2	12.23	8.8	212
2019-05-14	2	11.2	13.33	9.07	187
2019-05-14	3	11.2	11.27	8.46	202
2019-05-14	4	11.4	13.68	9.32	186
2019-05-14	5	11.6	11.04	8.21	218
2019-05-20	1	15.2	10.88	8.21	211
2019-05-20	2	15.2	12.03	8.78	185
2019-05-20	3	15.4	10.26	8.1	204
2019-05-20	4	15.6	12.22	9.06	180
2019-05-20	5	15.6	11.28	8.18	216
2019-05-29	1	16.1	7.79	7.1	206
2019-05-29	2	16	9.57	7.32	183
2019-05-29	3	16.1	8.6	7.35	203
2019-05-29	4	16.1	10	7.55	173
2019-05-29	5	16.2	6.2	7.38	219
2019-06-03	1	22.3	11.22	7.54	194
2019-06-03	2	21.8	12.01	8.48	178
2019-06-03	3	21.9	9.62	8.15	199
2019-06-03	4	21.8	12.4	8.63	169
2019-06-03	5	22	9.25	7.84	217
2019-06-11	1	19.3	12.15	8.44	177
2019-06-11	2	19.2	10.59	8.78	176
2019-06-11	3	19.1	9.35	8.26	197
2019-06-11	4	19.1	9.31	7.91	172
2019-06-11	5	19.1	8.51	7.78	218
2019-06-17	1	21.1	15.23	9.63	178
2019-06-17	2	20.7	12.34	9.38	180
2019-06-17	3	20.6	11.65	8.94	200
2019-06-17	4	20.8	11.44	8.77	176
2019-06-17	5	20.8	8.98	8.64	215
2019-06-24	1	23.2	14.71	9.73	193
2019-06-24	2	23.2	10.96	9.31	190
2019-06-24	3	23.3	11.6	9.11	211
2019-06-24	4	23.3	13.66	9.58	180
2019-06-24	5	23.1	8.49	8.85	226
2019-07-01	1	24	11.47	8.32	196
2019-07-01	2	24	10.97	8.48	193
2019-07-01	3	24	10.95	8.32	210
2019-07-01	4	24	10.2	8.14	183
2019-07-01	5	23.9	7.23	8.14	226
2019-07-08	1	19	11.12	9.35	194
2019-07-08	2	18.9	10.48	9.55	194
2019-07-08	3	18.9	10.75	9.43	209
2019-07-08	4	18.9	9.38	8.53	196
2019-07-08	5	18.9	8.63	9.35	222
2019-07-15	1	16.7	8.64	9.02	200
2019-07-15	2	16.7	10.45	9.7	197
2019-07-15	3	16.7	9.86	9.51	214
2019-07-15	4	16.8	10.51	8.78	199
2019-07-15	5	16.7	7.46	9.19	232
2019-07-22	1	20.5	9.58	9.26	205
2019-07-22	2	20.4	12.49	9.93	202
2019-07-22	3	20.8	12.84	9.84	217
2019-07-22	4	20.6	14.88	9.46	200
2019-07-22	5	20.5	8.6	9.18	240
2019-07-29	1	22.5	6.76	8.76	210
2019-07-29	2	22.5	10.14	9.82	203
2019-07-29	3	22.5	10.68	9.79	217
2019-07-29	4	22.5	11.66	9.33	196
2019-07-29	5	22.4	5.2	7.98	248
2019-08-05	1	20.4	7.56	8.8	227
2019-08-05	2	20.3	11.16	9.75	205
2019-08-05	3	20.3	11.6	9.63	216
2019-08-05	4	20.4	10.91	9.22	203
2019-08-05	5	20.3	7.17	8.45	254
2019-08-12	1	18.9	7.15	8.9	232
2019-08-12	2	18.8	10.13	9.61	203
2019-08-12	3	18.8	11.08	9.67	214
2019-08-12	4	18.9	10.74	9.21	203
2019-08-12	5	18.8	8.23	8.84	249

## Sheet: Phytoplankton Chl a
Control-19a_Phytoplankton-Chl-a_[µg/L]_MesocosmGmbH-ID-1510-02
Date	Enclosure	Blue Greens	Cryptophytes	Diatoms	Greens
2019-05-15	1	0.61	5.57	6.76	1.28
2019-05-15	2	0.73	3.45	1.69	0.17
2019-05-15	3	0.71	3.55	2	0.54
2019-05-15	4	0.77	3.36	1.7	0
2019-05-15	5	0.51	7.48	7.7	0.97
2019-05-21	1	1.08	5.41	4.55	0
2019-05-21	2	1.41	4.23	1.17	0
2019-05-21	3	1.83	6.33	1.86	0
2019-05-21	4	0.82	2.82	0.84	0
2019-05-21	5	1.48	7.62	4.03	0
2019-05-28	1	0.1	0.21	0.14	0.04
2019-05-28	2	0.26	0.7	0.34	0
2019-05-28	3	0.58	1.56	0.46	0
2019-05-28	4	0.24	0.56	0.29	0.03
2019-05-28	5	0.22	0.58	0.24	0
2019-06-05	1	0.92	1.37	1.08	2.16
2019-06-05	2	0.67	0.49	0.8	1.53
2019-06-05	3	0.5	0.54	0.6	0.87
2019-06-05	4	0.71	1.35	0.78	1.14
2019-06-05	5	1.45	4.09	1.17	0
2019-06-13	1	0.66	0	1.45	6.67
2019-06-13	2	1.53	0	2.09	6.11
2019-06-13	3	1.03	0	2.36	12.04
2019-06-13	4	0.66	0.97	1.07	2.37
2019-06-13	5	0.71	0.39	1.37	3.76
2019-06-21	1	0.28	0	0.46	1.6
2019-06-21	2	0.96	0.23	1.05	2.82
2019-06-21	3	0.66	0.11	1.35	2.56
2019-06-21	4	0.05	0	2	12.1
2019-06-21	5	0.39	0	0.92	3.2
2019-07-03	1	1.32	0	3.92	8.14
2019-07-03	2	0.58	1.36	2.45	4.21
2019-07-03	3	0.73	0	1.21	4.02
2019-07-03	4	0	0	1.23	5.68
2019-07-03	5	0.82	0.83	1	1.97
2019-07-17	1	0.23	0	0.34	1.19
2019-07-17	2	0.85	2.48	1.8	0.5
2019-07-17	3	0.49	0.58	0.52	0.98
2019-07-17	4	0.86	0.19	1.57	4.54
2019-07-17	5	0.27	0.5	0.44	0.56
2019-07-31	1	0.76	2.43	0.91	0
2019-07-31	2	0.49	0.63	0.7	0.63
2019-07-31	3	0.73	0.41	1	2.4
2019-07-31	4	0.14	0.22	0.74	1.55
2019-07-31	5	0.48	1.04	0.5	0.08
2019-08-14	1	0.28	1.08	0.85	0.54
2019-08-14	2	0.76	1.71	0.92	0
2019-08-14	3	0.8	1.67	0.58	0
2019-08-14	4	0.95	0.95	0.78	0.64
2019-08-14	5	0.23	0.26	0.49	0.68

## Sheet: Sediment_Water
Control-19a_Sediment-Water-Parameters_Mesocosm-ID-1510-02
Sediment parameters before onset of the study
Dry matter	55	%
PB	9.5	mg/kg dw
Cd	0.15	mg/kg dw
Cr	15	mg/kg dw
Cu	13	mg/kg dw
Mn	270	mg/kg dw
Ni	17	mg/kg dw
Zn	69	mg/kg dw
TOC	1.3	% dw
Sediment type
Soil type	U, s̄, fg'
Soil groupe	U
Proportion < 0,063 mm	40.2	%
Fraction T/U/S/G	0,0/40,2/48,6/11,2	%
Soil class	4
Water quality parameters before onset of the study
Na	12	mg/L
K	11	mg/L
Fe	0.093	mg/L
S	1.5	mg/L

## Sheet: Water level
Control-19a_Water-Level_[cm]_MesocosmGmbH-ID-1510-02
	2019-05-15	2019-05-21	2019-05-22	2019-05-23	2019-05-25	2019-05-28	2019-05-29	2019-05-30	2019-06-01	2019-06-05	2019-06-13	2016-06-21	2019-07-03	2019-07-17	2019-08-14
Enclosure	Water-level [cm]	Water-level [cm]	Water-level [cm]	Water-level [cm]	Water-level [cm]	Water-level [cm]	Water-level [cm]	Water-level [cm]	Water-level [cm]	Water-level [cm]	Water-level [cm]	Water-level [cm]	Water-level [cm]	Water-level [cm]	Water-level [cm]
1	110	113.5	114	110	112.5	111.5	112	112	111	112.5	112	109	104.5	103.5	99.5
2	110.7	114.7	114.2	111.2	114.2	113.7	113.7	113.7	113.2	114.7	114.2	111.7	107.2	105.2	99.2
3	110.7	114.2	114.2	110.7	113.7	113.2	112.7	112.7	112.2	113.7	111.2	111.2	106.2	104.2	101.2
4	112	116	116	112	116	115.5	114.5	114.5	114	116	115.5	113	108.5	107	104
5	111.7	117.7	117.7	111.7	117.2	116.2	116.2	116.2	115.7	117.2	116.2	113.7	109.2	107.2	103.2

[truncated: 1 more sheets: Zooplankton]
