# Supplementary material for: Characterization of patterns and variability in the dynamics of outdoor aquatic mesocosms: exploring the capabilities and challenges in data supporting aquatic system models
Source: Ecotoxicology. 2023 Jul 25;32(6):782–801. doi: 10.1007/s10646-023-02685-0 (PMC10449964; doi:10.1007/s10646-023-02685-0)
Supplement: Supplementary file 7 — Supplementary Dataset S7 [file 10646_2023_2685_MOESM7_ESM.xlsx]

## Sheet: Info
Control-19b_MesocosmGmbH-ID-1404-50
The Excel-file contains abundance numbers and respective other data sets of the following endpoints:									Sampling overview
									Endpoint	Number of Samplings
· Chemical Parameters (Nitrate [mg/L], Ammonium [mg/L], Phosphate [mg/L], Water Hardness [°dH])									Chemical-Parameters	4
· Emerging Insects [Individuals/sample]; 1 trap diameter 67.5 cm (a = 0.358 m²)									Emerging-Insects	13
· Macroinvertebrates [Individuals/sample]									Macroinvertebrates	9
· Macrophytes Coverage [%]									Macrophytes	5
· Periphyton Chlorophyll a [µg/a] (a = 185.5 cm2)									Periphyton-Chl-a	16
· Periphyton Count [Cells/mL]									Periphyton-Count	11
· Physical Parameters (Temperature [°C], Dissolved Oxygen [mg/L], pH, Conductivity [µS/cm])									Physical-Parameters	17
· Phytoplankton Count [Cells/mL]									Phytoplankton-Chl-a	11
· Phytoplankton Chlorophyll a [µg/L]									Phytoplankton-Count	16
· Sediment (e.g. TOC [%]) and Water Quality Parameters ([mg/L] separately)									Sediment-Water	1
· Water Levels [cm]									Water-Levels	19
· Zooplankton [Individuals/L]									Zooplankton	16

## Sheet: Chemistry
Control-19b_Chemical-Parameters_MesocosmGmbH-ID-1404-50
Date	Enclosure	Nitrate [mg/L]	Ammonium [mg/L]	Phosphate [mg/L]	Hardness [°dH]
2019-06-12	1	0.6	<0.01	0.2	3.1
2019-06-12	2	0.8	<0.01	0.3	4.5
2019-06-12	3	0.9	<0.01	0.3	3.6
2019-06-12	4	2.6	<0.01	0.2	3.5
2019-06-12	5	0.9	<0.01	0.5	2.2
2019-06-12	6	1.2	<0.01	0.6	2.4
2019-07-10	1	<0.4	<0.01	0.2	3.5
2019-07-10	2	<0.4	<0.01	0.2	4
2019-07-10	3	<0.4	<0.01	0.2	4
2019-07-10	4	<0.4	<0.01	0.2	3.3
2019-07-10	5	<0.4	<0.01	0.5	4
2019-07-10	6	<0.4	<0.01	0.5	3.6
2019-08-07	1	<0.4	<0.01	0.2	2.7
2019-08-07	2	<0.4	<0.01	0.2	2.4
2019-08-07	3	<0.4	<0.01	0.2	2.8
2019-08-07	4	<0.4	<0.01	0.2	2.4
2019-08-07	5	<0.4	0.024	0.4	2.9
2019-08-07	6	<0.4	<0.01	0.6	3.2
2019-09-04	1	<0.4	<0.01	0.2	3
2019-09-04	2	<0.4	<0.01	0.2	3
2019-09-04	3	<0.4	<0.01	0.3	3
2019-09-04	4	<0.4	<0.01	0.2	2.8
2019-09-04	5	<0.4	0.02	0.4	2.2
2019-09-04	6	<0.4	0.02	0.3	3.7

## Sheet: Emergence
Control-19b_Emerging_Insects_[Individuals/Sample]-(a=0.358m²)_MesocosmGmbH-ID-1404-50
Date	Enclosure	Agrypnia sp.	Anisoptera	Anopheles sp.	Ceratopogonidae	Chaoborus sp.	Chironomidae	Chironomidae (<2 mm)	Chironominae	Chironomus sp.	Cloeon dipterum	Coenagrionidae	Coleoptera	Culicidae	Curculionidae	Dixidae	Dytiscidae	Helophorus sp.	Hydrophilidae	Mymaridae	Orthocladiinae	Ranatra linearis	Tanypodinae	Thysanoptera	Zygoptera
2019-06-13	1	0	0	0	0	22	155	0	0	0	7	13	0	0	0	0	0	1	0	0	10	0	12	0	0
2019-06-13	2	0	1	0	0	31	107	0	0	0	18	3	0	0	0	0	0	4	0	1	10	0	41	0	0
2019-06-13	3	0	0	0	0	14	57	0	0	0	13	2	0	0	0	0	0	3	0	0	8	0	15	1	0
2019-06-13	4	0	0	0	0	11	171	0	0	0	1	4	0	0	0	0	0	0	0	1	15	0	32	0	0
2019-06-13	5	0	0	0	0	91	36	0	0	0	5	8	0	0	0	0	0	1	0	0	3	0	8	0	0
2019-06-13	6	0	0	0	0	27	115	0	0	0	8	7	0	0	0	0	0	2	0	0	2	0	33	0	0
2019-06-21	1	0	0	0	0	42	107	130	0	0	6	18	0	0	0	0	0	2	0	0	63	0	5	4	0
2019-06-21	2	0	0	0	1	159	122	26	0	0	23	18	0	0	0	0	0	17	0	3	18	0	17	1	0
2019-06-21	3	0	0	0	2	60	70	13	0	0	12	12	0	0	0	0	0	2	0	1	7	0	2	8	0
2019-06-21	4	0	0	0	0	16	182	37	0	0	9	11	0	0	0	0	0	0	1	0	22	0	1	2	0
2019-06-21	5	0	0	0	0	125	100	5	0	0	9	32	0	0	0	0	0	7	0	0	8	0	0	0	0
2019-06-21	6	0	0	0	0	138	66	15	0	0	8	17	0	0	0	1	0	15	0	1	5	0	3	8	1
2019-06-28	1	0	0	0	1	38	78	19	2	2	8	18	0	0	0	0	0	3	0	0	23	0	5	10	0
2019-06-28	2	0	0	0	0	35	70	15	3	0	11	12	0	0	1	0	0	7	0	1	19	0	4	1	0
2019-06-28	3	0	0	0	0	28	7	3	1	0	12	23	0	0	0	0	0	9	0	0	2	0	9	0	0
2019-06-28	4	0	0	0	0	15	64	5	6	0	1	8	0	0	0	0	0	1	0	0	6	0	9	4	0
2019-06-28	5	0	0	0	0	45	22	6	0	0	14	36	1	0	0	0	0	0	0	1	7	0	0	4	0
2019-06-28	6	0	0	0	1	79	32	10	0	1	11	13	0	0	0	0	0	2	0	1	6	0	5	0	1
2019-07-05	1	0	0	0	0	30	140	6	3	1	10	20	0	0	0	0	0	0	0	1	19	0	51	4	0
2019-07-05	2	0	1	0	0	7	47	9	7	5	2	11	0	0	0	0	0	0	0	1	15	0	15	0	0
2019-07-05	3	0	0	3	0	15	34	6	2	3	5	8	0	0	0	0	0	0	0	3	26	0	15	4	0
2019-07-05	4	0	0	1	0	19	82	31	6	0	1	7	0	0	0	0	0	0	0	0	14	0	35	1	0
2019-07-05	5	0	0	0	0	44	49	1	0	0	6	54	0	0	0	0	0	0	0	0	16	0	9	1	0
2019-07-05	6	0	0	0	0	70	36	2	0	3	1	43	0	0	0	0	0	4	0	0	5	0	15	2	1
2019-07-12	1	0	0	0	0	13	75	6	1	6	4	7	0	0	0	0	0	1	0	0	22	0	79	14	0
2019-07-12	2	0	1	0	1	22	162	3	2	4	4	11	0	0	0	1	0	0	0	1	54	0	65	3	0
2019-07-12	3	0	0	1	0	44	113	2	0	1	5	3	0	0	0	0	0	2	0	0	32	0	35	5	0
2019-07-12	4	0	0	0	0	9	97	20	2	1	0	6	0	0	0	0	0	0	0	0	28	0	60	6	0
2019-07-12	5	0	0	0	0	42	149	2	0	2	10	29	0	0	0	0	0	0	0	0	33	0	45	2	0
2019-07-12	6	0	0	0	1	70	68	0	0	2	6	19	0	0	0	0	0	9	1	0	5	0	39	2	0
2019-07-19	1	0	0	0	0	12	67	1	3	2	0	6	0	0	0	0	0	0	0	0	25	0	86	14	0
2019-07-19	2	0	1	0	0	17	134	9	1	2	0	4	0	0	0	0	0	0	0	0	66	0	42	8	0
2019-07-19	3	0	0	2	0	20	129	0	0	1	1	4	0	0	0	0	0	0	0	2	14	0	53	8	0
2019-07-19	4	0	0	0	0	14	96	5	0	1	0	3	0	0	0	0	0	0	0	0	50	0	45	9	0
2019-07-19	5	0	0	0	0	37	218	3	0	2	26	13	0	0	0	0	1	0	0	0	101	0	82	2	0
2019-07-19	6	0	1	1	1	42	76	0	0	0	26	12	0	0	0	0	0	1	0	0	11	0	34	2	0
2019-07-26	1	0	0	0	0	47	102	1	0	3	3	4	0	0	0	0	1	0	0	1	31	0	129	26	0
2019-07-26	2	0	0	2	0	28	290	7	0	1	1	1	0	0	0	0	0	0	0	0	83	0	62	5	0
2019-07-26	3	0	1	1	0	19	207	1	1	0	3	0	0	0	0	0	0	1	2	0	28	0	118	16	0
2019-07-26	4	0	0	0	1	32	148	4	1	0	0	1	0	0	0	0	0	0	0	0	69	0	121	6	0
2019-07-26	5	0	0	0	0	30	337	1	0	0	37	17	0	0	0	0	0	0	0	0	80	0	140	15	0
2019-07-26	6	0	0	0	3	32	97	0	0	0	40	5	0	0	0	0	0	0	0	0	13	0	130	25	0
2019-08-02	1	0	0	0	0	14	127	0	0	0	76	0	0	0	0	0	0	0	0	0	11	0	70	1	0
2019-08-02	2	0	1	0	13	17	266	7	0	0	70	0	0	0	0	0	1	0	0	2	68	0	117	1	0
2019-08-02	3	0	0	3	1	18	219	8	0	0	26	0	0	0	0	0	0	0	0	1	28	0	102	2	0
2019-08-02	4	0	0	1	0	20	118	2	0	1	7	0	0	0	0	0	0	0	0	2	44	0	135	2	0
2019-08-02	5	0	0	0	0	12	284	3	0	2	61	4	0	0	0	0	0	0	0	0	28	0	44	3	0
2019-08-02	6	0	0	0	2	11	84	1	0	0	34	3	0	0	0	0	0	0	0	0	9	0	100	1	0
2019-08-09	1	0	0	0	6	41	86	4	0	2	30	0	0	0	0	0	0	1	2	6	5	0	44	3	0
2019-08-09	2	0	0	0	12	10	153	14	0	4	94	0	1	0	0	1	0	0	1	9	52	0	84	5	0
2019-08-09	3	0	0	5	1	15	124	8	0	5	56	0	0	0	0	0	0	0	0	5	61	0	87	1	0
2019-08-09	4	0	0	1	0	8	48	1	0	1	1	0	0	0	0	0	0	0	0	1	18	0	57	1	0
2019-08-09	5	0	0	0	0	20	120	0	0	1	159	1	0	0	0	0	0	0	0	1	30	0	48	0	0
2019-08-09	6	0	0	0	0	10	10	0	0	0	2	0	0	0	0	0	0	0	0	0	4	0	41	0	0
2019-08-16	1	0	0	0	0	27	60	2	0	4	15	0	0	0	0	0	0	0	0	2	11	0	60	1	0
2019-08-16	2	0	0	8	5	6	78	3	1	16	59	0	0	0	0	0	0	0	0	0	22	0	59	0	0
2019-08-16	3	0	0	0	1	8	99	14	3	9	16	0	1	0	0	0	0	0	0	4	62	0	61	1	0
2019-08-16	4	0	0	0	0	7	41	2	0	0	2	0	0	0	0	0	0	0	0	1	4	0	52	2	0
2019-08-16	5	0	0	0	1	11	77	0	0	2	92	0	0	0	0	0	0	0	0	0	7	0	55	0	0
2019-08-16	6	0	0	0	0	1	12	1	0	0	0	0	0	0	0	0	0	0	0	0	4	0	44	0	0
2019-08-23	1	0	0	0	0	14	60	0	0	4	17	0	0	0	0	0	0	0	0	1	11	0	86	0	0
2019-08-23	2	0	0	0	0	12	44	18	0	11	71	0	0	0	0	1	0	0	0	0	13	0	69	1	0
2019-08-23	3	0	0	0	0	2	77	7	0	25	7	0	0	0	0	0	0	0	1	4	32	0	106	0	0
2019-08-23	4	0	0	0	0	0	4	0	0	1	0	0	0	0	0	0	0	0	0	3	0	0	1	2	0
2019-08-23	5	0	0	0	0	13	52	3	0	0	56	0	1	0	0	0	0	0	1	1	6	0	64	0	0
2019-08-23	6	0	0	0	0	0	12	0	0	0	0	0	0	0	0	0	0	0	0	0	7	0	44	0	0
2019-08-30	1	0	0	0	0	8	133	6	0	0	18	0	0	0	0	0	0	0	0	0	17	0	105	0	0
2019-08-30	2	0	0	0	2	19	160	66	0	2	19	0	0	0	0	0	0	0	0	3	21	0	50	0	0
2019-08-30	3	0	0	6	2	8	309	29	2	13	3	0	1	0	0	0	0	0	0	3	24	0	83	0	0
2019-08-30	4	0	0	0	4	1	15	0	0	0	0	0	1	0	2	0	0	0	0	1	3	0	48	0	0
2019-08-30	5	0	0	0	2	27	30	7	1	0	52	0	0	0	0	0	0	0	0	1	3	0	33	1	0
2019-08-30	6	1	0	0	0	2	58	1	0	0	1	0	0	0	0	0	0	0	0	1	18	0	43	0	0
2019-09-06	1	0	0	0	3	1	106	2	0	0	4	0	0	0	0	0	0	1	0	1	88	0	71	1	0
2019-09-06	2	0	0	0	6	3	84	76	0	1	10	0	0	0	1	0	0	0	0	9	55	0	57	0	0
2019-09-06	3	0	0	10	3	1	261	75	0	7	2	0	0	0	0	0	0	0	0	4	146	0	64	0	0
2019-09-06	4	1	0	0	10	0	20	5	0	0	0	0	2	0	0	0	0	0	0	3	9	0	25	1	0
2019-09-06	5	0	0	0	14	20	18	24	0	0	10	0	1	0	0	0	0	0	0	9	2	0	23	0	0
2019-09-06	6	0	0	0	7	0	28	3	0	0	1	0	1	0	0	0	0	0	0	7	12	0	19	0	0

## Sheet: Macroinvertebrates
Control-19b_Macroinvertebrates_[Individuals/Sample]_MesocosmGmbH-ID-1404-50
Date	Enclosure	Acari	Anisoptera	Asellus aquaticus	Caenis sp.	Ceratopogonidae	Chaoborus sp. (larvae)	Chaoborus sp. (pupae)	Chironomidae (larvae)	Chironomidae (pupae)	Cloeon sp.	Coleoptera (adult)	Coleoptera (larvae)	Corixidae	Culex sp.	Dixidae	Dugesia sp.	Eiseniella tetraedra	Erpobdella octoculata	Gerris sp.	Glossiphonia complanata	Haemopis sanguisuga	Helobdella stagnalis	Lymnaea stagnalis	Lymnaeidae (< 0.5 cm)	Musculium lacustre	Naididae	Notonecta glauca	Planorbis planorbis	Plea leachi	Radix sp.	Ranatra linearis	Tanypodinae (pupae)	Tanypodinae (larvae)	Trichoptera	Zygoptera
2019-06-06	1	0	1	5	0	0	45	1	4	0	2	0	0	1	0	0	1	0	1	0	0	0	2	1	0	0	5	0	5	0	2	0	0	4	0	20
2019-06-06	2	0	1	4	0	0	99	1	8	0	1	1	0	3	0	0	0	0	0	0	0	0	0	1	0	0	4	0	4	0	0	0	0	4	0	4
2019-06-06	3	0	0	5	0	0	63	0	13	0	3	0	0	0	0	0	0	0	0	0	0	0	0	5	0	0	4	0	15	0	1	0	0	8	0	13
2019-06-06	4	0	0	6	0	0	48	3	7	0	4	0	0	1	0	0	0	0	0	0	0	0	0	0	0	0	2	0	10	0	1	0	0	5	0	21
2019-06-06	5	0	0	0	0	0	85	5	1	0	2	0	1	2	0	0	0	0	0	0	0	0	1	2	0	0	0	1	10	0	2	0	0	0	0	9
2019-06-06	6	0	1	1	0	0	94	4	5	0	1	0	0	6	0	0	0	0	0	0	0	0	2	0	0	0	2	1	19	0	0	0	0	0	1	6
2019-06-11	1	0	0	5	0	0	109	4	1	0	6	1	0	0	0	0	0	0	0	0	0	0	0	2	0	0	2	1	10	0	0	0	0	1	0	6
2019-06-11	2	0	0	1	0	0	126	3	0	0	7	0	0	1	0	0	0	0	0	0	0	0	0	5	0	0	1	0	16	0	0	0	0	0	1	1
2019-06-11	3	0	0	3	0	0	179	1	3	0	4	1	0	0	0	0	0	0	0	0	0	0	2	4	0	0	3	2	18	0	0	0	0	3	0	8
2019-06-11	4	0	1	8	0	0	61	0	1	0	5	1	0	0	0	0	0	0	0	0	0	0	1	1	1	0	9	0	9	0	1	0	0	3	0	4
2019-06-11	5	0	0	1	0	0	156	1	1	0	2	0	0	0	0	0	0	0	0	0	0	0	0	2	0	0	0	0	3	0	0	0	0	5	0	10
2019-06-11	6	0	0	0	0	0	152	0	0	0	5	1	0	0	0	0	0	0	0	0	0	0	1	0	0	0	0	0	4	1	1	0	0	2	0	4
2019-06-19	1	0	0	3	0	0	117	5	6	1	5	0	0	1	0	0	0	0	1	0	0	0	0	3	0	0	2	0	5	0	1	0	0	12	0	8
2019-06-19	2	0	0	2	0	0	127	7	5	0	8	0	0	1	0	0	0	0	0	0	0	0	0	5	0	0	3	1	15	0	0	0	0	3	0	6
2019-06-19	3	0	0	4	0	0	167	4	4	0	3	1	0	0	0	0	0	0	0	0	0	0	2	4	5	0	0	0	10	0	1	0	0	1	0	10
2019-06-19	4	0	2	10	0	0	70	3	1	0	4	0	0	1	0	0	0	0	0	0	0	0	2	2	3	0	2	0	2	0	0	0	0	3	0	12
2019-06-19	5	0	0	4	0	0	88	1	0	0	2	0	0	1	0	0	1	0	0	0	0	0	1	0	1	0	0	1	6	0	0	0	0	8	0	16
2019-06-19	6	0	0	1	0	0	97	4	0	0	3	0	0	2	0	0	0	0	0	0	0	0	0	2	0	0	0	0	10	0	0	0	0	8	0	9
2019-06-26	1	1	0	5	0	0	187	2	4	0	3	0	0	1	0	0	0	0	0	0	0	0	2	3	15	0	8	2	6	0	2	0	0	2	0	4
2019-06-26	2	0	0	0	0	0	166	2	0	0	2	0	0	0	0	0	0	0	0	0	0	0	1	9	4	0	3	1	14	0	2	0	0	5	0	5
2019-06-26	3	0	2	0	0	0	255	2	0	0	0	0	0	0	0	0	0	0	0	0	0	0	0	11	3	0	0	0	5	0	0	0	0	0	0	5
2019-06-26	4	0	0	6	0	0	186	2	4	2	3	0	0	1	0	0	0	0	0	0	0	0	2	5	26	0	2	0	8	0	1	0	0	3	0	10
2019-06-26	5	0	0	0	0	0	103	1	4	0	4	0	0	1	0	0	0	0	0	0	0	0	0	0	0	0	2	1	0	0	0	0	0	1	0	0
2019-06-26	6	0	0	2	0	0	196	3	2	0	2	0	0	0	0	0	0	0	0	0	0	0	1	5	5	0	0	0	5	0	0	0	0	5	0	5
2019-07-11	1	0	0	4	0	0	104	0	8	0	11	1	0	1	0	0	0	0	1	0	0	0	0	17	6	0	0	1	5	0	12	0	0	4	0	0
2019-07-11	2	0	0	0	0	0	117	2	12	3	5	0	0	2	0	0	0	0	0	0	0	0	0	20	15	0	2	0	3	0	3	0	0	9	0	0
2019-07-11	3	0	0	1	0	0	175	0	11	0	1	0	0	1	0	0	0	0	0	0	0	0	0	19	1	0	0	0	6	0	3	0	0	4	0	3
2019-07-11	4	0	0	2	0	0	139	2	1	0	1	0	0	0	0	0	1	0	0	0	0	0	0	25	26	0	0	1	2	0	1	0	0	4	0	2
2019-07-11	5	0	0	1	0	0	62	3	5	0	5	0	0	0	0	0	0	0	0	0	0	0	0	9	13	0	0	1	5	0	0	0	0	10	0	4
2019-07-11	6	0	0	1	0	0	122	0	3	0	4	0	0	0	0	0	0	0	0	0	0	0	0	19	37	0	2	2	4	0	2	0	0	4	0	1
2019-07-24	1	0	0	19	0	0	126	1	7	0	5	0	0	0	0	0	0	0	0	0	0	0	4	42	14	0	0	0	4	0	21	0	0	5	0	0
2019-07-24	2	0	0	7	0	0	191	1	1	0	28	0	0	0	0	0	0	0	0	0	0	0	0	24	7	0	2	0	3	0	12	0	0	2	0	0
2019-07-24	3	0	0	8	0	0	210	2	15	0	6	0	0	0	1	0	0	0	0	0	0	0	0	20	22	0	1	1	4	0	7	0	0	1	0	1
2019-07-24	4	0	0	16	0	0	109	3	4	0	3	0	0	1	0	0	0	0	0	0	0	0	0	12	29	0	0	1	1	0	5	0	0	1	0	0
2019-07-24	5	1	0	0	0	0	53	2	12	0	20	0	3	2	0	0	0	0	0	0	1	0	0	13	13	0	0	0	0	0	8	0	0	1	0	3
2019-07-24	6	0	0	0	0	0	148	1	4	0	6	1	1	0	0	0	0	0	0	0	1	0	2	20	9	0	0	3	21	0	12	0	0	5	0	1
2019-08-06	1	0	0	32	0	0	78	0	16	0	15	1	0	0	0	0	0	0	0	0	0	0	2	34	11	0	0	1	19	0	22	0	0	0	0	0
2019-08-06	2	0	0	14	0	0	116	0	12	0	21	0	0	0	0	0	0	0	0	0	0	0	1	27	22	0	1	1	9	0	14	0	0	0	0	0
2019-08-06	3	0	1	15	0	0	188	2	10	0	5	0	0	0	0	0	0	0	0	0	0	0	0	17	11	0	0	1	10	0	10	0	0	0	0	6
2019-08-06	4	0	0	33	0	0	180	1	12	0	4	0	0	0	0	0	0	0	0	0	0	0	5	27	7	0	1	2	10	3	1	0	0	0	0	1
2019-08-06	5	0	0	9	0	1	41	0	17	0	22	0	6	0	0	0	0	0	0	0	0	1	3	53	30	1	3	0	10	2	10	0	0	0	0	0
2019-08-06	6	0	0	7	0	1	91	1	15	0	18	0	0	1	0	0	0	0	0	0	0	0	12	20	18	0	1	1	8	1	9	0	0	0	0	0
2019-08-22	1	0	0	24	0	0	46	1	1	0	6	0	0	0	0	0	0	0	1	0	0	0	2	4	18	0	4	0	8	0	28	0	0	5	0	0
2019-08-22	2	0	0	3	0	0	95	0	0	1	5	1	0	2	0	0	0	0	0	0	0	0	1	14	25	0	0	3	16	0	26	0	0	3	0	0
2019-08-22	3	0	1	0	0	0	156	0	11	1	5	0	0	0	0	0	0	0	0	0	0	0	1	17	0	0	2	0	10	0	11	0	0	4	0	4
2019-08-22	4	0	1	30	0	0	172	0	1	1	1	0	0	0	0	0	0	0	0	0	0	0	1	21	0	0	0	2	6	1	1	0	0	2	0	1
2019-08-22	5	2	0	6	0	0	41	3	6	1	22	0	0	0	0	0	0	0	1	0	0	0	0	30	10	4	2	1	2	0	8	0	0	2	0	2
2019-08-22	6	0	0	16	1	0	32	1	8	0	4	0	0	0	0	0	0	0	0	0	0	0	2	2	0	0	3	0	0	0	15	0	0	1	0	0
2019-09-03	1	0	1	47	0	1	92	0	1	0	24	0	0	0	0	0	4	0	0	0	0	0	2	2	10	0	0	0	32	0	19	0	0	1	0	0
2019-09-03	2	0	0	24	0	1	87	0	8	0	25	0	0	2	0	0	0	0	0	0	0	0	1	26	24	1	2	0	36	0	31	0	0	0	0	0
2019-09-03	3	0	0	17	0	1	162	0	5	0	12	0	0	0	0	0	0	0	0	0	0	0	0	20	11	0	3	0	39	0	12	0	0	0	0	21
2019-09-03	4	0	0	31	0	2	133	0	2	0	14	0	0	0	0	0	1	0	0	0	0	0	2	16	11	0	1	0	5	10	9	0	0	0	0	17
2019-09-03	5	0	0	10	0	0	20	9	5	0	50	0	0	0	0	0	0	0	0	0	0	0	1	28	9	3	3	1	25	0	6	0	0	1	0	0
2019-09-03	6	0	0	10	0	0	75	0	8	0	28	0	0	2	0	0	0	0	0	0	0	0	4	10	17	0	0	0	8	0	15	0	0	2	0	1

## Sheet: Macrophytes
Control-19b_Macrophytes_[%-coverage]_MesocosmGmbH-ID-1404-50
Date	Enclosure	Ceratophyllum demersum	Chara globularis	Filamentous algae	Myriophyllum spicatum	Zannichellia palustris
2019-06-05	1	0	16.8	0.9	0.6	0
2019-06-05	2	0	13.8	1.7	1.5	0
2019-06-05	3	0	16.1	1.8	2.9	0
2019-06-05	4	0	13.9	1	1.1	0
2019-06-05	5	0	21.7	0.5	1.5	0
2019-06-05	6	0	19.9	1.5	2.5	0
2019-06-28	1	0	33.1	0.4	5.1	0
2019-06-28	2	0	27.5	0.4	16.4	0
2019-06-28	3	0	37.1	0.5	15	0
2019-06-28	4	0	30.2	0.8	12.5	0
2019-06-28	5	0	39.3	0.5	7.1	0
2019-06-28	6	0	42.8	0.8	4.7	0
2019-07-09	1	0	39.9	0.6	16.1	0
2019-07-09	2	0	46.8	0.7	29.7	0
2019-07-09	3	0	37.8	1.1	25.1	0
2019-07-09	4	0	37.4	0.4	17.6	0
2019-07-09	5	0	44.7	1.1	20.9	0
2019-07-09	6	0	30.6	0.8	3.3	0
2019-08-09	1	0	43	2	39.6	0
2019-08-09	2	0	42.1	1.6	37.2	0
2019-08-09	3	0	40.2	1.9	23.7	0
2019-08-09	4	0	40.7	0.8	28.1	0
2019-08-09	5	0	41.9	2.5	20	0
2019-08-09	6	0	43.5	2.4	24.6	0
2019-09-07	1	0	45.5	1	49.3	0
2019-09-07	2	0	45	2.5	49.8	0
2019-09-07	3	0	50.4	2.2	39.3	0
2019-09-07	4	0	48.8	0.9	49.3	0
2019-09-07	5	0	58.7	2.1	46.2	0
2019-09-07	6	0	41.4	2.4	49	0

## Sheet: Periphyton Chl a
Control-19b_Periphyton-Chl-a_[µg/a]-(a=185.5cm²)_MesocosmGmbH-ID-1404-50
Date	Enclosure	Blue Greens	Cryptophytes	Diatoms	Greens
07.06.2019	1	0.938	0	1.736	4.0565
07.06.2019	2	0.8645	0	2.576	6.7375
07.06.2019	3	1.2075	1.001	3.472	5.2465
07.06.2019	4	0.8435	0	1.7325	4.1545
07.06.2019	5	0.952	0	2.8035	6.748
07.06.2019	6	1.5015	0.1435	2.9995	5.803
11.06.2019	1	1.8865	0	3.9235	18.8195
11.06.2019	2	2.184	0	6.1635	13.223
11.06.2019	3	1.3335	0	7.728	25.7915
11.06.2019	4	1.358	0	2.338	7.3395
11.06.2019	5	2.184	1.421	4.8405	9.149
11.06.2019	6	0.714	1.7255	5.173	7.8155
14.06.2019	1	1.701	1.099	3.0205	5.2885
14.06.2019	2	1.3965	0.2625	5.579	10.22
14.06.2019	3	1.092	0	2.989	6.8355
14.06.2019	4	1.1445	0	2.3975	5.7575
14.06.2019	5	3.3285	1.141	4.5745	8.918
14.06.2019	6	1.3965	0	2.905	6.853
18.06.2019	1	14.385	6.3	18.6305	39.578
18.06.2019	2	2.492	0	6.6255	26.7995
18.06.2019	3	2.1	0	6.328	24.9515
18.06.2019	4	2.989	0	5.761	25.8755
18.06.2019	5	6.629	0	8.7465	26.0785
18.06.2019	6	2.8035	0	5.0085	24.08
22.06.2019	1	3.738	0.287	3.8605	10.5385
22.06.2019	2	2.261	0	3.311	9.5025
22.06.2019	3	2.107	0.5285	2.737	6.755
22.06.2019	4	2.5515	0	3.5525	11.2455
22.06.2019	5	2.2295	0	4.172	10.7135
22.06.2019	6	2.667	0	3.6505	12.376
25.06.2019	1	2.5165	1.008	3.22	7.3185
25.06.2019	2	1.232	0	2.751	6.216
25.06.2019	3	2.8035	0	1.603	5.383
25.06.2019	4	3.199	0	3.4265	12.1765
25.06.2019	5	3.437	1.2215	3.0835	7.5705
25.06.2019	6	2.1	0	2.828	8.232
04.07.2019	1	7.4865	1.645	2.66	8.82
04.07.2019	2	4.5115	0.308	2.0475	7.8155
04.07.2019	3	8.3195	0.9975	3.185	7.882
04.07.2019	4	1.442	0	1.8375	4.627
04.07.2019	5	2.121	0	2.8525	10.0905
04.07.2019	6	1.2635	0	1.645	6.1705
10.07.2019	1	8.925	3.4545	3.255	9.2855
10.07.2019	2	3.416	0.329	3.031	6.349
10.07.2019	3	26.376	0	0	15.0675
10.07.2019	4	4.193	0.1365	1.554	5.852
10.07.2019	5	0.784	0	1.169	4.2735
10.07.2019	6	2.3275	0.8295	2.2085	5.684
18.07.2019	1	7.014	3.346	6.8215	18.6585
18.07.2019	2	3.976	0	6.1775	21.7105
18.07.2019	3	4.739	0	5.551	22.393
18.07.2019	4	5.782	0	3.437	17.4335
18.07.2019	5	4.8965	0	6.104	23.2995
18.07.2019	6	1.393	0	3.129	7.224
25.07.2019	1	6.818	5.9255	5.803	4.8615
25.07.2019	2	2.0195	1.316	2.4885	4.263
25.07.2019	3	3.304	0	4.5745	11.6305
25.07.2019	4	2.7335	0.686	3.2445	8.0115
25.07.2019	5	1.7045	0	2.87	7.889
25.07.2019	6	3.766	0	4.8965	15.5855
01.08.2019	1	5.145	3.9935	3.9655	4.4835
01.08.2019	2	0.791	0	1.05	2.2295
01.08.2019	3	1.855	0	2.0685	4.9945
01.08.2019	4	2.6775	0	1.715	4.725
01.08.2019	5	4.368	3.4125	2.73	2.2855
01.08.2019	6	4.753	2.7615	1.4385	4.7495
08.08.2019	1	8.708	10.549	6.1145	0
08.08.2019	2	0.3045	0	0.609	0.9975
08.08.2019	3	1.9215	0.5565	1.659	4.424
08.08.2019	4	3.2865	0.3465	1.491	4.851
08.08.2019	5	20.0235	16.4255	8.2285	1.533
08.08.2019	6	33.0995	8.4	3.493	16.555
15.08.2019	1	7.875	4.0635	5.0365	4.907
15.08.2019	2	0.994	0.063	0.917	2.4045
15.08.2019	3	1.505	0.224	2.1665	4.8335
15.08.2019	4	4.2	1.897	2.723	4.9525
15.08.2019	5	21.735	11.949	10.836	15.673
15.08.2019	6	22.638	1.456	5.579	24.185
21.08.2019	1	17.493	13.265	6.2685	0.7945
21.08.2019	2	0.1715	0	0.9695	2.156
21.08.2019	3	1.9705	0	1.589	4.235
21.08.2019	4	0.8435	0.6265	1.302	2.212
21.08.2019	5	8.1655	3.8185	5.2815	8.8935
21.08.2019	6	33.4075	0	11.9245	44.3975
28.08.2019	1	14.504	19.6035	13.076	3.5105
28.08.2019	2	0.1995	0	0.903	3.451
28.08.2019	3	1.834	0	2.373	8.855
28.08.2019	4	1.414	0.4865	1.7465	3.22
28.08.2019	5	6.6675	0.8505	3.605	8.183
28.08.2019	6	14.5075	0	14.07	42.973
04.09.2019	1	2.198	2.2365	2.163	2.002
04.09.2019	2	0.8155	0	0.5565	1.9145
04.09.2019	3	2.044	0	2.079	7.7105
04.09.2019	4	1.0955	0.154	1.0605	1.9915
04.09.2019	5	3.633	1.19	2.7125	5.572
04.09.2019	6	3.311	0	2.716	10.507

## Sheet: Periphyton count
Control-19b_Periphyton-Count_[Cells/cm2]_MesocosmGmbH-ID-1404-50
Date	Enclosure	Achnanthes inflata cf.	Achnanthes minutissima	Amphora sp.	Anabaena cylindrica cf.	Anisonema sp.	Ankyra judayi	Aphanocapsa sp. cf.	Aphanochaete repens	Apiocystis brauniana	Centrales sp. (1-5 µm)	Centrales sp. (6-10 µm)	Centrales sp. (> 10 µm)	Chamaesiphon investiens	Characium ensiforme	Chlamydomonas (palmella stage)	Chlamydomonas botryopara cf.	Chlorococcales (round 1-5 µm)	Chlorophyceae (swarmer)	Chromulina minima cf.	Chromulina ovaloides cf.	Chroococcus sp.	Chroococcus turgidus cf.	Chroomonas acuta/ Rhodomonas sp.	Chrysophyceae (1-5 µm)	Chrysophyceae (6-10 µm)	Closterium leibleinii	Closterium moniliferum cf.	Cocconeis pediculus cf.	Codosiga sp.	Coenochloris sp. cf.	Coleochaete scutata	Coleochaete sp.	Cosmarium laeve	Cosmarium meneghenii	Cosmarium praemorsum	Crucigenia quadrata	Crucigeniella rectangularis	Cryptomonas erosa + ovata	Cyanophyceae coccal	Cyathomonas truncata	Cymbella sp.	Dictyosphaerium pulchellum cf.	Epithemia sp.	Euglena pisciformis cf.	Fragilaria capucina cf.	Fragilaria ulna cf.	Gloeotrichia sp.	Gomphonema angustatum cf.
2019-06-07	1	0	192.547	0	1270.81	38.5094	0	5699.4	0	38.5094	0	38.5094	0	0	308.075	269.566	0	0	0	0	0	77.0189	0	0	1886.96	38.5094	0	0	115.528	0	115.528	0	11514.3	0	0	0	0	0	0	0	38.5094	0	0	77.0189	38.5094	0	0	0	0
2019-06-07	2	0	500.623	0	231.057	77.0189	0	6084.49	0	1501.87	0	38.5094	0	0	1386.34	1116.77	0	0	0	0	0	154.038	0	0	924.226	115.528	0	0	1039.75	0	500.623	0	38085.8	0	0	0	0	0	38.5094	0	0	0	0	77.0189	0	0	0	539.132	0
2019-06-07	3	0	77.0189	77.0189	231.057	0	0	8626.11	0	77.0189	38.5094	0	0	0	770.189	346.585	0	0	0	0	0	808.698	0	0	808.698	0	0	0	269.566	0	38.5094	2426.09	17483.3	0	0	38.5094	154.038	0	0	0	0	192.547	0	77.0189	0	0	0	1116.77	0
2019-06-07	4	0	192.547	77.0189	1925.47	115.528	0	8279.53	0	500.623	77.0189	0	0	0	731.679	847.208	0	0	0	0	0	0	0	0	1270.81	154.038	0	38.5094	154.038	0	115.528	0	15634.8	0	0	0	0	0	0	0	0	0	0	192.547	0	0	38.5094	885.717	0
2019-06-07	5	38.5094	115.528	269.566	500.623	0	0	6777.66	0	77.0189	38.5094	0	0	0	539.132	192.547	0	0	0	0	0	0	0	0	500.623	0	38.5094	0	231.057	0	1078.26	0	23375.2	0	77.0189	38.5094	308.075	0	0	0	0	231.057	0	154.038	0	0	0	1155.28	38.5094
2019-06-07	6	0	308.075	0	115.528	0	0	10590.1	0	192.547	0	0	0	0	385.094	770.189	0	0	0	0	0	0	0	0	693.17	38.5094	0	0	308.075	0	693.17	0	14672.1	0	0	0	0	0	0	0	0	0	0	0	0	0	0	346.585	0
2019-06-11	1	0	577.642	0	192.547	0	0	2118.02	0	0	0	0	0	0	192.547	0	0	0	0	192.547	0	0	0	7316.79	4236.04	577.642	0	0	577.642	0	127081	0	9434.81	0	0	0	0	0	192.547	0	0	0	0	0	0	0	0	1732.92	0
2019-06-11	2	0	1732.92	0	1347.83	0	0	770.189	0	0	385.094	0	0	0	0	385.094	0	0	0	0	0	0	0	0	3080.75	192.547	0	0	2695.66	0	32155.4	0	29652.3	0	0	0	0	0	0	0	0	0	0	577.642	0	0	192.547	0	0
2019-06-11	3	0	0	0	0	0	0	1155.28	0	0	0	0	0	0	2310.57	0	0	0	0	0	0	0	0	0	1540.38	385.094	0	0	1155.28	0	226821	0	35813.8	0	0	0	0	0	385.094	0	0	0	0	0	0	0	0	2695.66	0
2019-06-11	4	0	385.094	0	3311.81	0	0	77.0189	0	0	0	0	0	0	385.094	231.057	0	0	0	0	0	0	0	0	385.094	0	0	0	924.226	0	13247.2	0	18946.6	0	77.0189	77.0189	0	0	0	0	0	0	0	77.0189	0	0	0	539.132	0
2019-06-11	5	0	192.547	192.547	192.547	0	0	0	0	0	0	192.547	0	0	770.189	0	0	0	0	0	0	0	0	0	962.736	0	0	0	1155.28	0	23105.7	0	34851	0	0	0	0	0	0	0	0	192.547	0	192.547	0	0	0	1925.47	192.547
2019-06-11	6	0	154.038	0	0	0	0	0	0	231.057	0	0	0	0	231.057	0	0	0	0	0	0	0	0	0	154.038	77.0189	0	0	308.075	0	20641.1	0	28420	0	0	0	0	0	0	0	0	0	0	0	0	0	0	231.057	77.0189
2019-06-14	1	0	308.075	0	1155.28	0	0	0	0	0	0	0	0	0	693.17	0	0	0	0	0	0	0	0	0	1078.26	462.113	0	77.0189	462.113	0	37431.2	0	12939.2	0	77.0189	154.038	0	0	0	0	0	0	0	0	0	0	0	0	77.0189
2019-06-14	2	0	1771.43	0	0	0	0	0	0	0	0	0	0	0	308.075	0	0	0	0	0	0	0	0	0	847.208	539.132	0	0	1540.38	0	42129.3	0	17329.2	0	77.0189	0	0	0	0	0	0	0	0	0	0	0	0	0	231.057
2019-06-14	3	77.0189	308.075	0	0	0	0	0	0	0	77.0189	0	0	0	462.113	0	0	0	0	0	0	924.226	0	0	693.17	154.038	0	0	1078.26	0	28651	0	15095.7	0	0	77.0189	0	0	0	0	0	0	0	385.094	0	0	0	0	0
2019-06-14	4	0	693.17	0	154.038	0	0	0	0	0	0	154.038	0	0	231.057	0	0	0	0	0	0	0	0	0	539.132	77.0189	0	0	616.151	0	28651	0	16559.1	0	0	77.0189	0	0	0	0	0	0	0	231.057	0	0	0	0	0
2019-06-14	5	0	616.151	77.0189	462.113	0	0	0	0	0	0	154.038	0	0	462.113	0	0	0	0	0	0	0	0	0	77.0189	231.057	0	0	693.17	0	32733	0	36815	0	0	0	0	0	0	0	0	77.0189	0	308.075	0	0	0	2156.53	231.057
2019-06-14	6	0	616.151	0	0	0	0	0	0	616.151	154.038	0	0	0	308.075	0	0	0	0	0	0	0	0	0	385.094	77.0189	0	0	2310.57	0	26725.5	0	15249.7	0	0	0	0	0	0	0	0	0	0	0	0	0	0	539.132	0
2019-06-18	1	0	385.094	0	7701.89	0	0	0	0	0	0	0	0	0	385.094	3080.75	0	0	0	0	0	0	0	0	385.094	0	0	385.094	4621.13	0	276498	0	35428.7	0	0	0	0	0	0	0	0	0	0	385.094	0	0	0	0	0
2019-06-18	2	0	0	0	0	0	0	0	0	0	0	0	0	0	385.094	0	0	0	0	0	0	0	0	0	385.094	0	0	0	5776.42	0	122845	0	55453.6	0	0	0	0	0	0	0	0	0	0	0	0	0	0	0	770.189
2019-06-18	3	0	1925.47	0	0	0	0	0	0	0	0	0	0	0	0	770.189	0	0	0	0	0	0	0	0	770.189	385.094	0	0	3080.75	0	124771	0	38509.4	0	0	0	0	0	0	0	0	0	0	1155.28	0	0	0	0	385.094
2019-06-18	4	0	770.189	0	1925.47	0	0	0	0	0	0	0	0	0	385.094	3080.75	0	0	0	0	0	0	0	0	1540.38	770.189	0	0	4621.13	0	145566	0	28497	0	0	0	0	0	385.094	0	0	0	0	770.189	0	0	0	0	0
2019-06-18	5	0	385.094	0	3465.85	0	0	0	0	0	0	0	0	0	0	385.094	385.094	0	0	0	0	0	0	0	0	770.189	0	0	1155.28	0	198324	0	54683.4	0	385.094	385.094	0	0	0	0	0	0	0	0	0	0	0	3465.85	0
2019-06-18	6	0	0	0	0	0	0	0	0	0	0	0	0	0	0	0	0	0	0	0	0	0	0	0	1540.38	770.189	0	0	5776.42	0	188696	0	9242.26	0	0	0	0	0	0	0	0	0	0	385.094	0	0	0	0	0
2019-06-22	1	154.038	462.113	0	4390.08	0	0	0	0	0	0	77.0189	0	0	154.038	77.0189	0	0	0	77.0189	0	1001.25	0	0	385.094	154.038	0	0	2310.57	0	34350.4	0	17021.2	0	154.038	231.057	0	0	0	0	0	0	0	0	0	0	0	231.057	0
2019-06-22	2	77.0189	77.0189	0	462.113	0	0	0	0	0	0	0	0	0	154.038	0	0	0	0	0	0	0	0	0	77.0189	0	0	77.0189	4236.04	0	32502	0	11629.8	0	0	0	0	0	0	0	0	0	0	154.038	0	0	0	924.226	0
2019-06-22	3	0	385.094	0	0	0	0	0	0	0	0	0	0	0	154.038	0	0	0	0	154.038	0	0	0	77.0189	770.189	539.132	0	77.0189	462.113	0	6315.55	0	18484.5	0	0	0	0	0	77.0189	0	0	0	0	77.0189	0	0	0	0	154.038
2019-06-22	4	77.0189	847.208	0	69933.1	0	0	0	0	0	77.0189	0	0	0	231.057	308.075	77.0189	0	0	77.0189	0	0	0	3003.74	847.208	385.094	0	77.0189	3388.83	0	5006.23	0	21873.4	0	0	231.057	0	539.132	154.038	0	0	0	0	308.075	0	0	0	924.226	462.113
2019-06-22	5	0	77.0189	0	4544.11	0	77.0189	0	0	0	0	0	0	0	77.0189	0	154.038	0	0	0	0	1771.43	0	6623.62	1001.25	385.094	0	0	1078.26	0	6392.57	616.151	30576.5	0	231.057	77.0189	0	0	154.038	0	0	154.038	0	308.075	0	0	0	1694.42	154.038
2019-06-22	6	0	231.057	0	1001.25	0	0	0	0	0	0	0	0	0	154.038	0	0	0	0	0	0	0	0	6161.51	1232.3	154.038	0	0	2079.51	0	6392.57	77.0189	24877.1	0	77.0189	77.0189	0	0	0	0	0	0	0	0	0	0	0	0	0
2019-06-25	1	0	154.038	0	847.208	0	0	0	0	0	77.0189	0	0	0	231.057	0	0	0	0	0	0	0	0	0	77.0189	308.075	0	0	8241.02	0	9627.36	0	28805.1	0	0	77.0189	0	0	0	0	0	0	0	0	0	0	0	0	77.0189
2019-06-25	2	0	77.0189	0	500.623	0	0	0	0	0	0	0	0	0	77.0189	0	0	0	0	0	0	0	0	0	0	38.5094	0	38.5094	4544.11	0	1963.98	2657.15	31731.8	0	0	115.528	0	0	0	0	0	0	0	77.0189	0	0	0	1193.79	77.0189
2019-06-25	3	0	308.075	0	22489.5	0	0	0	0	0	0	0	0	0	0	0	0	0	0	0	0	0	0	0	38.5094	231.057	0	0	5121.75	38.5094	1347.83	0	22643.5	0	0	0	0	0	0	0	0	0	0	0	0	0	0	0	346.585
2019-06-25	4	0	385.094	0	693.17	0	0	0	0	0	0	0	0	0	77.0189	308.075	0	0	0	0	0	0	0	0	0	77.0189	0	77.0189	693.17	0	65466	308.075	24260.9	0	0	231.057	0	0	0	0	0	0	0	308.075	0	0	0	385.094	0
2019-06-25	5	0	77.0189	0	0	0	0	0	0	0	0	0	0	0	0	0	0	0	0	0	0	0	0	0	154.038	0	0	0	154.038	0	51679.7	0	40280.9	0	77.0189	0	0	0	0	0	0	0	0	0	0	0	0	0	0
2019-06-25	6	0	77.0189	0	0	0	0	0	0	77.0189	0	0	0	0	385.094	0	0	0	0	0	0	0	0	0	154.038	77.0189	0	0	5083.25	0	4390.08	0	33580.2	0	77.0189	0	0	0	0	0	0	0	0	77.0189	0	0	0	2618.64	0
2019-07-10	1	0	192.547	0	95118.3	192.547	0	0	0	0	0	0	0	0	192.547	0	0	0	0	0	0	0	0	0	385.094	577.642	0	0	8664.62	0	192.547	0	16944.2	0	0	385.094	0	2888.21	0	0	0	0	0	192.547	0	0	0	0	0
2019-07-10	2	0	0	0	31423.7	0	0	0	0	0	0	0	0	0	616.151	0	0	0	0	0	0	0	0	0	770.189	77.0189	0	154.038	13786.4	0	693.17	0	29960.3	0	0	308.075	0	0	0	0	0	0	0	231.057	0	0	0	616.151	77.0189
2019-07-10	3	0	0	0	484064	0	0	0	0	0	0	0	0	0	1155.28	0	0	0	0	0	0	0	0	0	385.094	385.094	0	0	4236.04	0	0	3465.85	17714.3	0	0	0	0	0	0	0	0	0	0	0	0	0	0	4621.13	0
2019-07-10	4	77.0189	231.057	0	34504.5	0	0	0	0	0	0	0	0	0	1617.4	0	0	0	0	0	0	0	0	0	616.151	308.075	0	77.0189	2464.6	0	154.038	5083.25	15788.9	0	77.0189	77.0189	0	4313.06	0	0	0	0	0	0	0	0	0	2310.57	0
2019-07-10	5	0	115.528	0	5083.25	0	0	0	0	0	0	0	0	0	616.151	0	0	0	0	0	0	0	0	0	308.075	154.038	0	0	1078.26	0	462.113	269.566	61846.2	0	38.5094	192.547	0	0	0	0	0	0	0	38.5094	0	0	0	5391.32	115.528
2019-07-10	6	0	0	0	11167.7	0	0	0	0	0	0	0	0	0	385.094	77.0189	0	308.075	0	0	0	0	0	0	154.038	1001.25	0	0	9473.32	0	0	8086.98	66467.3	0	77.0189	77.0189	0	0	77.0189	0	0	0	0	0	0	0	0	6392.57	0
2019-07-25	1	0	154.038	0	18022.4	0	0	0	0	0	0	0	0	0	231.057	0	0	0	0	0	0	0	0	0	231.057	0	0	0	4236.04	0	77.0189	0	8395.06	0	0	231.057	0	0	0	0	0	0	0	77.0189	0	0	0	5006.23	0
2019-07-25	2	0	38.5094	0	13285.8	0	0	0	0	0	0	0	0	0	231.057	0	0	0	0	0	0	77.0189	0	0	0	0	0	38.5094	3773.92	0	0	0	11360.3	0	38.5094	115.528	0	616.151	0	0	0	0	0	231.057	0	0	0	0	0
2019-07-25	3	0	77.0189	0	14094.5	0	0	0	0	0	0	0	0	0	0	924.226	0	0	0	0	0	462.113	0	0	77.0189	77.0189	0	0	1925.47	0	0	0	11475.8	0	308.075	462.113	0	77.0189	0	0	0	0	0	77.0189	0	0	0	385.094	0
2019-07-25	4	0	0	0	93732	0	0	0	0	0	0	0	0	0	385.094	1001.25	0	0	0	0	0	0	0	0	154.038	0	0	77.0189	1617.4	0	0	308.075	6931.7	0	0	539.132	0	693.17	0	2695.66	0	0	0	154.038	0	0	0	0	0
2019-07-25	5	0	0	0	9627.36	0	0	0	0	0	0	0	0	0	154.038	308.075	0	0	0	0	0	0	0	0	0	0	0	0	1001.25	0	0	0	51833.7	0	0	77.0189	0	0	0	0	0	0	0	0	0	0	0	616.151	0
2019-07-25	6	0	0	0	21950.4	0	0	0	0	0	0	0	0	0	308.075	77.0189	0	0	0	0	0	0	0	0	693.17	0	0	0	4082	0	0	308.075	90112.1	0	0	0	0	0	0	0	0	77.0189	0	462.113	0	0	0	385.094	0
2019-08-08	1	0	0	0	0	0	0	0	0	0	0	0	0	0	192.547	0	0	0	0	0	0	770.189	0	0	385.094	0	0	0	1540.38	0	0	0	5198.77	0	0	0	0	0	0	0	0	0	0	0	0	0	0	1732.92	0
2019-08-08	2	0	192.547	0	192.547	0	0	0	0	0	0	0	0	250.302	731.679	115.528	19.2453	0	0	0	0	0	0	19.2453	57.7736	0	0	0	3022.98	0	0	0	1983.25	0	0	0	0	0	0	19.2453	0	0	0	19.2453	0	0	0	924.226	0
2019-08-08	3	0	115.528	0	1039.75	0	0	0	0	0	0	0	0	385.094	154.038	0	0	0	0	0	0	0	0	0	115.528	77.0189	0	0	1078.26	77.0189	0	0	7971.45	0	0	115.528	0	385.094	0	0	0	0	0	0	0	0	0	269.566	0
2019-08-08	4	38.5094	115.528	0	9011.21	0	0	0	0	0	0	0	0	0	77.0189	0	38.5094	0	0	0	0	0	0	0	154.038	0	0	0	616.151	0	0	2888.21	8241.02	0	0	154.038	0	154.038	0	0	0	0	0	38.5094	0	0	0	847.208	0
2019-08-08	5	0	0	0	76248.7	0	0	0	0	0	0	0	0	0	1540.38	0	0	0	0	0	0	0	0	0	385.094	0	0	0	770.189	0	385.094	0	4236.04	0	0	385.094	0	0	0	0	0	0	0	0	0	0	0	0	0
2019-08-08	6	0	0	0	509865	0	0	0	0	0	0	0	0	0	1925.47	1540.38	0	0	385.094	0	0	0	0	0	1155.28	385.094	0	0	4236.04	0	0	2310.57	43900.8	0	0	0	0	0	0	0	0	0	0	0	0	0	0	0	0
2019-08-21	1	385.094	2310.57	0	0	0	0	0	0	0	0	0	0	0	770.189	770.189	0	0	0	0	0	0	0	0	385.094	385.094	0	0	1540.38	0	0	0	5391.32	0	0	0	0	0	0	0	0	0	0	0	0	0	0	0	0
2019-08-21	2	0	481.358	0	77.0189	0	0	0	0	0	0	0	0	0	2657.15	57.7736	0	0	0	0	0	0	0	0	0	38.5094	0	0	1983.25	19.2453	0	154.038	3485.09	0	0	19.2453	0	0	0	0	0	19.2453	0	0	0	0	57.7736	327.321	19.2453
2019-08-21	3	0	346.585	0	0	0	0	0	0	0	0	0	0	0	308.075	38.5094	0	0	0	0	0	0	0	0	231.057	192.547	0	0	1771.43	115.528	0	0	14518.1	0	0	0	0	0	0	0	0	0	0	0	0	0	0	1001.25	115.528
2019-08-21	4	0	481.358	0	0	0	0	0	0	0	0	0	0	0	192.547	231.057	0	0	0	0	0	0	0	0	115.528	38.5094	0	0	269.566	0	57.7736	77.0189	3485.09	0	0	19.2453	0	635.396	0	0	0	0	0	0	0	0	0	0	38.5094
2019-08-21	5	0	192.547	0	28304.4	0	0	0	0	0	0	0	0	0	1155.28	0	0	0	0	0	0	0	0	0	192.547	192.547	0	0	3080.75	0	0	0	53335.6	0	0	0	0	0	0	0	0	0	0	0	0	0	0	577.642	0
2019-08-21	6	0	0	0	591890	0	0	0	0	0	0	0	0	0	2695.66	0	0	0	385.094	0	0	0	0	0	770.189	0	0	0	770.189	0	0	0	162510	0	0	0	0	0	0	0	0	0	0	385.094	0	0	0	0	0
2019-09-04	1	0	38.5094	0	0	0	0	0	0	0	0	0	0	0	346.585	77.0189	0	0	0	0	0	0	0	0	38.5094	38.5094	0	0	231.057	0	0	192.547	9588.85	0	0	0	0	0	0	0	0	0	0	0	0	0	0	0	0
2019-09-04	2	0	38.5094	0	0	0	0	0	0	0	0	0	0	211.811	5391.32	19.2453	0	0	0	57.7736	0	0	0	0	96.2642	0	0	0	19.2453	0	0	0	4909.96	0	0	0	0	0	0	0	0	0	0	0	0	0	0	327.321	0
2019-09-04	3	0	38.5094	0	616.151	0	0	0	0	77.0189	0	0	0	0	346.585	0	0	0	0	0	0	0	0	0	192.547	0	0	0	77.0189	0	0	0	23452.2	0	0	0	0	0	0	0	0	0	0	0	0	0	0	0	0
2019-09-04	4	0	4351.57	0	673.925	0	19.2453	0	0	211.811	0	0	0	0	385.094	134.774	0	0	0	0	0	0	0	0	288.811	96.2642	0	0	57.7736	57.7736	308.075	192.547	4197.53	0	0	0	0	0	0	0	0	0	0	0	0	0	0	0	77.0189
2019-09-04	5	0	154.038	0	20872.1	0	0	0	0	0	0	38.5094	0	423.604	4967.72	0	0	0	0	38.5094	0	0	0	0	231.057	38.5094	0	0	1193.79	154.038	192.547	539.132	18484.5	0	0	0	0	0	0	0	0	0	0	0	0	0	0	577.642	0
2019-09-04	6	0	0	0	1463.36	0	0	0	0	0	0	0	0	0	1617.4	77.0189	0	0	0	0	0	0	0	0	693.17	0	0	0	231.057	0	154.038	154.038	75016.4	0	0	0	0	0	0	0	0	0	0	0	0	308.075	0	0	0
[truncated: 44 more columns]

## Sheet: Physics
Control-19b_Physical-Parameters_MesocosmGmbH-ID-1404-50
Date	Enclosure	Temperature [°C]	Oxygen [mg/L]	pH	Conductivity [µS/cm]
2019-06-04	1	21	11.21	9.7	181
2019-06-04	2	21.2	12.86	9.33	191
2019-06-04	3	21.1	13.89	9.47	193
2019-06-04	4	21	14.11	9.81	183
2019-06-04	5	21.2	14.79	9.85	175
2019-06-04	6	21	15.99	9.72	174
2019-06-11	1	18.8	12.58	9.49	178
2019-06-11	2	18.7	10.65	8.89	192
2019-06-11	3	18.8	10.85	9.09	193
2019-06-11	4	18.8	12.15	9.6	180
2019-06-11	5	18.8	13.5	9.64	167
2019-06-11	6	18.8	12.99	9.46	170
2019-06-13	1	17.8	10.82	9.31	176
2019-06-13	2	17.7	10	8.77	191
2019-06-13	3	17.7	9.72	8.88	193
2019-06-13	4	17.7	10.11	9.43	179
2019-06-13	5	17.8	11.26	9.42	163
2019-06-13	6	17.8	10.99	9.3	169
2019-06-14	1	19.1	12.44	9.42	178
2019-06-14	2	19.1	10.8	9.14	190
2019-06-14	3	19	10.15	9.01	194
2019-06-14	4	19	10.78	9.47	180
2019-06-14	5	19.1	11.95	9.5	165
2019-06-14	6	19.1	10.95	9.35	170
2019-06-18	1	21	12.12	9.34	181
2019-06-18	2	20.9	12.74	9.27	192
2019-06-18	3	20.9	11.57	9.24	199
2019-06-18	4	20.8	12.22	9.52	184
2019-06-18	5	21	12.64	9.53	171
2019-06-18	6	20.9	11.96	9.37	175
2019-06-22	1	21.5	11.84	9.25	181
2019-06-22	2	21.3	13.87	9.49	191
2019-06-22	3	21.5	12.34	9.39	197
2019-06-22	4	21.4	12.82	9.6	185
2019-06-22	5	21.6	12.63	9.52	174
2019-06-22	6	21.6	12.89	9.37	173
2019-06-27	1	24.4	12.72	9.13	178
2019-06-27	2	24.4	13.94	9.35	188
2019-06-27	3	24.3	13.68	9.3	193
2019-06-27	4	24.3	14.04	9.45	185
2019-06-27	5	24.4	12.33	9.26	179
2019-06-27	6	24.4	13.48	9.25	172
2019-07-04	1	20.2	12.77	8.93	183
2019-07-04	2	19.9	13.4	9.1	194
2019-07-04	3	19.9	13.35	9.11	196
2019-07-04	4	20.1	14.42	9.23	189
2019-07-04	5	20.1	10.69	9.02	192
2019-07-04	6	20.1	11.6	8.93	184
2019-07-09	1	17.6	12.68	9.56	184
2019-07-09	2	17.6	13.58	9.84	194
2019-07-09	3	17.6	12.81	9.9	195
2019-07-09	4	17.6	14.11	9.89	186
2019-07-09	5	17.7	11.1	9.51	195
2019-07-09	6	17.6	10.22	9.42	185
2019-07-17	1	18	14.32	9.74	187
2019-07-17	2	17.8	13.16	9.95	201
2019-07-17	3	17.9	12.61	9.88	199
2019-07-17	4	18	13.69	10.09	193
2019-07-17	5	18	12.64	9.57	201
2019-07-17	6	18	12.47	9.47	188
2019-07-25	1	23.3	14.02	9.69	181
2019-07-25	2	23.2	11.65	9.82	191
2019-07-25	3	23.3	10.41	9.71	191
2019-07-25	4	23.3	11.85	9.77	182
2019-07-25	5	23.4	11.5	9.32	199
2019-07-25	6	23.3	13.3	9.47	186
2019-08-01	1	20.8	11.92	9.69	184
2019-08-01	2	20.7	11.69	9.93	183
2019-08-01	3	20.7	10.96	9.81	189
2019-08-01	4	20.6	11.49	9.87	179
2019-08-01	5	20.8	10.02	9.13	197
2019-08-01	6	20.7	12.14	9.72	199
2019-08-07	1	19.8	12.36	9.62	180
2019-08-07	2	19.7	11.02	9.77	180
2019-08-07	3	19.8	10.86	9.62	198
2019-08-07	4	19.7	9.65	10.44	182
2019-08-07	5	19.9	9.05	8.5	195
2019-08-07	6	19.9	12.37	9.57	203
2019-08-15	1	17.5	12.53	9.85	170
2019-08-15	2	17.5	11.11	9.9	170
2019-08-15	3	17.4	11.04	9.83	182
2019-08-15	4	17.4	10.56	9.73	179
2019-08-15	5	17.6	11.14	8.75	181
2019-08-15	6	17.5	12.14	9.65	198
2019-08-21	1	16.8	11.67	9.83	172
2019-08-21	2	16.7	10.64	9.83	175
2019-08-21	3	16.6	10.27	9.84	183
2019-08-21	4	16.7	10.9	9.7	178
2019-08-21	5	16.8	12.45	9.11	167
2019-08-21	6	16.8	11.44	9.53	199
2019-08-28	1	20.7	12.55	9.84	182
2019-08-28	2	20.7	11.85	9.83	184
2019-08-28	3	20.7	11.26	9.76	188
2019-08-28	4	20.6	12.17	9.59	183
2019-08-28	5	20.8	14.75	9.45	162
2019-08-28	6	20.6	11.66	9.49	207
2019-09-04	1	16.7	8.86	9.56	181
2019-09-04	2	16.7	8.15	9.39	185
2019-09-04	3	16.7	9.25	9.59	183
2019-09-04	4	16.7	9.08	9.32	184
2019-09-04	5	16.7	10.61	9.35	156
2019-09-04	6	16.7	8.88	9.13	205

## Sheet: Phytoplankton Chl a
Control-19b_Phytoplankton-Chl-a_[µg/L]_MesocosmGmbH-ID-1404-50
Date	Enclosure	Blue Greens	Cryptophytes	Diatoms	Greens
05.06.2019	1	0.37	1.03	1	0.35
05.06.2019	2	0.13	0.35	0.44	0.5
05.06.2019	3	0.21	0.46	0.48	0.32
05.06.2019	4	0.4	0.69	0.51	0.54
05.06.2019	5	0.26	0.79	0.52	0.3
05.06.2019	6	0.29	0.86	0.56	0.39
12.06.2019	1	0.3	0.58	0.59	0.3
12.06.2019	2	0.46	1.19	0.61	0
12.06.2019	3	0.36	0.87	0.54	0.11
12.06.2019	4	0.18	0.27	0.39	0.51
12.06.2019	5	0.27	0.31	0.4	0.48
12.06.2019	6	0.27	0.45	0.42	0.18
14.06.2019	1	0.95	0.28	2.29	4.86
14.06.2019	2	0.64	1.01	0.83	0.39
14.06.2019	3	0.34	0.99	0.79	0.11
14.06.2019	4	0.36	0.61	0.66	0.46
14.06.2019	5	0.42	0.31	0.42	0.47
14.06.2019	6	0.32	0.97	1.07	0.64
18.06.2019	1	0.5	1.15	1.43	0.91
18.06.2019	2	0.54	1.76	1.46	0.39
18.06.2019	3	0.91	2.61	2.1	0.42
18.06.2019	4	0.59	1.57	1.73	0.61
18.06.2019	5	0.21	0.66	0.8	0.67
18.06.2019	6	0.49	1.49	1.73	0.72
22.06.2019	1	0.6	1.37	1.6	0.53
22.06.2019	2	0.31	0.83	0.84	0.31
22.06.2019	3	0.87	1.44	1.6	1.22
22.06.2019	4	0.76	1.56	1.66	0.46
22.06.2019	5	0.51	0.73	1.24	1.04
22.06.2019	6	0.36	1.04	1.32	0.65
27.06.2019	1	0.93	1.34	1.49	0.82
27.06.2019	2	0.35	1	1.59	0.99
27.06.2019	3	0.55	1.26	1.63	1.58
27.06.2019	4	1.56	1.19	3.32	4.66
27.06.2019	5	1.04	0.86	1.57	2.16
27.06.2019	6	0.66	1.4	1.64	1
04.07.2019	1	0.79	1.56	1.83	0.7
04.07.2019	2	0.6	0.93	1.53	1.59
04.07.2019	3	0.99	2.37	1.72	0.41
04.07.2019	4	0.64	1.16	1.41	0.89
04.07.2019	5	0.42	1	1.28	1.15
04.07.2019	6	0.42	0.91	1.04	0.67
10.07.2019	1	0.83	1.98	2.07	0.38
10.07.2019	2	0.78	1.68	1.51	0.53
10.07.2019	3	0.91	2.15	1.48	0.15
10.07.2019	4	1.23	1.59	2.69	3.14
10.07.2019	5	0.39	0.85	1.09	0.94
10.07.2019	6	0.6	1.36	1.73	0.98
18.07.2019	1	3.05	0.83	4.91	11.16
18.07.2019	2	1.22	2.67	2.11	0.96
18.07.2019	3	2.59	6.05	3.4	2.4
18.07.2019	4	2.09	1.38	3.71	6.96
18.07.2019	5	0.46	1.29	1.66	1.4
18.07.2019	6	1.39	1.05	2.06	4.06
25.07.2019	1	2.36	4.91	2.77	0.87
25.07.2019	2	4.29	6.28	5.02	6.53
25.07.2019	3	3.88	6.37	4.27	4.7
25.07.2019	4	2.56	3.54	3.89	4.48
25.07.2019	5	1.58	3.45	2.69	0.81
25.07.2019	6	0.99	2.55	1.97	0.34
01.08.2019	1	1.23	3.25	1.15	0
01.08.2019	2	2.97	5.8	3.66	2.4
01.08.2019	3	3.31	5.3	3.92	3.68
01.08.2019	4	5.4	8.17	5.86	3.36
01.08.2019	5	2.61	8.09	3.95	0
01.08.2019	6	2.04	5.75	2.78	0
07.08.2019	1	1.14	2.92	0.99	0
07.08.2019	2	2.63	6.56	2.47	0
07.08.2019	3	2.83	4.78	3.79	3.16
07.08.2019	4	2.16	5.98	4.04	0.11
07.08.2019	5	0.86	1.85	1.42	0.52
07.08.2019	6	2.93	7.54	1.91	0
15.08.2019	1	1.46	3.49	1.87	0.08
15.08.2019	2	2.87	6.69	1.83	0
15.08.2019	3	5.55	2.39	5.43	13.13
15.08.2019	4	3.61	5.26	4.73	6.36
15.08.2019	5	1.62	3.35	1.64	0.16
15.08.2019	6	4.47	11.46	3.63	0
21.08.2019	1	1.34	3.12	1.27	0
21.08.2019	2	2.74	6.14	1.65	0
21.08.2019	3	1.96	4.76	2.62	0.57
21.08.2019	4	3.39	5.24	4.19	2.66
21.08.2019	5	0.9	1.85	1.29	0.61
21.08.2019	6	2.49	5.77	1.54	0
28.08.2019	1	1.66	4.37	1.52	0
28.08.2019	2	3.8	10.18	2.9	0
28.08.2019	3	2.76	6.55	3.97	0.28
28.08.2019	4	3	5.88	4.36	1.37
28.08.2019	5	1.39	3.3	1.43	0
28.08.2019	6	2.89	6.84	1.72	0
04.09.2019	1	1.27	3	0.98	0
04.09.2019	2	2.91	7	1.96	0
04.09.2019	3	3.03	5.86	3.19	0.94
04.09.2019	4	2.14	5.07	2.47	0
04.09.2019	5	1.05	2.39	1.18	0.19
04.09.2019	6	3.59	8.46	2.02	0

## Sheet: Phytoplankton count
Control-19b_Phytoplankton-Count_[Cells/mL]_MesocosmGmbH-ID-1404-50
Date	Enclosure	Achnanthes minutissima	Amphora sp.	Anabaena cylindrica cf.	Anisonema sp.	Ankyra judayi	Apiocystis brauniana	Carteria sp.	Centrales sp. (1-5 µm)	Centrales sp. (6-10 µm)	Centrales sp. (> 10 µm)	Chamaesiphon investiens	Characium ensiforme	Chlamydomonas (palmella stage)	Chlamydomonas botryopara cf.	Chlamydomonas passiva cf.	Chlorella vulgaris	Chloromonas sp. cf.	Chlorophyceae (swarmer)	Chromulina minima cf.	Chromulina ovaloides cf.	Chroococcus sp.	Chroomonas acuta / Rhodomonas sp.	Chrysophyceae (1-5 µm)	Chrysophyceae (6-10 µm)	Closterium leibleinii	Closterium moniliferum cf.	Cocconeis pediculus cf.	Codosiga sp.	Coleochaete sp.	Cosmarium meneghenii	Cosmarium praemorsum	Crucigeniella rectangularis	Cryptomonas erosa + ovata	Cyathomonas truncata	Dictyosphaerium pulchellum cf.	Didymocystis fina cf.	Epithemia sp.	Erkenia subaequiciliata	Euglena pisciformis cf.	Fragilaria ulna cf.	Gloeotrichia sp.	Gomphonema angustatum cf.	Gomphonema sp. (belt side)	Gymnodinium sp.	Heteronema sp. cf.	Hydrianum coronatum	Hydrianum viride cf.	Katablepharis ovalis
2019-06-05	1	0	0	232.67	0	0	0	0	0	0	0	0	4.08	0	0	4.08	20.41	0	0	302.07	4.08	0	583.73	747.01	0	0	0	0	0	0	0	0	0	155.12	0	61.23	0	0	0	0	0	0	0	0	0	0	0	0	0
2019-06-05	2	0	0	0	0	0	0	0	0	0	0	0	0	0	0	0	85.72	0	0	85.72	40.82	0	24.49	2298.17	12.25	0	0	0	0	0	0	0	0	36.74	0	183.69	0	0	0	0	0	0	0	0	0	0	0	0	0
2019-06-05	3	0	0	69.39	0	0	0	0	0	0	0	0	0	0	0	0	20.41	0	0	106.13	44.9	0	16.33	2285.92	48.98	0	0	0	0	0	0	0	0	126.54	0	89.8	0	0	69.39	0	0	0	0	0	0	0	0	0	0
2019-06-05	4	0	0	351.05	0	0	0	0	0	0	0	0	0	0	0	0	12.25	0	0	412.28	85.72	0	138.79	1298.08	4.08	0	0	0	0	0	0	0	0	293.9	0	73.48	0	0	28.57	0	0	0	0	0	0	0	0	0	0
2019-06-05	5	0	0	187.77	0	0	0	0	0	0	0	0	0	0	0	8.16	12.25	0	0	114.3	102.05	0	310.23	1506.26	20.41	0	0	0	0	0	0	0	0	265.33	0	53.07	0	0	0	0	0	0	0	0	0	0	0	0	0
2019-06-05	6	0	0	342.89	0	0	0	0	0	0	0	0	8.16	0	0	0	20.41	0	0	53.07	146.95	0	310.23	3343.16	0	0	0	0	0	0	0	0	0	363.3	0	118.38	0	0	0	4.08	0	0	0	0	0	0	0	0	0
2019-06-12	1	0	0	0	0	0	0	0	0	0	0	0	0	0	0	0	0	0	0	40.82	204.1	0	934.78	530.66	0	0	0	0	0	4.08	0	0	0	65.31	0	0	0	0	4.08	0	0	0	0	0	0	0	0	0	0
2019-06-12	2	4.08	0	0	0	0	0	4.08	4.08	0	0	0	0	0	0	8.16	0	4.08	0	24.49	187.77	0	506.17	873.55	8.16	0	0	0	0	0	0	0	0	624.55	0	8.16	0	0	0	4.08	0	0	0	0	0	0	0	0	0
2019-06-12	3	0	0	0	0	12.25	0	0	0	4.08	0	0	0	8.16	0	0	0	0	0	8.16	114.3	0	69.39	555.15	12.25	0	0	0	0	0	0	0	0	555.15	0	4.08	0	0	16.33	0	0	0	0	0	0	4.08	0	0	0
2019-06-12	4	0	0	24.49	4.08	0	0	0	0	0	0	0	0	0	0	0	0	0	0	28.57	28.57	0	232.67	2706.37	8.16	0	0	0	0	0	0	0	0	118.38	0	16.33	0	0	4.08	0	0	0	0	0	0	0	0	0	0
2019-06-12	5	0	0	110.21	0	0	0	0	4.08	0	0	0	4.08	0	0	0	0	0	0	16.33	28.57	8.16	110.21	306.15	4.08	0	0	0	0	0	0	0	0	130.62	0	12.25	0	0	4.08	0	0	0	0	0	0	0	0	0	0
2019-06-12	6	0	0	0	0	0	0	12.25	0	0	0	0	4.08	0	0	0	0	0	0	24.49	0	0	551.07	379.63	4.08	0	0	0	0	28.57	0	0	0	61.23	0	12.25	0	0	0	0	0	0	0	0	0	0	0	0	0
2019-06-14	1	0	0	346.97	0	12.25	0	0	0	0	0	0	0	0	0	20.41	8.16	0	0	126.54	146.95	0	1636.88	1416.45	0	0	12.25	0	0	0	12.25	20.41	155.12	102.05	0	81.64	0	0	4.08	0	0	0	4.08	0	0	4.08	0	0	0
2019-06-14	2	0	0	0	0	0	0	0	0	0	0	0	0	0	0	0	0	0	0	44.9	65.31	0	942.94	342.89	0	0	0	0	0	0	0	0	0	175.53	0	8.16	0	0	0	20.41	0	0	0	0	0	0	0	0	0
2019-06-14	3	0	0	0	0	24.49	0	4.08	0	0	0	0	0	0	0	4.08	0	0	0	102.05	102.05	0	297.99	465.35	0	0	0	0	0	0	4.08	0	0	359.22	0	40.82	0	0	0	0	0	0	0	0	0	0	0	0	0
2019-06-14	4	0	0	36.74	0	0	0	4.08	4.08	0	0	0	4.08	0	0	4.08	0	0	0	36.74	24.49	0	783.74	1428.7	8.16	0	0	0	0	0	0	0	0	208.18	0	16.33	0	0	0	0	0	0	0	0	0	0	0	4.08	0
2019-06-14	5	0	0	155.12	0	0	0	0	0	4.08	0	0	4.08	0	0	8.16	0	0	0	20.41	69.39	0	346.97	1608.31	4.08	0	0	0	0	0	0	0	0	93.89	0	24.49	0	0	0	0	0	0	0	0	0	0	0	0	0
2019-06-14	6	0	0	69.39	0	0	0	8.16	0	0	0	0	0	0	0	4.08	0	0	0	118.38	0	0	1302.16	1624.64	12.25	0	0	0	0	0	0	4.08	0	73.48	0	12.25	0	0	0	4.08	0	0	0	0	0	0	0	4.08	0
2019-06-18	1	0	0	0	0	0	0	0	4.08	0	0	0	0	8.16	0	0	97.97	0	0	53.07	16.33	8.16	2196.12	2343.07	8.16	0	0	0	0	0	0	0	0	20.41	0	4.08	0	0	0	8.16	0	0	0	0	0	0	0	0	0
2019-06-18	2	0	0	0	0	0	0	0	0	0	0	0	0	4.08	0	0	8.16	0	0	12.25	16.33	0	1261.34	428.61	0	0	0	0	0	0	0	0	0	412.28	0	12.25	0	0	0	4.08	0	0	0	0	0	0	0	0	0
2019-06-18	3	0	0	0	0	12.25	0	0	0	4.08	0	0	0	8.16	0	0	16.33	0	0	187.77	85.72	0	1861.39	1420.54	4.08	0	0	0	0	0	0	0	0	644.96	0	0	0	0	0	0	0	0	0	0	0	0	0	4.08	4.08
2019-06-18	4	0	0	0	0	8.16	0	0	4.08	0	0	0	0	4.08	0	0	24.49	0	0	106.13	163.28	0	3175.8	677.61	24.49	0	0	0	0	0	0	0	0	167.36	0	36.74	0	0	16.33	0	0	0	0	0	0	0	0	0	0
2019-06-18	5	0	0	0	4.08	16.33	0	0	0	0	0	0	4.08	0	0	0	4.08	0	0	48.98	97.97	0	747.01	1049.07	0	0	0	0	0	12.25	0	0	0	175.53	0	20.41	0	0	0	0	0	0	0	0	0	0	0	0	0
2019-06-18	6	0	0	0	0	4.08	0	0	0	0	0	0	0	4.08	0	0	12.25	0	0	146.95	16.33	0	3241.11	1951.2	4.08	0	0	0	0	0	0	4.08	0	77.56	0	4.08	0	0	4.08	0	0	0	0	0	0	0	0	0	0
2019-06-22	1	0	0	28.57	0	0	0	4.08	0	0	0	0	0	0	0	0	0	0	0	142.87	4.08	0	1559.32	408.2	16.33	0	0	0	0	0	4.08	0	0	20.41	0	12.25	0	0	0	8.16	0	0	0	0	0	0	0	0	0
2019-06-22	2	0	0	0	0	0	0	8.16	0	0	0	0	4.08	4.08	4.08	0	0	0	0	44.9	8.16	0	1085.81	767.42	4.08	0	0	0	0	0	0	0	0	89.8	0	32.66	0	0	4.08	0	0	0	0	0	0	0	0	0	0
2019-06-22	3	0	0	89.8	0	8.16	0	4.08	0	0	0	0	0	0	0	0	0	0	0	412.28	28.57	0	1363.39	975.6	24.49	0	0	0	0	0	0	8.16	0	89.8	0	32.66	0	0	8.16	0	0	0	0	0	0	0	0	0	0
2019-06-22	4	4.08	0	0	4.08	0	0	4.08	0	4.08	0	0	0	0	16.33	0	0	0	0	114.3	77.56	0	2743.1	608.22	16.33	0	0	0	0	0	0	0	0	44.9	0	48.98	0	0	24.49	0	0	0	0	0	0	0	0	0	0
2019-06-22	5	0	0	93.89	0	0	0	0	0	0	0	0	0	0	20.41	0	0	0	0	224.51	32.66	0	1363.39	2236.94	4.08	0	0	0	0	0	0	4.08	0	48.98	0	36.74	0	0	0	0	0	0	0	0	0	0	0	0	0
2019-06-22	6	0	0	102.05	0	8.16	0	8.16	0	0	0	0	0	4.08	0	0	0	0	0	130.62	0	0	1126.63	224.51	0	0	0	0	0	0	0	4.08	0	61.23	0	0	0	0	0	4.08	0	0	0	0	0	0	0	0	0
2019-06-27	1	0	0	81.64	0	12.25	0	0	0	0	0	0	0	0	0	0	0	0	0	73.48	20.41	0	1204.19	163.28	12.25	0	0	0	4.08	16.33	0	0	16.33	4.08	0	61.23	0	0	8.16	0	0	0	0	0	0	0	0	0	0
2019-06-27	2	0	0	44.9	0	8.16	0	0	4.08	4.08	0	0	4.08	0	0	0	0	0	0	77.56	57.15	0	1485.85	138.79	8.16	0	0	4.08	0	0	0	8.16	0	65.31	0	65.31	0	0	8.16	0	0	0	0	0	0	0	0	0	0
2019-06-27	3	0	0	0	0	28.57	0	0	0	0	0	0	0	0	0	0	0	0	0	269.41	65.31	0	693.94	400.04	8.16	0	0	0	0	16.33	0	0	0	134.71	0	36.74	0	0	44.9	0	0	0	0	0	0	0	0	0	0
2019-06-27	4	0	0	1265.42	0	10.2	0	0	0	0	0	0	10.2	0	0	0	0	0	0	112.26	0	0	2969.66	418.4	10.2	0	10.2	0	0	20.41	0	10.2	734.76	51.02	0	51.02	0	0	51.02	0	0	0	0	0	0	0	0	0	0
2019-06-27	5	0	0	514.33	0	4.08	0	4.08	0	0	0	0	0	0	0	4.08	0	0	0	302.07	4.08	0	1061.32	910.29	16.33	0	0	0	0	0	0	0	151.03	93.89	0	24.49	0	0	0	0	0	0	0	0	0	0	0	0	0
2019-06-27	6	0	0	0	0	24.49	0	4.08	0	0	0	0	12.25	4.08	0	0	0	0	0	338.81	4.08	0	3620.73	1502.18	4.08	0	0	0	0	0	0	0	0	200.02	0	12.25	0	0	0	0	0	0	0	0	0	0	0	0	4.08
2019-07-10	1	0	0	69.39	0	0	0	0	0	0	0	0	0	0	0	0	4.08	0	0	4.08	20.41	0	2783.92	228.59	12.25	0	0	4.08	0	0	0	0	57.15	32.66	0	4.08	0	0	16.33	0	0	0	0	0	0	0	0	0	12.25
2019-07-10	2	0	0	200.02	0	4.08	0	0	8.16	4.08	0	0	0	0	0	0	0	0	0	8.16	77.56	0	4102.41	220.43	4.08	0	0	0	0	0	0	0	0	142.87	0	0	0	0	8.16	0	0	0	0	0	0	0	0	0	0
2019-07-10	3	0	0	142.87	0	8.16	0	0	4.08	4.08	0	0	0	0	4.08	0	8.16	0	0	142.87	57.15	0	2330.82	371.46	12.25	0	0	0	0	0	0	0	0	416.36	4.08	0	0	0	379.63	0	0	0	0	0	0	0	0	0	0
2019-07-10	4	0	0	908.24	0	0	0	0	0	0	0	0	0	0	0	0	0	0	0	306.15	20.41	0	3694.21	571.48	10.2	0	10.2	0	0	20.41	0	10.2	1673.62	61.23	0	0	20.41	0	10.2	0	0	0	10.2	0	0	0	0	0	0
2019-07-10	5	0	0	371.46	0	0	0	0	8.16	0	0	0	0	0	0	0	0	0	0	118.38	179.61	0	2216.53	375.54	4.08	0	0	0	0	0	0	0	0	102.05	0	8.16	0	0	32.66	0	0	0	4.08	0	0	0	0	0	0
2019-07-10	6	0	0	0	4.08	8.16	0	0	0	0	0	0	0	0	0	0	4.08	0	0	32.66	191.85	0	4963.71	604.14	4.08	0	0	4.08	0	0	0	0	0	126.54	0	0	8.16	0	24.49	0	0	36.74	0	0	8.16	0	0	0	122.46
2019-07-25	1	0	0	0	0	20.41	0	10.2	0	0	0	0	51.02	10.2	0	153.07	0	0	10.2	20.41	10.2	0	989.88	102.05	0	0	0	0	0	20.41	0	30.62	183.69	500.04	0	0	0	0	0	0	0	0	0	0	0	0	0	0	0
2019-07-25	2	0	0	0	0	20.41	0	0	0	0	0	0	20.41	0	0	40.82	0	0	0	0	0	81.64	326.56	142.87	61.23	0	0	20.41	0	163.28	40.82	61.23	449.02	918.45	0	0	0	0	0	0	0	0	0	0	0	0	0	0	20.41
2019-07-25	3	0	0	1020.5	0	40.82	0	81.64	0	0	0	0	20.41	0	0	40.82	0	0	0	20.41	0	0	244.92	326.56	40.82	0	20.41	0	0	81.64	0	40.82	0	591.89	0	0	0	0	0	0	0	0	0	0	0	0	0	20.41	0
2019-07-25	4	0	0	581.68	0	10.2	0	0	0	0	0	0	10.2	0	0	0	0	0	0	10.2	10.2	0	163.28	346.97	20.41	0	0	0	0	0	0	61.23	489.84	132.66	0	0	0	0	0	0	0	0	0	0	0	0	0	0	0
2019-07-25	5	4.08	0	204.1	0	20.41	0	0	0	0	0	0	0	0	0	0	0	0	0	4.08	28.57	0	2530.84	457.18	8.16	0	0	0	0	0	0	0	0	155.12	0	0	0	0	0	0	0	0	0	0	4.08	0	0	0	57.15
2019-07-25	6	0	0	710.27	0	0	0	0	4.08	16.33	0	0	8.16	0	0	0	0	0	0	4.08	24.49	0	1044.99	175.53	20.41	0	0	4.08	0	0	0	4.08	89.8	212.26	0	0	0	0	0	0	0	0	0	0	0	0	0	0	20.41
2019-08-07	1	4.08	0	0	0	4.08	0	0	0	0	0	0	4.08	0	4.08	0	0	0	0	24.49	4.08	0	261.25	65.31	0	0	0	0	0	0	0	0	12.25	261.25	0	0	0	0	0	0	0	0	0	0	0	0	4.08	0	0
2019-08-07	2	0	0	0	0	10.2	0	0	0	0	0	0	0	0	0	0	0	0	0	0	0	0	1806.28	30.62	0	0	0	0	0	20.41	0	10.2	0	704.14	0	0	0	0	0	0	0	0	0	0	0	0	0	0	0
2019-08-07	3	0	0	40.82	0	0	0	0	0	0	0	0	10.2	10.2	0	0	0	0	0	153.07	0	0	2367.56	265.33	10.2	0	0	0	0	30.62	0	51.02	826.6	459.22	0	0	0	540.86	10.2	0	0	0	0	0	0	0	0	0	0
2019-08-07	4	10.2	0	0	0	20.41	0	0	0	0	0	0	0	0	0	0	0	0	0	153.07	0	0	632.71	142.87	0	0	0	0	0	30.62	0	0	244.92	428.61	0	0	0	0	0	0	0	0	0	0	0	0	0	0	0
2019-08-07	5	0	0	249	0	0	0	4.08	0	0	0	0	0	4.08	0	0	0	0	0	322.48	0	0	1812.41	155.12	0	0	0	0	0	0	0	0	0	61.23	0	0	0	0	4.08	0	0	0	0	0	0	0	0	0	8.16
2019-08-07	6	0	0	898.04	0	0	0	0	0	0	0	0	0	10.2	0	0	0	0	0	20.41	81.64	0	1326.65	234.71	20.41	0	0	0	0	0	0	0	0	1816.49	0	0	0	0	0	0	0	0	0	0	0	0	0	0	30.62
2019-08-21	1	0	0	0	0	8.16	0	0	0	0	0	0	4.08	0	0	0	0	0	4.08	134.71	4.08	0	77.56	69.39	16.33	0	0	0	4.08	24.49	0	0	0	232.67	0	0	0	0	8.16	0	0	0	0	0	4.08	0	4.08	0	0
2019-08-21	2	0	0	0	0	4.08	0	0	0	0	0	0	0	0	0	0	0	0	0	57.15	0	0	146.95	48.98	4.08	0	0	0	0	0	0	0	0	583.73	0	0	0	0	4.08	0	0	0	0	0	0	0	0	0	0
2019-08-21	3	0	0	0	0	8.16	0	0	4.08	0	0	0	0	0	0	8.16	0	0	0	114.3	0	0	281.66	204.1	4.08	0	0	0	0	16.33	0	16.33	32.66	387.79	4.08	0	0	0	12.25	0	0	0	0	0	0	0	0	0	0
2019-08-21	4	0	0	20.41	0	0	0	0	0	0	0	0	0	0	0	30.62	0	0	10.2	20.41	0	142.87	836.81	163.28	0	0	0	0	0	112.26	0	20.41	4194.26	193.9	10.2	0	0	0	0	0	0	0	0	0	0	0	0	0	20.41
2019-08-21	5	0	0	20.41	0	0	0	4.08	0	0	0	0	12.25	4.08	4.08	0	24.49	0	0	889.88	0	0	432.69	359.22	0	0	0	4.08	0	0	0	4.08	0	89.8	0	0	0	0	130.62	0	0	0	0	0	0	0	0	0	0
2019-08-21	6	0	0	644.96	0	16.33	0	0	0	0	0	0	4.08	0	0	0	0	0	4.08	8.16	0	0	122.46	24.49	4.08	0	0	0	0	4.08	0	4.08	0	551.07	0	0	0	0	0	0	0	0	0	0	0	0	0	0	0
2019-09-04	1	0	0	0	0	0	0	0	0	0	0	0	0	0	0	0	0	0	0	48.98	0	0	20.41	44.9	4.08	0	0	0	0	0	0	0	0	310.23	0	0	0	0	0	0	0	0	4.08	4.08	0	0	0	0	0
2019-09-04	2	0	0	61.23	0	0	0	0	0	0	0	0	0	0	0	0	0	0	0	81.64	0	0	257.17	134.71	12.25	0	0	4.08	0	0	0	4.08	0	804.15	0	0	0	0	0	0	0	0	0	0	0	0	0	0	0
2019-09-04	3	0	0	0	0	10.2	0	0	0	0	0	0	10.2	0	0	0	0	0	0	30.62	20.41	0	346.97	153.07	0	0	0	0	0	10.2	0	20.41	142.87	632.71	0	0	0	0	0	0	0	0	0	0	0	0	0	0	0
2019-09-04	4	0	0	0	0	0	0	0	0	0	0	0	4.08	0	0	0	0	0	0	20.41	0	0	195.94	36.74	8.16	0	4.08	8.16	0	0	0	0	342.89	391.87	0	0	0	0	4.08	0	0	0	0	0	0	0	0	0	0
2019-09-04	5	0	0	40.82	0	0	0	0	0	4.08	0	0	0	0	0	0	0	0	0	48.98	0	0	44.9	24.49	0	0	0	0	0	0	0	0	0	269.41	0	0	0	0	0	0	0	0	0	0	0	0	0	0	0
2019-09-04	6	0	0	0	0	10.2	0	0	0	0	0	0	0	0	10.2	0	0	0	0	10.2	0	0	20.41	51.02	20.41	0	0	0	0	0	0	0	61.23	1694.03	0	0	0	0	0	0	0	0	0	0	0	0	0	0	0
[truncated: 52 more columns]

[truncated: 4 more sheets: Sediment_Water, TOC_DOC, Water level, Zooplankton]
