# Supplementary material for: Characterization of patterns and variability in the dynamics of outdoor aquatic mesocosms: exploring the capabilities and challenges in data supporting aquatic system models
Source: Ecotoxicology. 2023 Jul 25;32(6):782–801. doi: 10.1007/s10646-023-02685-0 (PMC10449964; doi:10.1007/s10646-023-02685-0)
Supplement: Supplementary file 9 — Supplementary Dataset S8 [file 10646_2023_2685_MOESM9_ESM.xlsx]

## Sheet: Info
Weather data (hourly) from 4 stations
Station on site does not have radiation data
- Station on site FNU	~ 350 m above sea level			350 m ASL-Neu-Ulrichstein_MesocosmGmbH-ID:1404-54_Source-DWD-Climate-Data-Center-(CDC)-station-observations-elements-added-Station-ID-7410
- Station 35 km south west from FNU	~ 170 m above sea level			172 m ASL-Linden_MesocosmGmbH-ID:1404-54_Source-Hessisches-Landesamt-für-Naturschutz-Umwelt-und-Geologie_Stationnumber:1005_Stationcode-DEHE042
- Station 50 km east from FNU	~ 270 m above sea level			272 m ASL-Bad-Hersfeld_MesocosmGmbH-ID:1404-54_Source-DWD-Climate-Data-Center-(CDC)-station-observations-elements-added-Station-ID-2171
- Station 70 km north east from FNU	~ 180 m above sea level			181 m ASL-Kassel(Mitte)_MesocosmGmbH-ID:1404-54_Source-Hessisches-Landesamt-für-Naturschutz-Umwelt-und-Geologie_Stationnumber:1401_Stationcode-DEHE013
Parameters:	Date	Time	Temperature [°C]	Air pressure [hPa]	Relative humidity [%]	Windspeed [m/s]	Global radiation [W/m²] *
							*if available

## Sheet: Station 35 km from FNU; rural
Weather-2013-2019_Station-30km-from-FNU-172mASL-Linden_MesocosmGmbH-ID:1404-54_Source-Hessisches-Landesamt-für-Naturschutz-Umwelt-und-Geologie_Stationnumber:1005_Stationcode-DEHE042-last-accessed-2020-05-11_www.hlnug.de
Date	Time	Temperature [°C]	Air pressure [hPa]	Relative humidity [%]	Windspeed [m/s]	Global radiation [W/m²]
2013-01-01	01:00:00	5.5	1008	79	3.5	1
2013-01-01	02:00:00	5.2	1007	81	3.3	1
2013-01-01	03:00:00	4.8	1006	82	2.2	1
2013-01-01	04:00:00	4.6	1006	83	2.2	1
2013-01-01	05:00:00	5	1005	82	1.6	1
2013-01-01	06:00:00	6.2	1004	75	1.9	1
2013-01-01	07:00:00	6.2	1004	75	2.4	1
2013-01-01	08:00:00	6	1004	78	3	1
2013-01-01	09:00:00	5.9	1004	79	3.6	1
2013-01-01	10:00:00	5.5	1005	85	3	14
2013-01-01	11:00:00	5.6	1005	89	3.2	42
2013-01-01	12:00:00	5.8	1005	91	3.2	74
2013-01-01	13:00:00	6.3	1005	91	2.9	66
2013-01-01	14:00:00	6.8	1005	87	4.1	106
2013-01-01	15:00:00	7	1005	87	3.7	77
2013-01-01	16:00:00	7.2	1005	87	3.4	39
2013-01-01	17:00:00	7.4	1006	86	2.8	1
2013-01-01	18:00:00	7.2	1006	87	4.8	1
2013-01-01	19:00:00	6.2	1008	81	5.2	1
2013-01-01	20:00:00	5.6	1010	81	4	1
2013-01-01	21:00:00	4.8	1010	83	4.5	1
2013-01-01	22:00:00	4.1	1012	86	3.8	1
2013-01-01	23:00:00	3.7	1012	87	3	1
2013-01-01	1 day, 0:00:00	2.8	1013	89	2	1
2013-01-02	01:00:00	3.6	1014	89	3.6	1
2013-01-02	02:00:00	3.6	1014	86	3.7	1
2013-01-02	03:00:00	3.2	1015	86	2.5	1
2013-01-02	04:00:00	3	1016	86	1.6	1
2013-01-02	05:00:00	3.3	1016	84	2	1
2013-01-02	06:00:00	2.6	1017	87	2.4	1
2013-01-02	07:00:00	2.7	1018	88	3	1
2013-01-02	08:00:00	3.2	1018	88	2.4	1
2013-01-02	09:00:00	3.4	1020	87	2.3	1
2013-01-02	10:00:00	3.5	1021	88	3.6	62
2013-01-02	11:00:00	3.9	1022	88	3.4	92
2013-01-02	12:00:00	4.3	1022	88	3.6	69
2013-01-02	13:00:00	4.8	1023	86	3.7	116
2013-01-02	14:00:00	5.2	1024	83	4.5	68
2013-01-02	15:00:00	5.4	1024	82	4.4	83
2013-01-02	16:00:00	5.5	1024	82	3.3	40
2013-01-02	17:00:00	5.4	1026	82	3	1
2013-01-02	18:00:00	5.2	1026	81	1.9	1
2013-01-02	19:00:00	4.9	1026	80	2.4	1
2013-01-02	20:00:00	4.9	1027	79	3.2	1
2013-01-02	21:00:00	4.8	1028	80	2.7	1
2013-01-02	22:00:00	4.8	1028	80	2.5	1
2013-01-02	23:00:00	4.4	1028	82	2.8	1
2013-01-02	1 day, 0:00:00	4	1028	83	2.3	1
2013-01-03	01:00:00	4.4	1028	82	2.2	1
2013-01-03	02:00:00	4.8	1028	81	2.8	1
2013-01-03	03:00:00	4.8	1028	82	2.7	1
2013-01-03	04:00:00	3.7	1028	90	2.4	1
2013-01-03	05:00:00	3.6	1028	92	1.6	1
2013-01-03	06:00:00	3.6	1028	94	3	1
2013-01-03	07:00:00	3.6	1028	98	1.8	1
2013-01-03	08:00:00	4.7	1028	98	2.2	1
2013-01-03	09:00:00	6	1029	94	4	1
2013-01-03	10:00:00	6.2	1029	93	2.4	3
2013-01-03	11:00:00	6.4	1030	93	3.6	24
2013-01-03	12:00:00	6.7	1030	93	3.2	20
2013-01-03	13:00:00	7	1030	94	3.7	34
2013-01-03	14:00:00	7	1030	95	4	30
2013-01-03	15:00:00	7.5	1030	95	2.9	6
2013-01-03	16:00:00	7.9	1030	94	3.1	12
2013-01-03	17:00:00	8	1031	94	2.8	1
2013-01-03	18:00:00	8.2	1031	94	2.8	1
2013-01-03	19:00:00	8.2	1031	94	4	1
2013-01-03	20:00:00	8.2	1032	95	3.3	1
2013-01-03	21:00:00	8.2	1032	96	2.7	1
2013-01-03	22:00:00	8.1	1032	99	3.2	1
2013-01-03	23:00:00	8.3	1033	98	3.2	1
2013-01-03	1 day, 0:00:00	8.6	1033	97	3.6	1
2013-01-04	01:00:00	8.8	1033	95	2.8	1
2013-01-04	02:00:00	8.8	1033	94	2.9	1
2013-01-04	03:00:00	8.6	1034	94	3	1
2013-01-04	04:00:00	8.4	1033	95	3.7	1
2013-01-04	05:00:00	8.6	1033	95	3	1
2013-01-04	06:00:00	9	1033	93	4	1
2013-01-04	07:00:00	9	1033	92	2.5	1
2013-01-04	08:00:00	8.9	1033	93	2.2	1
2013-01-04	09:00:00	9.2	1033	94	2.8	1
2013-01-04	10:00:00	9.5	1033	93	3	20
2013-01-04	11:00:00	10	1033	91	3.4	51
2013-01-04	12:00:00	10.2	1033	90	4.2	42
2013-01-04	13:00:00	10.2	1033	90	4.6	44
2013-01-04	14:00:00	10.4	1032	90	5.3	50
2013-01-04	15:00:00	10.4	1032	90	5.2	37
2013-01-04	16:00:00	10.2	1032	89	4.8	13
2013-01-04	17:00:00	9.7	1032	89	5.4	1
2013-01-04	18:00:00	9.5	1032	89	3.9	1
2013-01-04	19:00:00	9.6	1031	88	4.2	1
2013-01-04	20:00:00	9.6	1032	88	4.8	1
2013-01-04	21:00:00	9.3	1032	88	5.2	1
2013-01-04	22:00:00	8.9	1032	92	5.4	1
2013-01-04	23:00:00	8.6	1032	93	5.7	1
2013-01-04	1 day, 0:00:00	8.4	1031	92	5.4	1
2013-01-05	01:00:00	8.4	1031	87	6.3	1
2013-01-05	02:00:00	8.1	1031	86	5.1	1
2013-01-05	03:00:00	7.8	1030	88	4.7	1
2013-01-05	04:00:00	7.9	1031	89	4.9	1
2013-01-05	05:00:00	8.1	1030	85	5.2	1
2013-01-05	06:00:00	8.2	1030	83	6.9	1
2013-01-05	07:00:00	8.2	1030	82	5.5	1
2013-01-05	08:00:00	8	1031	80	5.2	1
2013-01-05	09:00:00	7.8	1031	83	5.6	1
2013-01-05	10:00:00	7.6	1031	83	5.3	6
2013-01-05	11:00:00	7.8	1031	84	6.2	54
2013-01-05	12:00:00	7.8	1031	85	5.2	43
2013-01-05	13:00:00	7.7	1031	85	5.1	42
2013-01-05	14:00:00	7.8	1031	86	5.3	48
2013-01-05	15:00:00	7.8	1031	86	5.6	46
2013-01-05	16:00:00	7.6	1031	87	5.4	22
2013-01-05	17:00:00	7.5	1031	87	4.5	1
2013-01-05	18:00:00	7.4	1031	87	4.2	1
2013-01-05	19:00:00	7.2	1032	89	4	1
2013-01-05	20:00:00	7	1031	90	3.7	1
2013-01-05	21:00:00	6.6	1031	93	2.8	1
2013-01-05	22:00:00	6.7	1031	93	2.8	1
2013-01-05	23:00:00	6.7	1031	92	2.2	1
2013-01-05	1 day, 0:00:00	6.7	1031	91	2.3	1
2013-01-06	01:00:00	6.6	1031	92	2.4	1
2013-01-06	02:00:00	6.8	1031	91	2.5	1
2013-01-06	03:00:00	6.8	1030	90	2.5	1
2013-01-06	04:00:00	6.8	1030	89	3.7	1
2013-01-06	05:00:00	6.6	1029	89	4.4	1
2013-01-06	06:00:00	6.2	1029	92	3.5	1
2013-01-06	07:00:00	6.2	1029	91	2.9	1
2013-01-06	08:00:00	6.2	1029	91	2.4	1
2013-01-06	09:00:00	6.3	1029	91	2.3	1
2013-01-06	10:00:00	6.9	1028	85	3.8	2
2013-01-06	11:00:00	7.2	1028	84	3.6	31
2013-01-06	12:00:00	7.4	1028	84	3.3	26
2013-01-06	13:00:00	7.6	1028	86	5.1	51
2013-01-06	14:00:00	7.5	1027	91	4.9	91
2013-01-06	15:00:00	7.7	1027	92	4	48
2013-01-06	16:00:00	7.8	1027	91	4.3	5
2013-01-06	17:00:00	8.2	1027	88	4.2	1
2013-01-06	18:00:00	8.4	1027	86	3.6	1
2013-01-06	19:00:00	8.4	1027	85	3.7	1
2013-01-06	20:00:00	8.4	1027	84	3.4	1
2013-01-06	21:00:00	8.3	1027	84	4.1	1
2013-01-06	22:00:00	8.2	1028	84	4.4	1
2013-01-06	23:00:00	8.1	1028	82	4.8	1
2013-01-06	1 day, 0:00:00	7.6	1028	82	4	1
2013-01-07	01:00:00	7.4	1028	83	3.2	1
2013-01-07	02:00:00	7.5	1028	82	3.2	1
2013-01-07	03:00:00	7.2	1028	81	2.2	1
2013-01-07	04:00:00	7	1028	82	0.7	1
2013-01-07	05:00:00	7	1028	83	1.2	1
2013-01-07	06:00:00	6.6	1028	86	1	1
2013-01-07	07:00:00	5.5	1028	91	0.8	1
2013-01-07	08:00:00	6.1	1028	91	1.2	1
2013-01-07	09:00:00	6.2	1028	90	0.8	1
2013-01-07	10:00:00	6.5	1028	89	1.3	19
2013-01-07	11:00:00	7.3	1028	87	2.1	56
2013-01-07	12:00:00	7.8	1028	86	3.2	107
2013-01-07	13:00:00	8.2	1028	84	2.2	128
2013-01-07	14:00:00	8.5	1027	79	2.6	90
2013-01-07	15:00:00	8.6	1027	79	2.3	98
2013-01-07	16:00:00	8.4	1027	79	2.2	44
2013-01-07	17:00:00	8	1027	81	1.9	2
2013-01-07	18:00:00	7.6	1026	81	1.4	1
2013-01-07	19:00:00	6.4	1026	87	-	1
2013-01-07	20:00:00	6.5	1026	89	0.7	1
2013-01-07	21:00:00	6	1026	91	0.5	1
2013-01-07	22:00:00	5.4	1026	92	0.5	1
2013-01-07	23:00:00	5.4	1026	94	0.6	1
2013-01-07	1 day, 0:00:00	5.6	1026	94	0.6	1
2013-01-08	01:00:00	5.1	1026	95	-	1
2013-01-08	02:00:00	4.6	1025	96	0.9	1
2013-01-08	03:00:00	3.5	1025	99	0.6	1
2013-01-08	04:00:00	3.5	1025	100	1.6	1
2013-01-08	05:00:00	4.8	1024	96	2.2	1
2013-01-08	06:00:00	4.8	1024	94	2.7	1
2013-01-08	07:00:00	4.7	1024	94	2.4	1
2013-01-08	08:00:00	5	1024	92	3.4	1
2013-01-08	09:00:00	5.1	1024	92	3.1	1
2013-01-08	10:00:00	5.2	1025	92	2.7	1
2013-01-08	11:00:00	5.2	1025	91	3.2	16
2013-01-08	12:00:00	5.3	1025	88	3.3	49
2013-01-08	13:00:00	5.7	1025	83	3.2	113
2013-01-08	14:00:00	5.8	1024	84	3.6	100
2013-01-08	15:00:00	5.8	1024	87	3.4	32
2013-01-08	16:00:00	5.6	1024	90	3.4	7
2013-01-08	17:00:00	5.5	1024	92	2.6	1
2013-01-08	18:00:00	5.5	1025	91	2	1
2013-01-08	19:00:00	5.6	1025	90	1.7	1
2013-01-08	20:00:00	5.8	1025	89	2	1
2013-01-08	21:00:00	5.8	1025	88	3	1
2013-01-08	22:00:00	5.6	1025	89	2.6	1
2013-01-08	23:00:00	5.4	1024	90	1.6	1
2013-01-08	1 day, 0:00:00	5.4	1024	91	1.2	1
2013-01-09	01:00:00	5.5	1024	91	1.2	1
2013-01-09	02:00:00	5.4	1024	90	1.6	1
2013-01-09	03:00:00	5.4	1024	90	1.6	1
2013-01-09	04:00:00	5.4	1023	89	1.4	1
2013-01-09	05:00:00	5.5	1023	86	1.8	1
2013-01-09	06:00:00	5.4	1022	86	2.4	1
2013-01-09	07:00:00	5.2	1022	86	2.8	1
2013-01-09	08:00:00	5.1	1021	84	2.2	1
2013-01-09	09:00:00	4.8	1021	88	1.2	2
2013-01-09	10:00:00	4.8	1021	91	1	33
2013-01-09	11:00:00	5	1021	86	2.4	74
2013-01-09	12:00:00	5	1021	84	3.8	89
2013-01-09	13:00:00	4.8	1020	83	3.8	62
2013-01-09	14:00:00	4.6	1019	84	4	51
2013-01-09	15:00:00	4.6	1019	84	4.2	42
2013-01-09	16:00:00	4.2	1018	87	2.9	20
2013-01-09	17:00:00	4	1018	89	2.1	1
2013-01-09	18:00:00	3.6	1018	94	1.5	1
2013-01-09	19:00:00	3.6	1017	95	1.4	1
2013-01-09	20:00:00	3.5	1017	96	1.9	1
2013-01-09	21:00:00	3.6	1016	95	3.4	1
2013-01-09	22:00:00	3.5	1016	96	3.5	1
2013-01-09	23:00:00	3.6	1016	96	3.2	1
2013-01-09	1 day, 0:00:00	3.6	1016	97	3.4	1
2013-01-10	01:00:00	3.6	1015	97	2.8	1
2013-01-10	02:00:00	3.6	1015	98	2.9	1
2013-01-10	03:00:00	3.6	1015	98	2.3	1
2013-01-10	04:00:00	3.7	1014	98	1.8	1
2013-01-10	05:00:00	3.6	1014	98	1.2	1
2013-01-10	06:00:00	3.6	1014	96	1.4	1
2013-01-10	07:00:00	3.8	1013	95	2.6	1
2013-01-10	08:00:00	3.6	1013	94	2.6	1
2013-01-10	09:00:00	3.4	1013	94	2.4	1
2013-01-10	10:00:00	3.6	1013	93	3.4	27
2013-01-10	11:00:00	3.9	1013	90	3.6	53
2013-01-10	12:00:00	4.1	1012	90	3.8	58
2013-01-10	13:00:00	4.3	1012	89	4.4	82
2013-01-10	14:00:00	4.3	1011	88	4.6	58
2013-01-10	15:00:00	4.3	1010	84	4	108
2013-01-10	16:00:00	4.3	1010	81	4.4	87
2013-01-10	17:00:00	4.1	1010	82	4.2	12
2013-01-10	18:00:00	4	1010	82	4.8	1
2013-01-10	19:00:00	4	1010	84	4.8	1
2013-01-10	20:00:00	3.8	1009	83	5	1
2013-01-10	21:00:00	3.6	1009	84	5	1
2013-01-10	22:00:00	3.5	1009	86	4.7	1
2013-01-10	23:00:00	3.3	1009	85	4.9	1
2013-01-10	1 day, 0:00:00	3.2	1009	86	3.2	1
2013-01-11	01:00:00	2.9	1009	88	2.4	1
2013-01-11	02:00:00	1.3	1010	88	4.2	1
2013-01-11	03:00:00	-0.1	1010	81	4.1	1
2013-01-11	04:00:00	-1.2	1011	79	3	1
2013-01-11	05:00:00	-1.9	1012	79	1.5	1
2013-01-11	06:00:00	-3	1012	84	0.6	1
2013-01-11	07:00:00	-3.8	1013	91	0.8	1
2013-01-11	08:00:00	-4.2	1014	93	0.6	1
2013-01-11	09:00:00	-4.6	1014	96	0.6	5
2013-01-11	10:00:00	-4	1015	95	0.6	116
2013-01-11	11:00:00	-0.8	1016	81	1.3	370
2013-01-11	12:00:00	-0.1	1016	69	2.5	334
2013-01-11	13:00:00	-	1016	65	1.8	200
2013-01-11	14:00:00	0.2	1016	63	1.4	129
2013-01-11	15:00:00	-0.1	1016	64	2.1	92
2013-01-11	16:00:00	-0.2	1016	63	1.8	58
2013-01-11	17:00:00	-0.2	1016	64	1.6	5
2013-01-11	18:00:00	-0.5	1017	67	1.6	1
2013-01-11	19:00:00	-0.4	1017	65	1.4	1
2013-01-11	20:00:00	-0.6	1017	65	1.2	1
2013-01-11	21:00:00	-1.8	1017	70	0.5	1
2013-01-11	22:00:00	-3.1	1017	82	0.6	1
2013-01-11	23:00:00	-4.1	1017	88	0.6	1
2013-01-11	1 day, 0:00:00	-4.8	1017	93	0.6	1
2013-01-12	01:00:00	-5.8	1017	96	0.4	1
2013-01-12	02:00:00	-6.2	1017	98	-	1
2013-01-12	03:00:00	-6.5	1017	100	0.6	1
2013-01-12	04:00:00	-7.1	1017	100	-	1
2013-01-12	05:00:00	-7.4	1017	100	0.4	1
2013-01-12	06:00:00	-7.6	1017	100	-	1
2013-01-12	07:00:00	-8	1017	100	0.5	1
2013-01-12	08:00:00	-8.2	1017	100	0.6	1
2013-01-12	09:00:00	-8.5	1017	100	-	12
2013-01-12	10:00:00	-6.7	1018	100	0.7	180
2013-01-12	11:00:00	-5	1018	98	0.9	291
2013-01-12	12:00:00	-3.4	1018	94	1.1	362
2013-01-12	13:00:00	-1.2	1017	86	1	456
2013-01-12	14:00:00	0.9	1017	70	1.1	490
2013-01-12	15:00:00	0.1	1017	57	2.6	226
2013-01-12	16:00:00	0.4	1016	52	2	130
2013-01-12	17:00:00	-1.2	1016	51	1.8	20
2013-01-12	18:00:00	-2.9	1016	62	1.6	1
2013-01-12	19:00:00	-3.6	1017	70	1.5	1
2013-01-12	20:00:00	-4.2	1017	76	1.8	1
2013-01-12	21:00:00	-4.8	1017	80	1.9	1
2013-01-12	22:00:00	-6.8	1017	87	0.6	1
2013-01-12	23:00:00	-7.2	1017	93	-	1
2013-01-12	1 day, 0:00:00	-8.1	1017	96	0.8	1
2013-01-13	01:00:00	-7.6	1017	97	1	1
2013-01-13	02:00:00	-8.2	1016	97	-	1
2013-01-13	03:00:00	-8.7	1016	99	0.6	1
2013-01-13	04:00:00	-9	1016	100	-	1
2013-01-13	05:00:00	-9	1016	100	-	1
2013-01-13	06:00:00	-9.2	1016	100	-	1
2013-01-13	07:00:00	-9.6	1016	100	-	1
2013-01-13	08:00:00	-10	1016	100	-	1
2013-01-13	09:00:00	-10	1016	99	0.4	12
2013-01-13	10:00:00	-8.2	1016	99	0.6	154
2013-01-13	11:00:00	-5.2	1016	97	0.6	290
2013-01-13	12:00:00	-2.7	1016	85	1.5	379
2013-01-13	13:00:00	-0.8	1016	70	2	435
2013-01-13	14:00:00	-0.5	1015	64	2.5	360
2013-01-13	15:00:00	-0.2	1015	62	3	256
2013-01-13	16:00:00	-0.5	1014	61	2.8	86
2013-01-13	17:00:00	-1.6	1015	65	2.8	11
2013-01-13	18:00:00	-3.4	1015	74	1.6	1
2013-01-13	19:00:00	-4.3	1015	83	0.8	1
2013-01-13	20:00:00	-5.4	1015	89	0.7	1
2013-01-13	21:00:00	-6.3	1014	94	0.5	1
2013-01-13	22:00:00	-6.8	1014	97	-	1
2013-01-13	23:00:00	-7.2	1014	99	-	1
2013-01-13	1 day, 0:00:00	-7.2	1014	99	-	1
2013-01-14	01:00:00	-6.5	1014	99	-	1
2013-01-14	02:00:00	-5.8	1014	99	-	1
2013-01-14	03:00:00	-4.5	1013	97	1.1	1
2013-01-14	04:00:00	-4.2	1013	93	0.7	1
2013-01-14	05:00:00	-4	1012	92	1.4	1
2013-01-14	06:00:00	-3.7	1012	91	1.4	1
2013-01-14	07:00:00	-3.8	1012	91	0.8	1
2013-01-14	08:00:00	-4.4	1012	93	-	1
2013-01-14	09:00:00	-4.8	1012	96	-	2
2013-01-14	10:00:00	-4.1	1013	96	0.8	44
2013-01-14	11:00:00	-3.3	1013	91	0.9	58
2013-01-14	12:00:00	-3	1012	88	1.5	114
2013-01-14	13:00:00	-2.7	1012	85	2.4	177
2013-01-14	14:00:00	-2.2	1011	80	2.8	248
2013-01-14	15:00:00	-2.3	1011	77	3.4	150
2013-01-14	16:00:00	-2.3	1011	77	4	130
2013-01-14	17:00:00	-3.2	1011	78	3.8	22
2013-01-14	18:00:00	-4.6	1012	82	1.4	1
2013-01-14	19:00:00	-6.4	1012	89	0.6	1
2013-01-14	20:00:00	-7.4	1012	93	0.6	1
2013-01-14	21:00:00	-8.3	1012	96	0.8	1
2013-01-14	22:00:00	-8.6	1011	97	-	1
2013-01-14	23:00:00	-9.3	1010	97	0.9	1
2013-01-14	1 day, 0:00:00	-7.6	1010	96	1.8	1
2013-01-15	01:00:00	-8.1	1010	95	1.2	1
2013-01-15	02:00:00	-7.6	1009	96	2.3	1
2013-01-15	03:00:00	-6.2	1008	97	3.1	1
2013-01-15	04:00:00	-6.3	1008	96	1.8	1
2013-01-15	05:00:00	-6.6	1007	95	1.8	1
2013-01-15	06:00:00	-6.7	1006	94	1.6	1
2013-01-15	07:00:00	-6.4	1006	93	1.8	1
2013-01-15	08:00:00	-5.6	1005	90	1.4	1
2013-01-15	09:00:00	-6	1005	92	1.2	2
2013-01-15	10:00:00	-5	1005	92	1.6	30
2013-01-15	11:00:00	-3.3	1005	86	2	116
2013-01-15	12:00:00	-2.8	1005	85	1.6	144
2013-01-15	13:00:00	-1.8	1004	83	1	104
2013-01-15	14:00:00	-1.6	1004	83	1.8	88
2013-01-15	15:00:00	-1.2	1003	81	1.8	97
2013-01-15	16:00:00	-1	1004	81	1.7	22
2013-01-15	17:00:00	-1.2	1004	82	2	2
2013-01-15	18:00:00	-1.4	1004	86	2.2	1
2013-01-15	19:00:00	-1.6	1004	88	2.3	1
2013-01-15	20:00:00	-1.6	1004	90	2.8	1
2013-01-15	21:00:00	-1.6	1004	90	2.2	1
2013-01-15	22:00:00	-1.6	1004	91	1.4	1
2013-01-15	23:00:00	-1.6	1004	92	0.9	1
2013-01-15	1 day, 0:00:00	-1.6	1004	94	0.9	1
2013-01-16	01:00:00	-1.6	1004	95	1.1	1
2013-01-16	02:00:00	-1.6	1005	95	0.8	1
2013-01-16	03:00:00	-2	1005	97	0.6	1
2013-01-16	04:00:00	-2	1005	98	0.6	1
2013-01-16	05:00:00	-2.1	1005	99	0.6	1
2013-01-16	06:00:00	-2.4	1005	100	1.2	1
2013-01-16	07:00:00	-2.5	1005	100	1	1
2013-01-16	08:00:00	-2.6	1005	100	1.4	1
2013-01-16	09:00:00	-2.6	1006	100	1.5	1
2013-01-16	10:00:00	-2.4	1006	98	2.4	16
2013-01-16	11:00:00	-2.6	1007	96	2.8	38
2013-01-16	12:00:00	-2.4	1007	94	2.6	72
2013-01-16	13:00:00	-1.9	1007	93	2.6	80
2013-01-16	14:00:00	-1.6	1007	93	1.8	54
2013-01-16	15:00:00	-1.5	1006	91	2	62
2013-01-16	16:00:00	-1.2	1007	89	2.2	27
2013-01-16	17:00:00	-1.4	1007	89	2.3	2
2013-01-16	18:00:00	-1.6	1008	88	2.1	1
2013-01-16	19:00:00	-1.6	1008	88	2.4	1
2013-01-16	20:00:00	-1.9	1009	90	2.2	1
2013-01-16	21:00:00	-2.3	1009	91	2.4	1
2013-01-16	22:00:00	-2.7	1009	92	1.8	1
2013-01-16	23:00:00	-3	1010	92	1.9	1
2013-01-16	1 day, 0:00:00	-3.2	1010	93	2	1
2013-01-17	01:00:00	-3.4	1010	94	2.7	1
2013-01-17	02:00:00	-3.9	1011	93	2.4	1
2013-01-17	03:00:00	-4.2	1011	90	2.4	1
2013-01-17	04:00:00	-4.2	1011	88	2.4	1
2013-01-17	05:00:00	-4.2	1012	87	2.4	1
2013-01-17	06:00:00	-4.3	1012	89	2.5	1
2013-01-17	07:00:00	-4.4	1012	91	2.5	1
2013-01-17	08:00:00	-4.4	1012	92	2.7	1
2013-01-17	09:00:00	-4.4	1013	92	2.4	1
2013-01-17	10:00:00	-4	1014	92	2.2	27
2013-01-17	11:00:00	-3.4	1014	89	2.6	64
2013-01-17	12:00:00	-3.2	1014	89	3	109
2013-01-17	13:00:00	-2.4	1014	88	2.8	151
2013-01-17	14:00:00	-1.7	1013	86	2.8	128
2013-01-17	15:00:00	-1.4	1013	84	2.6	76
2013-01-17	16:00:00	-1.3	1014	84	2.2	25
2013-01-17	17:00:00	-1.4	1014	85	2.2	1
2013-01-17	18:00:00	-1.6	1014	87	2.6	1
2013-01-17	19:00:00	-1.9	1014	88	2.5	1
2013-01-17	20:00:00	-1.9	1015	89	2.6	1
2013-01-17	21:00:00	-1.8	1014	89	2.8	1
2013-01-17	22:00:00	-1.9	1014	90	2.7	1
2013-01-17	23:00:00	-2	1014	90	2.3	1
2013-01-17	1 day, 0:00:00	-2	1014	90	1.7	1
2013-01-18	01:00:00	-1.8	1014	87	2.8	1
2013-01-18	02:00:00	-1.8	1014	83	2.4	1
2013-01-18	03:00:00	-2	1013	80	2	1
2013-01-18	04:00:00	-2.4	1013	82	1.6	1
2013-01-18	05:00:00	-2.8	1012	84	2.2	1
2013-01-18	06:00:00	-3.4	1012	86	0.8	1
2013-01-18	07:00:00	-3	1011	87	1.2	1
2013-01-18	08:00:00	-2.2	1011	83	2.2	1
2013-01-18	09:00:00	-2.1	1011	80	2.3	7
2013-01-18	10:00:00	-2	1011	78	3	70
2013-01-18	11:00:00	-1.9	1010	78	3.8	118
2013-01-18	12:00:00	-2	1010	79	4.4	148
2013-01-18	13:00:00	-1.8	1008	79	4.4	188
2013-01-18	14:00:00	-1.3	1008	78	3.3	149
2013-01-18	15:00:00	-1.4	1007	77	3.6	91
2013-01-18	16:00:00	-2	1007	78	4.3	37
2013-01-18	17:00:00	-2.2	1006	79	4	1
2013-01-18	18:00:00	-2.6	1006	80	4.4	1
2013-01-18	19:00:00	-2.8	1005	80	3.9	1
2013-01-18	20:00:00	-2.8	1005	80	3.2	1
2013-01-18	21:00:00	-3	1004	82	3.2	1
2013-01-18	22:00:00	-3.2	1004	82	4.2	1
2013-01-18	23:00:00	-3.8	1003	83	4.4	1
2013-01-18	1 day, 0:00:00	-4	1003	83	4.2	1
2013-01-19	01:00:00	-4	1002	82	4	1
2013-01-19	02:00:00	-4.6	1001	82	6.4	1
2013-01-19	03:00:00	-5.1	1001	83	6	1
2013-01-19	04:00:00	-5.4	1001	83	4.8	1
2013-01-19	05:00:00	-5.4	1000	83	4.2	1
2013-01-19	06:00:00	-5.3	1000	83	4	1
2013-01-19	07:00:00	-5.4	999	83	3.8	1
2013-01-19	08:00:00	-5.4	998	83	4	1
2013-01-19	09:00:00	-5.4	998	83	3.8	5
2013-01-19	10:00:00	-5.3	998	82	4.4	46
2013-01-19	11:00:00	-4.8	998	80	5.2	150
2013-01-19	12:00:00	-4.5	998	79	5.4	170
2013-01-19	13:00:00	-4.1	998	78	4.6	163
2013-01-19	14:00:00	-3.8	997	77	4.6	122
2013-01-19	15:00:00	-3.8	996	77	5.4	96
2013-01-19	16:00:00	-3.8	996	76	4.8	53
2013-01-19	17:00:00	-4	997	75	4.6	8
2013-01-19	18:00:00	-4.4	997	77	4.5	1
2013-01-19	19:00:00	-5	997	78	4	1
2013-01-19	20:00:00	-5.7	997	80	3.4	1
2013-01-19	21:00:00	-6.5	997	82	2.4	1
2013-01-19	22:00:00	-6.6	997	84	2.6	1
2013-01-19	23:00:00	-6.4	997	84	2.8	1
2013-01-19	1 day, 0:00:00	-6.6	997	85	3.2	1
2013-01-20	01:00:00	-6.8	996	86	2.7	1
2013-01-20	02:00:00	-6.8	996	86	2.8	1
2013-01-20	03:00:00	-7	996	87	2.2	1
2013-01-20	04:00:00	-6.6	996	87	3.1	1
2013-01-20	05:00:00	-6.2	995	86	3.3	1
2013-01-20	06:00:00	-5.8	995	85	3.4	1
2013-01-20	07:00:00	-5.8	995	85	3.6	1
2013-01-20	08:00:00	-5.8	995	87	3	1
2013-01-20	09:00:00	-5.8	995	89	2.4	1
2013-01-20	10:00:00	-5.6	995	89	3	42
2013-01-20	11:00:00	-5.2	995	87	3.8	67
2013-01-20	12:00:00	-4.7	995	88	2.4	136
2013-01-20	13:00:00	-3.8	994	85	2.9	172
2013-01-20	14:00:00	-3.2	994	80	3.4	140
2013-01-20	15:00:00	-3.2	994	81	2.6	62
2013-01-20	16:00:00	-3.4	994	84	4.2	40
2013-01-20	17:00:00	-3.2	994	84	4.4	2
2013-01-20	18:00:00	-2.9	994	87	3	1
2013-01-20	19:00:00	-2.8	994	91	3.2	1
2013-01-20	20:00:00	-2.8	994	93	2.1	1
2013-01-20	21:00:00	-2.9	994	94	1.2	1
2013-01-20	22:00:00	-3	994	95	1.2	1
2013-01-20	23:00:00	-3.2	995	96	1.3	1
2013-01-20	1 day, 0:00:00	-3.4	995	96	1	1
2013-01-21	01:00:00	-3.4	996	96	0.5	1
2013-01-21	02:00:00	-3.4	996	97	0.8	1
2013-01-21	03:00:00	-3.3	996	98	1	1
2013-01-21	04:00:00	-3.4	996	99	0.7	1
2013-01-21	05:00:00	-3.6	996	99	1.5	1
2013-01-21	06:00:00	-3.8	996	99	1.7	1
2013-01-21	07:00:00	-4	997	98	1.9	1
2013-01-21	08:00:00	-4	997	98	1.6	1
2013-01-21	09:00:00	-4.2	997	98	1.5	1
2013-01-21	10:00:00	-3.9	998	97	1.1	19
2013-01-21	11:00:00	-3.6	998	95	1.6	34
2013-01-21	12:00:00	-3.1	998	94	1.4	58
2013-01-21	13:00:00	-2.1	998	90	1.3	72
2013-01-21	14:00:00	-2.7	998	92	1.8	62
2013-01-21	15:00:00	-2.2	998	91	1.6	68
2013-01-21	16:00:00	-2.9	998	93	1.6	18
2013-01-21	17:00:00	-3.2	998	94	1.2	1
2013-01-21	18:00:00	-3.2	998	94	1.4	1
2013-01-21	19:00:00	-3.3	999	94	0.7	1
2013-01-21	20:00:00	-3.6	999	95	0.8	1
2013-01-21	21:00:00	-3.4	999	94	1.8	1
2013-01-21	22:00:00	-3.6	1000	94	1.3	1
2013-01-21	23:00:00	-3.8	1000	95	1.4	1
2013-01-21	1 day, 0:00:00	-3.8	1000	95	1.2	1
2013-01-22	01:00:00	-4	1000	94	1	1
2013-01-22	02:00:00	-4.1	1000	94	0.9	1
2013-01-22	03:00:00	-4.4	1000	95	1.2	1
2013-01-22	04:00:00	-4.4	1001	95	1.4	1
2013-01-22	05:00:00	-4.5	1001	94	1.5	1
2013-01-22	06:00:00	-4.4	1001	94	0.9	1
2013-01-22	07:00:00	-4.4	1002	94	1.1	1
2013-01-22	08:00:00	-4.6	1002	94	1.2	1
2013-01-22	09:00:00	-4.6	1002	95	1	1
2013-01-22	10:00:00	-4.5	1003	95	1.1	2
2013-01-22	11:00:00	-4.2	1003	94	1.2	18
2013-01-22	12:00:00	-4.2	1004	94	1.5	32
2013-01-22	13:00:00	-3.6	1004	93	1.5	56
2013-01-22	14:00:00	-3.8	1004	93	1.7	38
2013-01-22	15:00:00	-3.4	1004	92	1.3	28
2013-01-22	16:00:00	-3.2	1004	91	0.8	6
2013-01-22	17:00:00	-3.4	1004	92	0.8	1
2013-01-22	18:00:00	-3.6	1004	93	0.8	1
2013-01-22	19:00:00	-3.6	1005	94	0.9	1
2013-01-22	20:00:00	-3.8	1005	94	1.2	1
2013-01-22	21:00:00	-3.9	1005	93	0.8	1
2013-01-22	22:00:00	-3.8	1006	93	0.7	1
2013-01-22	23:00:00	-4	1006	93	-	1
2013-01-22	1 day, 0:00:00	-4.1	1006	93	0.7	1
2013-01-23	01:00:00	-4.1	1006	94	0.8	1
2013-01-23	02:00:00	-4	1006	94	0.6	1
2013-01-23	03:00:00	-4.2	1006	94	0.9	1
2013-01-23	04:00:00	-4.2	1006	94	0.8	1
2013-01-23	05:00:00	-4.3	1006	94	1	1
2013-01-23	06:00:00	-4.2	1006	94	0.8	1
2013-01-23	07:00:00	-4.2	1006	94	0.6	1
2013-01-23	08:00:00	-4.3	1006	95	0.8	1
2013-01-23	09:00:00	-4.3	1006	96	1.1	1
2013-01-23	10:00:00	-4.4	1007	96	1.2	10
2013-01-23	11:00:00	-3.9	1007	94	1.7	40
2013-01-23	12:00:00	-3.7	1007	94	1.6	39
2013-01-23	13:00:00	-3.4	1007	92	1.9	53
2013-01-23	14:00:00	-3	1007	91	2	52
2013-01-23	15:00:00	-2.9	1007	90	1.9	38
2013-01-23	16:00:00	-2.8	1007	88	1.4	14
2013-01-23	17:00:00	-2.8	1007	89	0.5	2
2013-01-23	18:00:00	-3.3	1007	92	0.7	1
2013-01-23	19:00:00	-3.2	1007	92	0.9	1
2013-01-23	20:00:00	-3.5	1008	89	1.4	1
2013-01-23	21:00:00	-3.8	1008	89	1.2	1
2013-01-23	22:00:00	-4	1008	90	1.2	1
2013-01-23	23:00:00	-5	1008	90	1.8	1
2013-01-23	1 day, 0:00:00	-6.4	1009	92	1	1
2013-01-24	01:00:00	-6.4	1008	94	0.4	1
2013-01-24	02:00:00	-6	1008	93	0.8	1
2013-01-24	03:00:00	-6.6	1008	93	1.2	1
2013-01-24	04:00:00	-8	1008	95	0.6	1
2013-01-24	05:00:00	-9	1009	97	0.9	1
2013-01-24	06:00:00	-8.6	1009	95	1.9	1
2013-01-24	07:00:00	-10	1009	96	1.2	1
2013-01-24	08:00:00	-10.4	1010	97	1.2	1
2013-01-24	09:00:00	-9.8	1010	97	0.8	4
2013-01-24	10:00:00	-7	1011	95	0.8	26
2013-01-24	11:00:00	-5.2	1011	91	1.4	55
2013-01-24	12:00:00	-4	1012	88	1.7	76
2013-01-24	13:00:00	-3.3	1012	86	1.8	70
2013-01-24	14:00:00	-3	1012	86	2.4	71
2013-01-24	15:00:00	-2.3	1012	85	2	135
2013-01-24	16:00:00	-2.2	1012	85	1.8	82
2013-01-24	17:00:00	-2.4	1013	85	2	26
2013-01-24	18:00:00	-2.4	1014	86	1.6	1
2013-01-24	19:00:00	-2.5	1014	87	1.2	1
2013-01-24	20:00:00	-2.6	1014	86	1.5	1
2013-01-24	21:00:00	-2.8	1015	86	1.4	1
2013-01-24	22:00:00	-2.8	1016	87	1.2	1
2013-01-24	23:00:00	-2.9	1016	87	1.4	1
2013-01-24	1 day, 0:00:00	-2.9	1016	86	1.5	1
2013-01-25	01:00:00	-2.9	1016	87	1.4	1
2013-01-25	02:00:00	-2.8	1016	89	1.7	1
2013-01-25	03:00:00	-2.8	1016	90	1.4	1
2013-01-25	04:00:00	-2.8	1017	88	1.8	1
2013-01-25	05:00:00	-3.2	1017	86	2	1
2013-01-25	06:00:00	-3.4	1017	85	2.1	1
2013-01-25	07:00:00	-3.4	1018	86	1.4	1
2013-01-25	08:00:00	-3.6	1018	86	2	1
2013-01-25	09:00:00	-3.7	1018	86	1.9	2
2013-01-25	10:00:00	-3.6	1018	87	1.8	22
2013-01-25	11:00:00	-3.4	1018	86	1.4	56
2013-01-25	12:00:00	-3.5	1019	86	3	74
2013-01-25	13:00:00	-4.2	1018	87	3.8	92
2013-01-25	14:00:00	-4	1018	85	2.2	92
2013-01-25	15:00:00	-4.2	1018	85	1.6	64
2013-01-25	16:00:00	-4.5	1018	86	1.6	44
2013-01-25	17:00:00	-4.6	1018	88	2	8
2013-01-25	18:00:00	-4.7	1018	88	0.8	1
2013-01-25	19:00:00	-4.7	1017	89	0.8	1
2013-01-25	20:00:00	-4.9	1017	90	0.5	1
2013-01-25	21:00:00	-4.8	1016	91	0.7	1
2013-01-25	22:00:00	-4.8	1016	91	1.1	1
2013-01-25	23:00:00	-4.4	1015	90	1.7	1
2013-01-25	1 day, 0:00:00	-4.3	1014	87	2.9	1
2013-01-26	01:00:00	-4.4	1014	86	3.3	1
2013-01-26	02:00:00	-4.6	1013	86	3.2	1
2013-01-26	03:00:00	-4.8	1012	87	2.7	1
2013-01-26	04:00:00	-5	1012	88	2.8	1
2013-01-26	05:00:00	-5	1012	88	2.9	1
2013-01-26	06:00:00	-5.2	1012	89	3.4	1
2013-01-26	07:00:00	-5.4	1012	89	3.2	1
2013-01-26	08:00:00	-5.4	1012	89	3.2	1
2013-01-26	09:00:00	-5.2	1012	90	3.9	13
2013-01-26	10:00:00	-5.1	1012	90	4	40
2013-01-26	11:00:00	-4.9	1012	89	2.4	72
2013-01-26	12:00:00	-4.6	1013	87	2.4	108
2013-01-26	13:00:00	-4.5	1013	86	2.6	124
2013-01-26	14:00:00	-4.2	1013	85	2.8	145
2013-01-26	15:00:00	-4.4	1012	86	4.2	132
2013-01-26	16:00:00	-4.4	1012	85	2.8	65
2013-01-26	17:00:00	-4.2	1012	85	2	26
2013-01-26	18:00:00	-4.2	1012	86	1.7	1
2013-01-26	19:00:00	-4.1	1013	87	1.4	1
2013-01-26	20:00:00	-4.1	1013	91	1.2	1
2013-01-26	21:00:00	-3.8	1013	91	1.2	1
2013-01-26	22:00:00	-3.8	1013	91	3.8	1
2013-01-26	23:00:00	-3.7	1013	93	3.5	1
2013-01-26	1 day, 0:00:00	-3.4	1012	93	2.7	1
2013-01-27	01:00:00	-3.1	1012	93	2.2	1
2013-01-27	02:00:00	-3	1012	93	2.4	1
2013-01-27	03:00:00	-2.8	1012	93	2.8	1
2013-01-27	04:00:00	-2.4	1011	92	3	1
2013-01-27	05:00:00	-2.8	1010	93	3.2	1
2013-01-27	06:00:00	-2.7	1010	95	3.4	1
2013-01-27	07:00:00	-2	1009	96	3.6	1
2013-01-27	08:00:00	-1.3	1008	97	3.7	1
2013-01-27	09:00:00	-0.8	1008	97	2.7	12
2013-01-27	10:00:00	-0.3	1008	96	4.6	84
2013-01-27	11:00:00	0.3	1007	94	3.4	140
2013-01-27	12:00:00	0.4	1006	94	5.4	182
2013-01-27	13:00:00	0.8	1005	92	4.6	161
2013-01-27	14:00:00	1.1	1005	90	4	160
2013-01-27	15:00:00	0.8	1004	92	4	76
2013-01-27	16:00:00	0.6	1003	96	3.5	38
2013-01-27	17:00:00	0.4	1003	98	4.2	4
2013-01-27	18:00:00	0.5	1003	100	3	1
2013-01-27	19:00:00	0.6	1003	100	1.8	1
2013-01-27	20:00:00	0.8	1004	100	1.2	1
2013-01-27	21:00:00	0.9	1004	100	1.2	1
2013-01-27	22:00:00	1.6	1005	99	1.3	1
2013-01-27	23:00:00	2.2	1006	95	1.5	1
2013-01-27	1 day, 0:00:00	2	1006	94	1.1	1
2013-01-28	01:00:00	1	1006	98	1.4	1
2013-01-28	02:00:00	0.8	1007	100	1.5	1
2013-01-28	03:00:00	0.6	1008	100	0.8	1
2013-01-28	04:00:00	0	1008	100	1	1
2013-01-28	05:00:00	0	1009	100	1.2	1
2013-01-28	06:00:00	-0.4	1010	100	1.4	1
2013-01-28	07:00:00	-1.4	1010	100	0.8	1
2013-01-28	08:00:00	-1.2	1011	100	0.4	1
2013-01-28	09:00:00	0.2	1012	100	1	22
2013-01-28	10:00:00	1.1	1012	100	1	61
2013-01-28	11:00:00	2.4	1013	96	0.8	157
2013-01-28	12:00:00	3.4	1014	89	1.7	332
2013-01-28	13:00:00	3.6	1014	87	2.7	348
2013-01-28	14:00:00	3.2	1014	90	4.6	288
2013-01-28	15:00:00	2.6	1014	92	5	155
2013-01-28	16:00:00	2.4	1014	94	3	46
2013-01-28	17:00:00	3.3	1015	92	1.7	6
2013-01-28	18:00:00	3.6	1016	87	3.6	1
2013-01-28	19:00:00	3	1016	84	2	1
2013-01-28	20:00:00	2.5	1016	89	1.5	1
2013-01-28	21:00:00	2.2	1014	91	3.4	1
2013-01-28	22:00:00	2.8	1014	87	2.4	1
2013-01-28	23:00:00	3.6	1014	82	3.2	1
2013-01-28	1 day, 0:00:00	2.9	1014	87	2.4	1
2013-01-29	01:00:00	2.2	1012	92	5	1
2013-01-29	02:00:00	2.6	1011	91	4.4	1
2013-01-29	03:00:00	2.8	1011	91	3	1
2013-01-29	04:00:00	3.1	1010	90	2.2	1
2013-01-29	05:00:00	3	1010	92	2.8	1
2013-01-29	06:00:00	3.8	1010	91	3.4	1
2013-01-29	07:00:00	5.8	1010	88	3.8	1
2013-01-29	08:00:00	4.8	1010	93	2.2	1
2013-01-29	09:00:00	3.6	1010	97	3.8	4
2013-01-29	10:00:00	3.8	1010	98	3	31
2013-01-29	11:00:00	4.8	1010	99	1.9	64
2013-01-29	12:00:00	4.6	1010	99	2.6	52
2013-01-29	13:00:00	5.2	1010	100	1.8	60
2013-01-29	14:00:00	7.6	1009	96	2.4	56
2013-01-29	15:00:00	8.3	1009	93	3.6	66
2013-01-29	16:00:00	8.9	1009	91	4.4	81
2013-01-29	17:00:00	8.9	1010	91	3.8	31
2013-01-29	18:00:00	8.6	1010	92	3.5	1
2013-01-29	19:00:00	8.4	1010	95	2.2	1
2013-01-29	20:00:00	8.6	1010	92	2.6	1
2013-01-29	21:00:00	8.6	1011	93	3	1
2013-01-29	22:00:00	8.8	1011	92	3	1
2013-01-29	23:00:00	9.4	1011	90	4	1
2013-01-29	1 day, 0:00:00	9.2	1011	93	3.6	1
2013-01-30	01:00:00	9.5	1011	90	4.8	1
2013-01-30	02:00:00	9	1011	94	3.4	1
2013-01-30	03:00:00	9	1011	96	3.4	1
2013-01-30	04:00:00	9.6	1010	94	3.4	1
2013-01-30	05:00:00	10.5	1010	88	4.2	1
2013-01-30	06:00:00	10.2	1009	86	3.3	1
2013-01-30	07:00:00	9.7	1009	92	2.5	1
2013-01-30	08:00:00	9.8	1009	92	2.6	1
2013-01-30	09:00:00	9.8	1008	92	2.6	4
2013-01-30	10:00:00	11.6	1007	85	5.2	19
2013-01-30	11:00:00	12.4	1007	81	5.2	29
2013-01-30	12:00:00	12.7	1006	81	7.5	53
2013-01-30	13:00:00	12.8	1006	82	8.2	123
2013-01-30	14:00:00	13.4	1006	77	9.2	212
2013-01-30	15:00:00	13.3	1005	79	9.3	190
2013-01-30	16:00:00	12.4	1005	84	9.8	49
2013-01-30	17:00:00	11	1006	81	9.8	6
2013-01-30	18:00:00	9.7	1008	79	7.4	4
2013-01-30	19:00:00	9.6	1008	74	9	1
2013-01-30	20:00:00	9	1009	70	8.2	1
2013-01-30	21:00:00	8.4	1010	70	7.5	1
2013-01-30	22:00:00	7.6	1012	71	6.1	1
2013-01-30	23:00:00	6.8	1013	73	4	1
2013-01-30	1 day, 0:00:00	6.4	1014	72	6.3	1
2013-01-31	01:00:00	6.9	1014	69	9	1
2013-01-31	02:00:00	6.8	1015	70	8.5	1
2013-01-31	03:00:00	6.7	1016	72	7.4	1
2013-01-31	04:00:00	6.8	1016	71	7.4	1
2013-01-31	05:00:00	6.3	1016	73	6.4	1
2013-01-31	06:00:00	6	1016	73	6.8	1
2013-01-31	07:00:00	5.8	1016	74	5	1
2013-01-31	08:00:00	5.8	1016	74	2.6	1
2013-01-31	09:00:00	6	1016	73	3.3	26
2013-01-31	10:00:00	6.3	1016	72	3.2	100
2013-01-31	11:00:00	6.8	1016	68	6.2	182
2013-01-31	12:00:00	7.3	1014	66	8.2	204
2013-01-31	13:00:00	7.7	1012	64	6.9	182
2013-01-31	14:00:00	7.9	1012	62	7.6	235
2013-01-31	15:00:00	7.4	1011	67	9.2	67
2013-01-31	16:00:00	5.2	1011	86	6.6	26
2013-01-31	17:00:00	6.1	1010	87	5.8	16
2013-01-31	18:00:00	6.5	1010	83	7.8	1
2013-01-31	19:00:00	6.8	1010	80	8.7	1
2013-01-31	20:00:00	5.3	1011	86	5.6	1
2013-01-31	21:00:00	6	1011	83	5.4	1
2013-01-31	22:00:00	6.6	1011	75	8.2	1
2013-01-31	23:00:00	6.8	1012	73	8.9	1
2013-01-31	1 day, 0:00:00	6.7	1012	72	7.6	1
2013-02-01	01:00:00	6.8	1012	72	7.6	1
2013-02-01	02:00:00	6.6	1011	72	6.3	1
2013-02-01	03:00:00	6.6	1011	72	5.4	1
2013-02-01	04:00:00	6.4	1011	72	4.4	1
2013-02-01	05:00:00	5.4	1010	81	3.4	1
2013-02-01	06:00:00	5.6	1010	79	3.2	1
2013-02-01	07:00:00	6	1009	77	3.7	1
2013-02-01	08:00:00	5.8	1008	78	2.3	1
2013-02-01	09:00:00	5.6	1008	79	1.5	14
2013-02-01	10:00:00	6.1	1006	79	2.5	32
2013-02-01	11:00:00	6.4	1006	77	4.2	38
2013-02-01	12:00:00	5.2	1004	85	3.3	48
2013-02-01	13:00:00	5	1002	91	1.5	96
2013-02-01	14:00:00	5.2	1000	95	1.2	60
2013-02-01	15:00:00	5.3	998	97	1.4	63
2013-02-01	16:00:00	5.6	997	97	2.2	50
2013-02-01	17:00:00	5.6	996	94	1.7	17
2013-02-01	18:00:00	5.2	994	96	1.2	1
2013-02-01	19:00:00	5	993	97	2.2	1
2013-02-01	20:00:00	5	992	98	2	1
2013-02-01	21:00:00	5	991	99	1.6	1
2013-02-01	22:00:00	5	990	100	1.2	1
2013-02-01	23:00:00	5.2	990	100	1.1	1
2013-02-01	1 day, 0:00:00	5.4	990	100	1.6	1
2013-02-02	01:00:00	4.8	990	96	3.9	1
2013-02-02	02:00:00	3.6	992	89	3.8	1
2013-02-02	03:00:00	3	992	90	3.9	1
2013-02-02	04:00:00	2.7	993	90	4.6	1
2013-02-02	05:00:00	2.8	994	89	4.6	1
2013-02-02	06:00:00	2.8	995	89	4.2	1
2013-02-02	07:00:00	2.7	996	88	3.8	1
2013-02-02	08:00:00	2.8	996	87	4.2	1
2013-02-02	09:00:00	2.8	998	87	3.3	12
2013-02-02	10:00:00	3	1000	90	3.8	62
2013-02-02	11:00:00	3.5	1000	87	3.7	160
2013-02-02	12:00:00	4.2	1001	80	4.9	194
2013-02-02	13:00:00	4.8	1002	78	5	287
2013-02-02	14:00:00	4.4	1002	79	4.6	96
2013-02-02	15:00:00	3.6	1003	80	4.4	137
2013-02-02	16:00:00	3.5	1004	59	4.9	93
2013-02-02	17:00:00	2.4	1006	59	4.8	36
2013-02-02	18:00:00	1.4	1008	62	2.4	1
2013-02-02	19:00:00	-	1008	74	2.4	1
2013-02-02	20:00:00	0.4	1010	82	3	1
2013-02-02	21:00:00	0.6	1010	82	3.1	1
2013-02-02	22:00:00	1.2	1010	82	3.3	1
2013-02-02	23:00:00	1.2	1011	83	3.9	1
2013-02-02	1 day, 0:00:00	1.6	1011	83	4.4	1
2013-02-03	01:00:00	2	1012	83	4.8	1
2013-02-03	02:00:00	2	1012	86	5.2	1
2013-02-03	03:00:00	2.2	1013	86	4.4	1
2013-02-03	04:00:00	2.6	1014	83	4.4	1
2013-02-03	05:00:00	3	1014	74	3.8	1
2013-02-03	06:00:00	2.5	1015	79	3.7	1
2013-02-03	07:00:00	2.2	1015	81	3.7	1
2013-02-03	08:00:00	2.2	1016	79	4.8	1
2013-02-03	09:00:00	2.4	1016	71	3.8	45
2013-02-03	10:00:00	2.5	1017	70	4	114
2013-02-03	11:00:00	2.7	1017	71	3.6	107
2013-02-03	12:00:00	3	1017	74	5.2	171
2013-02-03	13:00:00	3.5	1017	74	6	176
2013-02-03	14:00:00	3.2	1016	76	5	87
2013-02-03	15:00:00	3	1016	82	4.3	100
2013-02-03	16:00:00	3.1	1015	83	4.4	48
2013-02-03	17:00:00	3.2	1014	81	4.8	12
2013-02-03	18:00:00	3.3	1014	75	6.2	1
2013-02-03	19:00:00	2.3	1013	79	5.8	1
2013-02-03	20:00:00	1.2	1012	90	3.6	1
2013-02-03	21:00:00	1.2	1012	92	4.2	1
2013-02-03	22:00:00	1.4	1011	92	5.3	1
2013-02-03	23:00:00	1.5	1010	94	4.8	1
2013-02-03	1 day, 0:00:00	1.8	1010	94	4.3	1
2013-02-04	01:00:00	2.4	1010	94	4.8	1
2013-02-04	02:00:00	2.6	1009	94	6.2	1
2013-02-04	03:00:00	2.6	1010	94	6	1
2013-02-04	04:00:00	3	1009	94	5.4	1
2013-02-04	05:00:00	3.4	1009	94	5	1
2013-02-04	06:00:00	3.5	1009	94	4.8	1
2013-02-04	07:00:00	3.7	1009	94	4.2	1
2013-02-04	08:00:00	4	1008	93	4.6	1
2013-02-04	09:00:00	4.3	1008	93	5	2
2013-02-04	10:00:00	5	1008	92	5.4	30
2013-02-04	11:00:00	5.8	1008	90	5.2	36
2013-02-04	12:00:00	6.5	1008	91	5.4	78
2013-02-04	13:00:00	7.2	1008	90	6.4	136
2013-02-04	14:00:00	7.6	1007	90	6.8	106
2013-02-04	15:00:00	7.9	1007	93	5.4	139
2013-02-04	16:00:00	8.7	1008	84	6.8	218
2013-02-04	17:00:00	8	1008	75	6.8	31
2013-02-04	18:00:00	7.2	1008	75	5.4	1
2013-02-04	19:00:00	6.4	1009	80	4	1
2013-02-04	20:00:00	5.8	1009	83	3.4	1
2013-02-04	21:00:00	5.6	1010	81	4.9	1
2013-02-04	22:00:00	5	1010	79	3	1
2013-02-04	23:00:00	4.8	1010	81	1.6	1
2013-02-04	1 day, 0:00:00	4.6	1009	82	1.6	1
2013-02-05	01:00:00	5.2	1008	80	4	1
2013-02-05	02:00:00	5.2	1008	81	5.7	1
2013-02-05	03:00:00	5	1007	81	6.3	1
2013-02-05	04:00:00	4.9	1006	82	7.2	1
2013-02-05	05:00:00	4.1	1005	85	7.1	1
2013-02-05	06:00:00	4	1004	87	5.8	1
2013-02-05	07:00:00	3.7	1002	85	3.8	1
2013-02-05	08:00:00	3.9	1002	84	3.9	1
2013-02-05	09:00:00	4.4	1000	82	4	38
2013-02-05	10:00:00	4.9	999	79	6.5	44
2013-02-05	11:00:00	2.1	999	91	8.5	36
2013-02-05	12:00:00	2.6	999	86	7.2	188
2013-02-05	13:00:00	4.4	999	78	8.4	484
2013-02-05	14:00:00	4.8	998	64	9.5	398
2013-02-05	15:00:00	3.8	998	68	7.8	300
2013-02-05	16:00:00	2.8	998	83	2.4	156
2013-02-05	17:00:00	3.4	998	72	2.7	71
2013-02-05	18:00:00	2.9	997	68	2.6	1
2013-02-05	19:00:00	3	997	64	4	1
2013-02-05	20:00:00	1.8	997	76	3.8	1
2013-02-05	21:00:00	1.2	997	79	1.8	1
2013-02-05	22:00:00	0.6	998	82	1.6	1
2013-02-05	23:00:00	0.4	998	84	1.8	1
2013-02-05	1 day, 0:00:00	0	998	84	2.1	1
2013-02-06	01:00:00	-0.5	998	87	1.8	1
2013-02-06	02:00:00	0.2	998	84	3.1	1
2013-02-06	03:00:00	-0.6	998	89	2.6	1
2013-02-06	04:00:00	-0.8	997	93	2.2	1
2013-02-06	05:00:00	-0.3	996	90	3.6	1
2013-02-06	06:00:00	-0.4	996	95	4.6	1
2013-02-06	07:00:00	-0.6	995	100	5.4	1
2013-02-06	08:00:00	-0.5	994	100	5	1
2013-02-06	09:00:00	-0.3	994	100	5.4	16
2013-02-06	10:00:00	0	995	100	4.6	66
2013-02-06	11:00:00	0.2	995	100	4.2	128
2013-02-06	12:00:00	0.6	995	98	3	144
2013-02-06	13:00:00	0.6	996	98	2.8	184
2013-02-06	14:00:00	0.9	996	97	2	164
2013-02-06	15:00:00	1.2	997	97	1.6	106
2013-02-06	16:00:00	0.8	998	99	1.6	46
2013-02-06	17:00:00	0.6	998	100	1.4	26
2013-02-06	18:00:00	0.4	999	100	1.6	2
2013-02-06	19:00:00	0.3	1000	100	1	1
2013-02-06	20:00:00	0.2	1001	98	1.5	1
2013-02-06	21:00:00	-0.9	1002	98	1.3	1
2013-02-06	22:00:00	-2.8	1002	100	0.9	1
2013-02-06	23:00:00	-3	1003	100	1	1
2013-02-06	1 day, 0:00:00	-2.6	1003	100	1.1	1
2013-02-07	01:00:00	-2.3	1004	100	1	1
2013-02-07	02:00:00	-1.6	1004	100	1.2	1
2013-02-07	03:00:00	-1.6	1004	100	1.5	1
2013-02-07	04:00:00	-2.2	1004	100	1.6	1
2013-02-07	05:00:00	-1.6	1005	100	1	1
2013-02-07	06:00:00	-0.6	1005	96	3.9	1
2013-02-07	07:00:00	-0.5	1006	93	3.3	1
2013-02-07	08:00:00	-0.8	1006	94	2.4	1
2013-02-07	09:00:00	-0.6	1006	93	2	89
2013-02-07	10:00:00	0.2	1007	87	2	192
2013-02-07	11:00:00	1.5	1007	84	3.2	414
2013-02-07	12:00:00	2	1008	77	4.2	275
2013-02-07	13:00:00	2.1	1008	73	3.6	218
2013-02-07	14:00:00	2.4	1008	74	2	190
2013-02-07	15:00:00	2.3	1008	74	2.2	145
2013-02-07	16:00:00	1.8	1009	77	4.6	164
2013-02-07	17:00:00	1.4	1009	84	3.2	100
2013-02-07	18:00:00	1.2	1009	84	1.7	4
2013-02-07	19:00:00	-0.5	1010	96	0.8	1
2013-02-07	20:00:00	-1.4	1010	100	0.6	1
2013-02-07	21:00:00	-1.9	1010	100	0.7	1
2013-02-07	22:00:00	-1.9	1010	100	0.6	1
2013-02-07	23:00:00	-1.6	1010	100	1.2	1
2013-02-07	1 day, 0:00:00	-2	1010	100	0.6	1
2013-02-08	01:00:00	-2.2	1010	100	-	1
2013-02-08	02:00:00	-2.8	1010	100	0.6	1
2013-02-08	03:00:00	-3.4	1010	100	1.4	1
2013-02-08	04:00:00	-2.8	1010	100	1.9	1
2013-02-08	05:00:00	-2.2	1010	100	1.5	1
2013-02-08	06:00:00	-2	1010	100	1.6	1
2013-02-08	07:00:00	-1.9	1010	100	1.1	1
2013-02-08	08:00:00	-1.7	1010	100	1.7	1
2013-02-08	09:00:00	-1.3	1010	100	1.2	24
2013-02-08	10:00:00	-0.7	1010	99	0.8	65
2013-02-08	11:00:00	-0.1	1011	97	1.6	87
2013-02-08	12:00:00	0.6	1011	93	2.4	166
2013-02-08	13:00:00	0.8	1011	90	2.7	245
2013-02-08	14:00:00	0.1	1011	96	2.2	104
2013-02-08	15:00:00	0.2	1011	91	1.4	80
2013-02-08	16:00:00	0.6	1011	79	1.6	126
2013-02-08	17:00:00	0.2	1012	70	2	37
2013-02-08	18:00:00	-0.7	1012	75	2.8	2
2013-02-08	19:00:00	-1.2	1012	80	1.8	1
2013-02-08	20:00:00	-1.6	1013	86	1.9	1
2013-02-08	21:00:00	-1.7	1013	89	1.6	1
2013-02-08	22:00:00	-1.8	1013	91	1.6	1
2013-02-08	23:00:00	-2.2	1014	94	-	1
2013-02-08	1 day, 0:00:00	-2.2	1014	95	0.6	1
2013-02-09	01:00:00	-2.4	1014	97	1.2	1
2013-02-09	02:00:00	-2.8	1015	98	1	1
2013-02-09	03:00:00	-3.2	1015	100	0.8	1
2013-02-09	04:00:00	-3	1015	100	0.8	1
2013-02-09	05:00:00	-5.3	1015	100	0.7	1
2013-02-09	06:00:00	-7	1016	100	0.6	1
2013-02-09	07:00:00	-7.7	1016	100	-	1
2013-02-09	08:00:00	-6.5	1016	100	-	1
2013-02-09	09:00:00	-5.9	1017	100	-	38
2013-02-09	10:00:00	-4.6	1018	100	-	228
2013-02-09	11:00:00	-0.6	1018	92	-	400
2013-02-09	12:00:00	0.6	1018	70	1.1	590
2013-02-09	13:00:00	2	1018	59	1.2	672
2013-02-09	14:00:00	0.7	1017	59	1.6	189
2013-02-09	15:00:00	0.4	1017	59	1	152
2013-02-09	16:00:00	0.1	1017	58	1.6	94
2013-02-09	17:00:00	-0.2	1017	57	1.7	38
2013-02-09	18:00:00	-0.8	1017	61	0.7	2
2013-02-09	19:00:00	-1.6	1017	70	1	1
2013-02-09	20:00:00	-2.1	1017	74	-	1
2013-02-09	21:00:00	-2.6	1017	76	0.7	1
2013-02-09	22:00:00	-4.4	1017	79	-	1
2013-02-09	23:00:00	-4.6	1016	83	-	1
2013-02-09	1 day, 0:00:00	-3.8	1016	84	0.4	1
2013-02-10	01:00:00	-3.6	1016	86	0.9	1
2013-02-10	02:00:00	-4.1	1016	88	0.9	1
2013-02-10	03:00:00	-4.7	1016	89	0.6	1
2013-02-10	04:00:00	-5.2	1016	91	0.6	1
2013-02-10	05:00:00	-6.8	1015	94	1.1	1
2013-02-10	06:00:00	-5.4	1015	95	1	1
2013-02-10	07:00:00	-4.6	1014	96	0.7	1
2013-02-10	08:00:00	-4.9	1014	97	1.1	1
2013-02-10	09:00:00	-4.8	1014	100	3.8	65
2013-02-10	10:00:00	-3.8	1014	97	3	258
2013-02-10	11:00:00	-2.7	1014	89	2.6	426
2013-02-10	12:00:00	-2.2	1013	82	3.8	533
2013-02-10	13:00:00	-1.4	1012	76	2.9	534
2013-02-10	14:00:00	-0.2	1012	68	2.8	508
2013-02-10	15:00:00	0.3	1011	54	4.2	439
2013-02-10	16:00:00	-0.1	1010	53	4.4	294
2013-02-10	17:00:00	-1.1	1010	58	3.6	76
2013-02-10	18:00:00	-2.4	1009	64	3.2	2
2013-02-10	19:00:00	-3.6	1008	70	3.4	1
2013-02-10	20:00:00	-3.1	1008	69	4	1
2013-02-10	21:00:00	-3.4	1007	68	4.4	1
2013-02-10	22:00:00	-4.2	1007	72	3.8	1
2013-02-10	23:00:00	-5.2	1006	79	2.4	1
2013-02-10	1 day, 0:00:00	-5.4	1006	81	2.2	1
2013-02-11	01:00:00	-4.9	1005	79	3.4	1
2013-02-11	02:00:00	-4.7	1005	75	3.8	1
2013-02-11	03:00:00	-4.8	1004	74	4	1
2013-02-11	04:00:00	-5	1004	75	4	1
2013-02-11	05:00:00	-4.8	1003	76	3.9	1
2013-02-11	06:00:00	-4.3	1003	76	4.6	1
2013-02-11	07:00:00	-4	1003	74	4.4	1
2013-02-11	08:00:00	-4.1	1003	73	4.3	2
2013-02-11	09:00:00	-3.8	1003	72	4.8	53
2013-02-11	10:00:00	-3.3	1003	70	4.9	118
2013-02-11	11:00:00	-2.6	1002	67	5.4	198
2013-02-11	12:00:00	-1.7	1003	64	4.9	300
2013-02-11	13:00:00	-1	1002	62	4.9	354
2013-02-11	14:00:00	-0.3	1002	58	4.9	344
2013-02-11	15:00:00	0.2	1002	57	3.4	282
2013-02-11	16:00:00	0.4	1002	58	3.8	128
2013-02-11	17:00:00	-0.2	1002	61	4.8	54
2013-02-11	18:00:00	-1	1002	64	5.8	6
2013-02-11	19:00:00	-1.2	1003	68	5.3	1
2013-02-11	20:00:00	-1.4	1004	70	4.6	1
2013-02-11	21:00:00	-1.5	1004	73	4.8	1
2013-02-11	22:00:00	-1.6	1004	74	4.4	1
2013-02-11	23:00:00	-1.8	1005	75	4.4	1
2013-02-11	1 day, 0:00:00	-2	1005	75	4.5	1
2013-02-12	01:00:00	-2.7	1006	76	3.5	1
2013-02-12	02:00:00	-4.2	1006	80	2.3	1
2013-02-12	03:00:00	-3.2	1006	80	2.6	1
2013-02-12	04:00:00	-2.4	1006	77	3.8	1
2013-02-12	05:00:00	-2.2	1006	74	5.2	1
2013-02-12	06:00:00	-2.4	1007	74	5.6	1
2013-02-12	07:00:00	-2.4	1008	71	5	1
2013-02-12	08:00:00	-2.4	1008	70	4.7	1
2013-02-12	09:00:00	-2.2	1009	70	4.8	12
2013-02-12	10:00:00	-1.8	1010	69	4	56
2013-02-12	11:00:00	-1.5	1010	66	5.3	114
2013-02-12	12:00:00	-1	1010	62	5.5	206
2013-02-12	13:00:00	-0.5	1011	57	4.9	317
2013-02-12	14:00:00	-0.2	1011	55	4.1	318
2013-02-12	15:00:00	0	1011	55	3.6	236
2013-02-12	16:00:00	-0.4	1011	56	3.6	120
2013-02-12	17:00:00	-0.6	1012	56	2.8	40
2013-02-12	18:00:00	-0.8	1012	57	3	1
2013-02-12	19:00:00	-0.8	1013	58	2.7	1
2013-02-12	20:00:00	-1	1014	58	1.6	1
2013-02-12	21:00:00	-1.2	1014	59	1.2	1
2013-02-12	22:00:00	-1.4	1015	62	1.2	1
2013-02-12	23:00:00	-1.8	1016	64	0.7	1
2013-02-12	1 day, 0:00:00	-1.8	1016	66	0.7	1
2013-02-13	01:00:00	-2	1016	67	0.8	1
2013-02-13	02:00:00	-2.1	1016	68	0.6	1
2013-02-13	03:00:00	-2.2	1017	70	0.5	1
2013-02-13	04:00:00	-2.1	1018	70	0.8	1
2013-02-13	05:00:00	-1.9	1018	67	1.2	1
2013-02-13	06:00:00	-2.3	1018	69	0.5	1
2013-02-13	07:00:00	-2.4	1019	71	0.8	1
2013-02-13	08:00:00	-2	1020	70	1.4	1
2013-02-13	09:00:00	-2	1020	70	-	35
2013-02-13	10:00:00	-1.4	1021	70	0.4	117
2013-02-13	11:00:00	-0.3	1022	66	0.8	224
2013-02-13	12:00:00	0.6	1022	60	1.8	356
2013-02-13	13:00:00	1	1022	55	1.8	350
2013-02-13	14:00:00	0.6	1023	53	1.5	182
2013-02-13	15:00:00	1.8	1023	49	1.5	452
2013-02-13	16:00:00	1	1023	47	1.4	151
2013-02-13	17:00:00	-0.6	1024	54	1	112
2013-02-13	18:00:00	-2.9	1024	60	1	13
2013-02-13	19:00:00	-4.8	1024	67	0.6	1
2013-02-13	20:00:00	-5.4	1025	74	0.6	1
2013-02-13	21:00:00	-6.2	1025	78	0.6	1
2013-02-13	22:00:00	-6.2	1025	82	0.7	1
2013-02-13	23:00:00	-6.2	1025	83	-	1
2013-02-13	1 day, 0:00:00	-7.5	1025	87	0.8	1
2013-02-14	01:00:00	-8	1025	89	-	1
2013-02-14	02:00:00	-7.2	1025	91	0.6	1
2013-02-14	03:00:00	-6.4	1024	91	0.5	1
2013-02-14	04:00:00	-6.8	1024	91	-	1
2013-02-14	05:00:00	-8.4	1024	94	-	1
2013-02-14	06:00:00	-9.2	1023	97	-	1
2013-02-14	07:00:00	-10.1	1023	97	-	1
2013-02-14	08:00:00	-10.6	1023	99	-	2
2013-02-14	09:00:00	-9	1022	99	-	134
2013-02-14	10:00:00	-5.8	1022	94	0.4	299
2013-02-14	11:00:00	-3	1021	84	1.8	491
2013-02-14	12:00:00	-0.8	1020	75	3.4	569
2013-02-14	13:00:00	0.2	1020	67	4.1	486
2013-02-14	14:00:00	0.7	1019	65	3.7	416
2013-02-14	15:00:00	0.6	1018	64	3.1	244
2013-02-14	16:00:00	0.5	1017	67	3.4	131
2013-02-14	17:00:00	0.6	1016	68	3.3	48
2013-02-14	18:00:00	0.4	1016	68	2.9	2
2013-02-14	19:00:00	0.3	1016	69	2.4	1
2013-02-14	20:00:00	0.2	1015	70	2.8	1
2013-02-14	21:00:00	-	1015	71	1.8	1
2013-02-14	22:00:00	-0.3	1015	73	2.2	1
2013-02-14	23:00:00	-0.2	1015	73	1.2	1
2013-02-14	1 day, 0:00:00	-0.9	1014	82	1.6	1
2013-02-15	01:00:00	-1.6	1014	95	2	1
2013-02-15	02:00:00	-1.6	1014	99	3.3	1
2013-02-15	03:00:00	-1.8	1014	100	2.4	1
2013-02-15	04:00:00	-1.8	1014	100	2.2	1
2013-02-15	05:00:00	-1.8	1014	100	1.9	1
2013-02-15	06:00:00	-1.7	1014	97	0.8	1
2013-02-15	07:00:00	-1.8	1014	97	1.2	1
2013-02-15	08:00:00	-1.8	1015	97	0.7	1
2013-02-15	09:00:00	-1.6	1016	96	0.8	26
2013-02-15	10:00:00	-1	1016	93	1.4	112
2013-02-15	11:00:00	-0.4	1016	92	1.8	194
2013-02-15	12:00:00	0.4	1017	89	1.5	193
2013-02-15	13:00:00	0.9	1017	87	1	176
2013-02-15	14:00:00	0.8	1017	88	2	166
2013-02-15	15:00:00	0.8	1018	90	2.4	114
2013-02-15	16:00:00	0.9	1018	91	2	83
2013-02-15	17:00:00	1	1018	92	1.5	34
2013-02-15	18:00:00	0.7	1018	94	1.3	3
2013-02-15	19:00:00	0.6	1019	97	1.1	1
2013-02-15	20:00:00	0.5	1020	99	1.6	1
2013-02-15	21:00:00	0.4	1020	100	1.4	1
2013-02-15	22:00:00	0.4	1020	100	1.4	1
2013-02-15	23:00:00	0.4	1021	100	1.8	1
2013-02-15	1 day, 0:00:00	0.4	1021	100	1	1
2013-02-16	01:00:00	0.4	1021	100	0.8	1
2013-02-16	02:00:00	0.4	1021	100	1.6	1
2013-02-16	03:00:00	0.4	1021	100	1	1
2013-02-16	04:00:00	0.4	1021	100	1.6	1
2013-02-16	05:00:00	0.4	1021	100	1.2	1
2013-02-16	06:00:00	0.4	1021	100	0.7	1
2013-02-16	07:00:00	0.4	1021	100	1.2	1
2013-02-16	08:00:00	0.6	1022	100	1.5	1
2013-02-16	09:00:00	0.7	1022	100	1.4	17
2013-02-16	10:00:00	1	1022	100	1.4	36
2013-02-16	11:00:00	1.4	1022	100	1.2	76
2013-02-16	12:00:00	1.8	1022	100	1.2	70
2013-02-16	13:00:00	2	1022	100	1.2	104
2013-02-16	14:00:00	3	1022	99	1.1	150
2013-02-16	15:00:00	3.6	1022	96	0.9	124
2013-02-16	16:00:00	4	1022	96	0.9	93
2013-02-16	17:00:00	3.2	1022	96	1	52
2013-02-16	18:00:00	2.1	1022	100	1.2	6
2013-02-16	19:00:00	1.5	1022	100	1	1
2013-02-16	20:00:00	1	1022	100	1.4	1
2013-02-16	21:00:00	0.8	1023	100	0.8	1
2013-02-16	22:00:00	0.8	1023	100	1	1
2013-02-16	23:00:00	0.6	1023	100	0.4	1
2013-02-16	1 day, 0:00:00	0.8	1023	100	-	1
2013-02-17	01:00:00	0.9	1023	100	0.6	1
2013-02-17	02:00:00	0.6	1023	100	0.9	1
2013-02-17	03:00:00	0.4	1023	100	1.6	1
2013-02-17	04:00:00	0.4	1023	100	0.8	1
2013-02-17	05:00:00	0.3	1023	100	0.7	1
2013-02-17	06:00:00	0.4	1023	100	-	1
2013-02-17	07:00:00	0.4	1023	100	0.8	1
2013-02-17	08:00:00	0.5	1023	100	0.8	1
2013-02-17	09:00:00	0.8	1023	100	0.6	37
2013-02-17	10:00:00	1.5	1023	100	0.9	90
2013-02-17	11:00:00	2.6	1023	100	0.8	202
2013-02-17	12:00:00	3.6	1023	90	2.8	286
2013-02-17	13:00:00	4.6	1022	82	2.4	289
2013-02-17	14:00:00	4.8	1022	75	3.2	184
2013-02-17	15:00:00	5	1022	71	2.3	86
2013-02-17	16:00:00	4.9	1022	67	3.6	98
2013-02-17	17:00:00	4.4	1021	68	3	53
2013-02-17	18:00:00	3.7	1021	68	1.8	8
2013-02-17	19:00:00	2.4	1022	74	0.8	1
2013-02-17	20:00:00	1.5	1022	79	0.6	1
2013-02-17	21:00:00	1	1022	85	0.6	1
2013-02-17	22:00:00	1	1021	84	-	1
2013-02-17	23:00:00	0.6	1021	88	0.6	1
2013-02-17	1 day, 0:00:00	1.5	1021	79	1.6	1
2013-02-18	01:00:00	1.6	1021	73	1.6	1
2013-02-18	02:00:00	1	1021	74	1.3	1
2013-02-18	03:00:00	0.2	1021	81	0.7	1
2013-02-18	04:00:00	0.2	1020	83	0.8	1
2013-02-18	05:00:00	0	1020	84	-	1
2013-02-18	06:00:00	-0.1	1020	88	-	1
2013-02-18	07:00:00	-0.2	1020	87	0.4	1
2013-02-18	08:00:00	-1.4	1020	92	0.6	10
2013-02-18	09:00:00	-0.5	1021	93	-	114
2013-02-18	10:00:00	0.8	1021	86	-	141
2013-02-18	11:00:00	1.9	1021	83	0.8	229
2013-02-18	12:00:00	4.2	1021	70	1	435
2013-02-18	13:00:00	5	1020	64	1.5	585
2013-02-18	14:00:00	5.2	1020	62	2.1	532
2013-02-18	15:00:00	5.6	1020	61	2	483
2013-02-18	16:00:00	5.2	1019	61	2	286
2013-02-18	17:00:00	4.3	1019	64	1.4	52
2013-02-18	18:00:00	3.8	1019	67	1.8	8
2013-02-18	19:00:00	2.1	1019	75	2.4	1
2013-02-18	20:00:00	1.6	1019	79	1.8	1
2013-02-18	21:00:00	-0.2	1019	86	-	1
2013-02-18	22:00:00	-1.2	1019	94	-	1
2013-02-18	23:00:00	-1.6	1019	96	-	1
2013-02-18	1 day, 0:00:00	-2.2	1018	99	-	1
2013-02-19	01:00:00	-3	1018	100	-	1
2013-02-19	02:00:00	-3.2	1018	100	-	1
2013-02-19	03:00:00	-3.4	1018	100	-	1
2013-02-19	04:00:00	-3	1017	100	-	1
2013-02-19	05:00:00	-2.8	1016	100	-	1
2013-02-19	06:00:00	-2.4	1016	100	0.4	1
2013-02-19	07:00:00	-2	1015	100	0.4	1
2013-02-19	08:00:00	-1.6	1015	100	0.4	1
2013-02-19	09:00:00	-1.1	1015	100	0.6	12
2013-02-19	10:00:00	-0.4	1015	100	2.2	29
2013-02-19	11:00:00	-0.2	1015	100	2.8	51
2013-02-19	12:00:00	0.1	1015	100	3.3	74
2013-02-19	13:00:00	0.4	1015	97	3.2	140
2013-02-19	14:00:00	0.8	1014	97	3.6	182
2013-02-19	15:00:00	0.8	1014	96	2.9	105
2013-02-19	16:00:00	0.8	1014	97	3.1	105
2013-02-19	17:00:00	0.8	1014	97	3.2	30
2013-02-19	18:00:00	0.8	1014	97	2	1
2013-02-19	19:00:00	0.8	1014	96	1.8	1
2013-02-19	20:00:00	0.8	1015	97	1.2	1
2013-02-19	21:00:00	0.6	1016	100	1	1
2013-02-19	22:00:00	0.8	1016	95	1.8	1
2013-02-19	23:00:00	0.6	1017	93	2	1
2013-02-19	1 day, 0:00:00	0.3	1017	89	3.4	1
2013-02-20	01:00:00	-0.1	1018	86	3.2	1
2013-02-20	02:00:00	-0.3	1018	83	2.8	1
2013-02-20	03:00:00	-0.8	1018	82	2.8	1
2013-02-20	04:00:00	-1.4	1019	81	2.7	1
2013-02-20	05:00:00	-2.2	1019	85	2	1
2013-02-20	06:00:00	-3.4	1020	89	0.8	1
2013-02-20	07:00:00	-4.1	1020	92	0.6	1
2013-02-20	08:00:00	-3.6	1020	94	-	4
2013-02-20	09:00:00	-1.8	1021	90	0.8	65
2013-02-20	10:00:00	-0.4	1021	82	2.8	158
2013-02-20	11:00:00	-0.4	1022	76	4.6	244
2013-02-20	12:00:00	0.4	1022	67	3.8	352
2013-02-20	13:00:00	0.8	1022	61	3.5	578
2013-02-20	14:00:00	1	1021	58	4.2	444
2013-02-20	15:00:00	0.7	1021	58	4	239
2013-02-20	16:00:00	-0.6	1021	64	3.6	95
2013-02-20	17:00:00	-0.4	1021	66	2.8	58
2013-02-20	18:00:00	-0.9	1021	71	2.4	16
2013-02-20	19:00:00	-1.2	1022	73	2.4	1
2013-02-20	20:00:00	-1.6	1022	74	2	1
2013-02-20	21:00:00	-2	1022	76	1.6	1
2013-02-20	22:00:00	-2.3	1022	78	1.8	1
2013-02-20	23:00:00	-2.4	1022	79	1.9	1
2013-02-20	1 day, 0:00:00	-2.4	1022	80	2.4	1
2013-02-21	01:00:00	-2.8	1022	82	2.2	1
2013-02-21	02:00:00	-2.8	1022	86	2.6	1
2013-02-21	03:00:00	-2.8	1021	87	2.7	1
2013-02-21	04:00:00	-2.8	1021	84	2.9	1
2013-02-21	05:00:00	-2.8	1021	83	2.6	1
2013-02-21	06:00:00	-3	1021	82	2.5	1
2013-02-21	07:00:00	-3.7	1021	80	3	1
2013-02-21	08:00:00	-3.9	1021	80	1.9	14
2013-02-21	09:00:00	-3.3	1021	80	2	82
2013-02-21	10:00:00	-3	1021	84	1.8	157
2013-02-21	11:00:00	-1.8	1021	79	5.3	512
2013-02-21	12:00:00	-1.8	1021	73	5.7	369
2013-02-21	13:00:00	-0.6	1020	69	5.8	690
2013-02-21	14:00:00	-0.8	1020	66	5.6	370
2013-02-21	15:00:00	-1.2	1019	72	4.6	300
2013-02-21	16:00:00	-0.7	1018	66	5	174
2013-02-21	17:00:00	-1.6	1018	77	3.6	76
2013-02-21	18:00:00	-1.8	1018	73	3.3	22
2013-02-21	19:00:00	-2.8	1018	73	2.5	1
2013-02-21	20:00:00	-2.8	1018	71	3.2	1
2013-02-21	21:00:00	-2.8	1018	72	3.8	1
2013-02-21	22:00:00	-3.4	1018	77	2.1	1
2013-02-21	23:00:00	-3.2	1018	76	3.1	1
2013-02-21	1 day, 0:00:00	-3.5	1018	75	4	1
2013-02-22	01:00:00	-3.9	1017	74	3.4	1
2013-02-22	02:00:00	-4.6	1017	76	2.8	1
2013-02-22	03:00:00	-5	1016	78	2.4	1
2013-02-22	04:00:00	-5	1016	79	3.1	1
2013-02-22	05:00:00	-5.2	1016	81	1.4	1
2013-02-22	06:00:00	-5.2	1016	82	2.1	1
2013-02-22	07:00:00	-4.8	1016	83	1.8	1
2013-02-22	08:00:00	-4.8	1016	87	2	6
2013-02-22	09:00:00	-4.6	1016	84	3.1	96
2013-02-22	10:00:00	-4	1015	80	3	176
2013-02-22	11:00:00	-3.8	1015	78	3.8	162
2013-02-22	12:00:00	-3.2	1015	74	4.6	274
2013-02-22	13:00:00	-2.4	1014	72	4.4	406
2013-02-22	14:00:00	-2.5	1014	75	4.8	310
2013-02-22	15:00:00	-2.6	1013	73	5.6	249
2013-02-22	16:00:00	-2.4	1013	70	5	218
2013-02-22	17:00:00	-2.7	1012	68	4.8	80
2013-02-22	18:00:00	-3.1	1012	70	4	10
2013-02-22	19:00:00	-3.6	1013	74	3.8	1
2013-02-22	20:00:00	-4.2	1013	73	4.1	1
2013-02-22	21:00:00	-4	1013	71	3.5	1
2013-02-22	22:00:00	-4.1	1013	72	3.8	1
2013-02-22	23:00:00	-4.2	1013	74	2.2	1
2013-02-22	1 day, 0:00:00	-4.4	1012	78	2.5	1
2013-02-23	01:00:00	-4.8	1012	84	4	1
2013-02-23	02:00:00	-5	1012	86	4	1
2013-02-23	03:00:00	-4.8	1011	86	4.2	1
2013-02-23	04:00:00	-4.8	1010	84	4.2	1
2013-02-23	05:00:00	-4.9	1010	86	3.5	1
2013-02-23	06:00:00	-4.9	1011	87	3.1	1
2013-02-23	07:00:00	-4.9	1010	86	3.6	1
2013-02-23	08:00:00	-4.8	1010	85	3.4	13
2013-02-23	09:00:00	-4.6	1011	85	3.2	62
2013-02-23	10:00:00	-4.4	1011	86	3.6	96
2013-02-23	11:00:00	-3.8	1011	83	4.6	201
2013-02-23	12:00:00	-3.4	1011	80	4.3	196
2013-02-23	13:00:00	-3.2	1011	80	3.8	176
2013-02-23	14:00:00	-3.4	1010	81	4.2	150
2013-02-23	15:00:00	-3.4	1010	84	3.8	106
2013-02-23	16:00:00	-3.6	1011	87	3	86
2013-02-23	17:00:00	-3.8	1011	90	3.2	62
2013-02-23	18:00:00	-4	1011	92	2.9	15
2013-02-23	19:00:00	-4	1010	93	2	1
2013-02-23	20:00:00	-3.9	1011	93	2.4	1
2013-02-23	21:00:00	-3.8	1011	93	1.4	1
2013-02-23	22:00:00	-3.7	1011	93	0.8	1
2013-02-23	23:00:00	-3.9	1011	94	0.8	1
2013-02-23	1 day, 0:00:00	-4	1011	95	0.6	1
2013-02-24	01:00:00	-3.6	1011	96	1.2	1
2013-02-24	02:00:00	-3.2	1011	95	1.4	1
2013-02-24	03:00:00	-3.2	1011	95	0.4	1
2013-02-24	04:00:00	-3.1	1011	95	1	1
2013-02-24	05:00:00	-2.9	1010	95	0.9	1
2013-02-24	06:00:00	-2.6	1010	95	1	1
2013-02-24	07:00:00	-2.6	1010	95	1	1
2013-02-24	08:00:00	-2.8	1010	99	1	2
2013-02-24	09:00:00	-2.2	1011	100	1	48
2013-02-24	10:00:00	-1.3	1011	96	1.4	114
2013-02-24	11:00:00	-0.7	1011	94	1.9	182
2013-02-24	12:00:00	-0.2	1011	91	3	300
2013-02-24	13:00:00	0.2	1011	88	3.3	254
2013-02-24	14:00:00	0.8	1011	84	2.8	245
2013-02-24	15:00:00	0.8	1012	83	2.3	90
2013-02-24	16:00:00	0.6	1012	88	1.6	72
2013-02-24	17:00:00	0.4	1012	89	1.3	34
2013-02-24	18:00:00	0.4	1012	89	1.6	6
2013-02-24	19:00:00	0.5	1013	89	1.4	1
2013-02-24	20:00:00	0.4	1013	89	1.2	1
2013-02-24	21:00:00	0.4	1014	90	1.5	1
2013-02-24	22:00:00	0.3	1014	92	1.3	1
2013-02-24	23:00:00	0.3	1015	93	1.4	1
2013-02-24	1 day, 0:00:00	0.3	1014	94	1.4	1
2013-02-25	01:00:00	0.4	1014	95	1.4	1
2013-02-25	02:00:00	0.2	1015	97	1.2	1
2013-02-25	03:00:00	0.3	1015	98	1.4	1
2013-02-25	04:00:00	0.2	1015	99	1.2	1
2013-02-25	05:00:00	0.1	1015	100	1	1
2013-02-25	06:00:00	0	1015	100	0.6	1
2013-02-25	07:00:00	0.1	1015	100	0.9	1
2013-02-25	08:00:00	0.1	1016	100	1.4	1
2013-02-25	09:00:00	0.2	1016	100	1.1	36
2013-02-25	10:00:00	0.6	1016	100	1.2	70
2013-02-25	11:00:00	1	1016	99	1.6	92
2013-02-25	12:00:00	1.6	1017	97	2	133
2013-02-25	13:00:00	2.1	1017	95	1.7	120
2013-02-25	14:00:00	2.2	1018	93	2.2	92
2013-02-25	15:00:00	1.9	1018	94	2	70
2013-02-25	16:00:00	1.8	1018	96	1.6	53
2013-02-25	17:00:00	2	1018	95	2	35
2013-02-25	18:00:00	1.8	1019	94	1.8	3
2013-02-25	19:00:00	1.6	1020	94	1.6	1
2013-02-25	20:00:00	1.2	1021	97	2	1
2013-02-25	21:00:00	0.8	1022	99	1	1
2013-02-25	22:00:00	0.8	1022	100	-	1
2013-02-25	23:00:00	0.9	1023	100	0.8	1
2013-02-25	1 day, 0:00:00	0.8	1024	100	1.8	1
2013-02-26	01:00:00	1	1024	97	2.2	1
2013-02-26	02:00:00	0.8	1024	98	1	1
2013-02-26	03:00:00	0.6	1025	100	0.6	1
2013-02-26	04:00:00	0.4	1025	100	0.8	1
2013-02-26	05:00:00	0.5	1026	100	1	1
2013-02-26	06:00:00	0.8	1026	100	1	1
2013-02-26	07:00:00	1.1	1026	97	1	1
2013-02-26	08:00:00	0.8	1026	97	1	17
2013-02-26	09:00:00	1.1	1027	97	2	100
2013-02-26	10:00:00	2.5	1027	92	2.1	126
2013-02-26	11:00:00	3	1027	90	3.2	174
2013-02-26	12:00:00	3.2	1028	91	3	168
2013-02-26	13:00:00	3.9	1028	88	3.2	234
2013-02-26	14:00:00	3.9	1028	86	4.1	148
2013-02-26	15:00:00	3.6	1027	87	3	74
2013-02-26	16:00:00	3.8	1027	87	2.7	48
2013-02-26	17:00:00	3.8	1027	87	2.7	36
2013-02-26	18:00:00	3.7	1027	87	2.6	12
2013-02-26	19:00:00	3.5	1027	88	3.5	1
2013-02-26	20:00:00	3.2	1028	89	3.1	1
2013-02-26	21:00:00	2.6	1028	91	3.1	1
2013-02-26	22:00:00	2.1	1029	94	3.2	1
2013-02-26	23:00:00	1.8	1029	95	3.1	1
2013-02-26	1 day, 0:00:00	1.4	1029	96	3.4	1
2013-02-27	01:00:00	1.3	1029	96	3.5	1
2013-02-27	02:00:00	1.1	1029	95	3	1
2013-02-27	03:00:00	1	1029	96	2.4	1
2013-02-27	04:00:00	0.8	1029	93	3	1
2013-02-27	05:00:00	0.4	1029	91	3.5	1
2013-02-27	06:00:00	0.4	1029	89	4	1
2013-02-27	07:00:00	0.2	1029	89	2.3	1
2013-02-27	08:00:00	0.2	1029	89	3.2	1
2013-02-27	09:00:00	-	1030	89	4.6	30
2013-02-27	10:00:00	0.3	1030	88	3.8	63
2013-02-27	11:00:00	0.6	1030	85	3.8	106
2013-02-27	12:00:00	0.8	1030	84	3.9	115
2013-02-27	13:00:00	0.8	1030	84	3.6	109
2013-02-27	14:00:00	0.6	1029	86	4.2	108
2013-02-27	15:00:00	0.6	1029	87	3.5	68
2013-02-27	16:00:00	0.6	1029	87	3.3	48
2013-02-27	17:00:00	0.4	1029	88	3.6	30
2013-02-27	18:00:00	0.2	1029	88	3.1	2
2013-02-27	19:00:00	0.2	1029	88	3	1
2013-02-27	20:00:00	0.1	1029	88	4.1	1
2013-02-27	21:00:00	0.2	1029	89	2.8	1
2013-02-27	22:00:00	-	1029	89	1.3	1
2013-02-27	23:00:00	0.2	1028	89	2.3	1
2013-02-27	1 day, 0:00:00	0.2	1028	89	2	1
2013-02-28	01:00:00	0.2	1028	90	1	1
2013-02-28	02:00:00	0.2	1028	90	1.2	1
2013-02-28	03:00:00	0.1	1027	90	0.6	1
2013-02-28	04:00:00	-0.1	1026	91	0.7	1
2013-02-28	05:00:00	0.1	1026	91	0.8	1
2013-02-28	06:00:00	0	1026	92	0.4	1
2013-02-28	07:00:00	-	1026	92	-	1
2013-02-28	08:00:00	0	1026	93	0.6	9
2013-02-28	09:00:00	0.8	1026	91	0.8	61
2013-02-28	10:00:00	1.7	1026	87	0.9	104
2013-02-28	11:00:00	2.8	1026	83	1.2	182
2013-02-28	12:00:00	4.4	1026	74	1.4	230
2013-02-28	13:00:00	4.2	1026	73	2.4	210
2013-02-28	14:00:00	4.3	1025	72	2.2	136
2013-02-28	15:00:00	4.2	1025	72	2.2	101
2013-02-28	16:00:00	4.2	1024	73	2.1	60
2013-02-28	17:00:00	3.5	1024	76	2.4	34
2013-02-28	18:00:00	3	1024	79	1.6	4
2013-02-28	19:00:00	2.8	1024	79	1.6	1
2013-02-28	20:00:00	2.8	1024	77	1.5	1
2013-02-28	21:00:00	2.2	1024	79	0.8	1
2013-02-28	22:00:00	1.6	1024	84	-	1
2013-02-28	23:00:00	1.8	1024	83	1.1	1
2013-02-28	1 day, 0:00:00	1.8	1024	80	0.8	1
2013-03-01	01:00:00	1.5	1024	84	1.3	1
2013-03-01	02:00:00	1.6	1023	82	1.8	1
2013-03-01	03:00:00	1.4	1023	82	1.3	1
2013-03-01	04:00:00	1.2	1022	81	1.5	1
2013-03-01	05:00:00	0.8	1022	80	2.2	1
2013-03-01	06:00:00	0.8	1023	82	0.9	1
2013-03-01	07:00:00	0.5	1022	86	1.2	1
2013-03-01	08:00:00	0.6	1022	88	1.1	2
2013-03-01	09:00:00	0.8	1022	89	1.5	50
2013-03-01	10:00:00	1.4	1023	88	2.5	131
2013-03-01	11:00:00	2	1023	86	2.7	161
2013-03-01	12:00:00	2.8	1023	82	1.7	130
2013-03-01	13:00:00	3.6	1022	78	1.7	128
2013-03-01	14:00:00	4.2	1022	74	1.6	160
2013-03-01	15:00:00	4.2	1022	72	1.8	136
2013-03-01	16:00:00	4.6	1022	69	2.4	122
2013-03-01	17:00:00	4.6	1022	67	2	75
2013-03-01	18:00:00	3.7	1022	68	2.4	12
2013-03-01	19:00:00	3.2	1022	67	2.7	1
2013-03-01	20:00:00	2.4	1023	70	2.9	1
2013-03-01	21:00:00	1.8	1024	71	3	1
2013-03-01	22:00:00	1.6	1024	72	2.2	1
2013-03-01	23:00:00	1.6	1024	72	3	1
2013-03-01	1 day, 0:00:00	1.4	1024	72	2.7	1
2013-03-02	01:00:00	1.2	1024	73	2.2	1
2013-03-02	02:00:00	1	1024	72	2.5	1
2013-03-02	03:00:00	0.8	1024	74	1.2	1
2013-03-02	04:00:00	0.4	1024	78	1.2	1
2013-03-02	05:00:00	0.6	1024	74	1.6	1
2013-03-02	06:00:00	0.2	1024	73	0.8	1
2013-03-02	07:00:00	-0.2	1024	79	1	1
2013-03-02	08:00:00	-0.4	1024	81	0.8	14
2013-03-02	09:00:00	1	1024	75	0.8	146
2013-03-02	10:00:00	3	1024	61	1.9	397
2013-03-02	11:00:00	3.6	1024	57	1.9	546
2013-03-02	12:00:00	4.3	1024	55	2	642
2013-03-02	13:00:00	5.5	1023	53	1.5	674
2013-03-02	14:00:00	6	1022	51	1.2	643
2013-03-02	15:00:00	6.7	1022	49	1.2	555
2013-03-02	16:00:00	7.6	1021	45	1.5	414
2013-03-02	17:00:00	7.8	1020	43	0.7	236
2013-03-02	18:00:00	6.4	1020	45	0.8	65
2013-03-02	19:00:00	2.2	1020	69	0.9	1
2013-03-02	20:00:00	-0.2	1021	82	-	1
2013-03-02	21:00:00	-1.2	1020	89	-	1
2013-03-02	22:00:00	-1.8	1021	91	-	1
2013-03-02	23:00:00	-2.8	1021	95	0.4	1
2013-03-02	1 day, 0:00:00	-3.1	1021	97	0.7	1
2013-03-03	01:00:00	-3.6	1022	99	0.4	1
2013-03-03	02:00:00	-4	1022	100	-	1
2013-03-03	03:00:00	-3.8	1022	100	0.7	1
2013-03-03	04:00:00	-3.4	1021	100	1	1
2013-03-03	05:00:00	-2.1	1021	99	1.1	1
2013-03-03	06:00:00	-1.4	1022	94	0.9	1
2013-03-03	07:00:00	-1.1	1022	91	1	1
2013-03-03	08:00:00	-0.7	1022	89	1.6	22
2013-03-03	09:00:00	-0.2	1022	87	0.8	71
2013-03-03	10:00:00	0.6	1022	83	1.7	232
2013-03-03	11:00:00	1.6	1022	79	1.4	258
2013-03-03	12:00:00	2.8	1022	75	1.2	325
2013-03-03	13:00:00	4	1022	71	1	342
2013-03-03	14:00:00	4.6	1022	69	1.3	363
2013-03-03	15:00:00	5	1021	66	0.8	166
2013-03-03	16:00:00	5	1021	64	1.4	143
2013-03-03	17:00:00	5	1021	63	1.5	96
2013-03-03	18:00:00	4.6	1021	63	1.6	30
2013-03-03	19:00:00	2.8	1021	69	1.6	1
2013-03-03	20:00:00	0.7	1021	79	1.4	1
2013-03-03	21:00:00	-1.4	1022	89	1.2	1
2013-03-03	22:00:00	-2.4	1022	95	0.7	1
2013-03-03	23:00:00	-3	1022	99	0.6	1
2013-03-03	1 day, 0:00:00	-3.5	1022	100	-	1
2013-03-04	01:00:00	-4.1	1022	100	0.4	1
2013-03-04	02:00:00	-4.6	1022	100	-	1
2013-03-04	03:00:00	-4.9	1022	100	-	1
2013-03-04	04:00:00	-5.1	1021	100	-	1
2013-03-04	05:00:00	-5.6	1021	100	0.8	1
2013-03-04	06:00:00	-6	1021	100	1.2	1
2013-03-04	07:00:00	-6.2	1021	100	0.6	1
2013-03-04	08:00:00	-5.8	1021	100	-	76
2013-03-04	09:00:00	-3.2	1021	100	1.2	246
2013-03-04	10:00:00	1	1021	86	3	493
2013-03-04	11:00:00	2.4	1021	73	4	617
2013-03-04	12:00:00	4.4	1020	65	2.6	656
2013-03-04	13:00:00	6.6	1020	58	2.2	690
2013-03-04	14:00:00	7.9	1018	53	2.8	662
2013-03-04	15:00:00	9.1	1018	49	3.1	573
2013-03-04	16:00:00	9.7	1017	46	3.4	432
2013-03-04	17:00:00	9.6	1016	44	3.3	251
2013-03-04	18:00:00	8.4	1016	46	3.2	76
2013-03-04	19:00:00	5.6	1016	55	2.2	1
2013-03-04	20:00:00	4.3	1016	62	2	1
2013-03-04	21:00:00	3	1016	66	1.4	1
2013-03-04	22:00:00	0.2	1016	82	1.1	1
2013-03-04	23:00:00	-0.8	1016	88	1.2	1
2013-03-04	1 day, 0:00:00	-2.4	1016	94	0.7	1
2013-03-05	01:00:00	-3.2	1015	98	0.6	1
2013-03-05	02:00:00	-3.4	1014	100	1.8	1
2013-03-05	03:00:00	-3.2	1014	100	1.2	1
2013-03-05	04:00:00	-4.2	1013	100	0.4	1
2013-03-05	05:00:00	-4.4	1013	100	0.6	1
2013-03-05	06:00:00	-4.8	1013	100	0.5	1
2013-03-05	07:00:00	-5.2	1013	100	-	1
2013-03-05	08:00:00	-5	1013	100	0.5	104
2013-03-05	09:00:00	-1.4	1013	99	-	290
2013-03-05	10:00:00	1.8	1012	84	0.4	529
2013-03-05	11:00:00	4.8	1012	63	2.4	562
2013-03-05	12:00:00	6.2	1012	57	2.3	656
2013-03-05	13:00:00	7.4	1011	54	2.6	688
2013-03-05	14:00:00	8.7	1010	52	2.7	661
2013-03-05	15:00:00	9.7	1009	49	3	572
2013-03-05	16:00:00	10.4	1008	49	2.6	426
2013-03-05	17:00:00	10.8	1008	47	2.3	248
2013-03-05	18:00:00	8.9	1008	52	1.9	60
2013-03-05	19:00:00	4.2	1008	74	1.3	1
2013-03-05	20:00:00	2	1008	86	1	1
2013-03-05	21:00:00	0.6	1008	92	0.6	1
2013-03-05	22:00:00	-0.3	1008	96	0.6	1
2013-03-05	23:00:00	-1.2	1008	99	-	1
2013-03-05	1 day, 0:00:00	-1.8	1007	100	0.4	1
2013-03-06	01:00:00	-2.3	1007	100	0.4	1
2013-03-06	02:00:00	-2.7	1007	100	-	1
2013-03-06	03:00:00	-2.9	1006	100	-	1
2013-03-06	04:00:00	-3.2	1006	100	1.2	1
2013-03-06	05:00:00	-3.1	1006	100	1	1
2013-03-06	06:00:00	-3.6	1006	100	1.2	1
2013-03-06	07:00:00	-3.6	1005	100	0.7	1
2013-03-06	08:00:00	-3.5	1005	100	0.9	73
2013-03-06	09:00:00	-1.6	1005	100	0.9	196
2013-03-06	10:00:00	1.8	1005	92	0.6	430
2013-03-06	11:00:00	4.6	1004	75	1.2	538
2013-03-06	12:00:00	9	1004	58	0.6	638
2013-03-06	13:00:00	11.9	1003	46	1	650
2013-03-06	14:00:00	13.8	1002	40	1.2	636
2013-03-06	15:00:00	15.2	1001	38	1.2	536
2013-03-06	16:00:00	16.7	1000	34	1.8	428
2013-03-06	17:00:00	16	1000	34	2.5	210
2013-03-06	18:00:00	12.6	1000	43	2.6	68
2013-03-06	19:00:00	10	1000	49	2.4	1
2013-03-06	20:00:00	7.8	1001	54	1.6	1
2013-03-06	21:00:00	4.2	1000	74	0.6	1
2013-03-06	22:00:00	3.1	1000	84	0.8	1
2013-03-06	23:00:00	2.3	1000	88	-	1
2013-03-06	1 day, 0:00:00	1.4	1000	93	0.5	1
2013-03-07	01:00:00	1.2	1000	94	0.6	1
2013-03-07	02:00:00	1.4	1000	95	0.7	1
2013-03-07	03:00:00	1.8	1000	93	0.6	1
2013-03-07	04:00:00	2.7	1000	90	0.4	1
2013-03-07	05:00:00	3	999	90	-	1
2013-03-07	06:00:00	3.4	999	88	0.7	1
2013-03-07	07:00:00	3.2	999	88	0.6	1
2013-03-07	08:00:00	3	999	89	-	12
2013-03-07	09:00:00	4.1	1000	90	0.8	76
2013-03-07	10:00:00	5.6	1000	82	0.6	194
2013-03-07	11:00:00	8.6	1000	66	1	337
2013-03-07	12:00:00	10.1	1000	57	0.8	304
2013-03-07	13:00:00	10.5	1000	54	1.4	290
2013-03-07	14:00:00	11	1000	54	1.3	305
2013-03-07	15:00:00	11.6	999	53	1	280
2013-03-07	16:00:00	11.8	999	53	1.5	227
2013-03-07	17:00:00	11.7	999	54	1.9	150
2013-03-07	18:00:00	10.4	999	60	1.6	51
2013-03-07	19:00:00	9.2	999	67	0.8	1
2013-03-07	20:00:00	8.2	1000	74	0.8	1
2013-03-07	21:00:00	7.3	1000	85	0.8	1
2013-03-07	22:00:00	6.6	1000	97	0.7	1
2013-03-07	23:00:00	6.6	1001	99	1.8	1
2013-03-07	1 day, 0:00:00	6.4	1000	98	1.1	1
2013-03-08	01:00:00	5.9	1000	99	0.5	1
2013-03-08	02:00:00	5.6	1000	100	0.6	1
2013-03-08	03:00:00	5.5	1000	100	0.8	1
2013-03-08	04:00:00	5.2	1000	100	1.2	1
2013-03-08	05:00:00	5	1000	100	0.6	1
2013-03-08	06:00:00	4.8	1000	100	0.7	1
2013-03-08	07:00:00	4.6	1000	100	0.7	1
2013-03-08	08:00:00	4.6	1000	100	1	17
2013-03-08	09:00:00	5.1	1000	100	1.4	97
2013-03-08	10:00:00	8	1000	88	1.6	344
2013-03-08	11:00:00	9.6	1000	79	2.7	474
2013-03-08	12:00:00	11	999	73	2.2	546
2013-03-08	13:00:00	13.1	999	64	1.9	538
2013-03-08	14:00:00	14.2	999	59	1.6	504
2013-03-08	15:00:00	15	999	57	2.7	576
2013-03-08	16:00:00	15.5	999	55	2.8	312
2013-03-08	17:00:00	14.4	998	59	3	132
2013-03-08	18:00:00	12.4	999	65	3.4	28
2013-03-08	19:00:00	9.6	1000	74	2.7	1
2013-03-08	20:00:00	7.8	1000	83	2.4	1
2013-03-08	21:00:00	6.2	1001	91	1.6	1
2013-03-08	22:00:00	5.4	1001	96	1.6	1
2013-03-08	23:00:00	5	1001	97	1.6	1
2013-03-08	1 day, 0:00:00	4.9	1001	96	1.1	1
2013-03-09	01:00:00	4.6	1001	97	1.1	1
2013-03-09	02:00:00	4.3	1001	99	1	1
2013-03-09	03:00:00	4.4	1001	100	1.4	1
2013-03-09	04:00:00	4.2	1001	100	0.7	1
2013-03-09	05:00:00	4.1	1000	100	1	1
2013-03-09	06:00:00	3.9	1000	100	-	1
2013-03-09	07:00:00	4	1000	100	0.4	1
2013-03-09	08:00:00	4.2	1000	100	0.6	6
2013-03-09	09:00:00	4.5	1000	100	0.8	38
2013-03-09	10:00:00	5.1	1000	100	0.6	96
2013-03-09	11:00:00	6.4	1000	100	1.6	165
2013-03-09	12:00:00	7.6	1000	99	1	104
2013-03-09	13:00:00	10.6	1000	83	2.9	226
2013-03-09	14:00:00	11.6	1000	65	5.6	186
2013-03-09	15:00:00	11.9	999	66	4.4	269
2013-03-09	16:00:00	12	999	65	4.2	176
2013-03-09	17:00:00	12.1	999	66	1.6	88
2013-03-09	18:00:00	12.2	999	64	2.7	53
2013-03-09	19:00:00	10.9	1000	70	4.1	1
2013-03-09	20:00:00	9.7	1000	80	2.9	1
2013-03-09	21:00:00	9.1	1000	86	1.2	1
2013-03-09	22:00:00	9.8	1000	80	1.8	1
2013-03-09	23:00:00	7.5	1000	86	1.7	1
2013-03-09	1 day, 0:00:00	6.6	999	92	1.2	1
2013-03-10	01:00:00	8	999	84	2.4	1
2013-03-10	02:00:00	6.4	999	87	1.5	1
2013-03-10	03:00:00	4.1	999	95	0.6	1
2013-03-10	04:00:00	5	998	96	2.6	1
2013-03-10	05:00:00	4.8	998	92	1.4	1
2013-03-10	06:00:00	2.2	998	100	0.8	1
2013-03-10	07:00:00	1	998	100	0.8	1
2013-03-10	08:00:00	1	998	100	1	48
2013-03-10	09:00:00	5.2	997	94	2.1	275
2013-03-10	10:00:00	7.8	997	76	4.1	212
2013-03-10	11:00:00	8.4	997	71	4.4	240
2013-03-10	12:00:00	7.1	997	79	4	90
2013-03-10	13:00:00	4.8	998	89	4	78
2013-03-10	14:00:00	3.9	998	86	4.8	42
2013-03-10	15:00:00	3.6	998	85	4.5	62
2013-03-10	16:00:00	2.9	998	90	4.8	92
2013-03-10	17:00:00	2.2	998	94	3.9	68
2013-03-10	18:00:00	2.4	998	92	3.3	38
2013-03-10	19:00:00	2.3	999	87	3.9	1
2013-03-10	20:00:00	2	1000	90	2.4	1
2013-03-10	21:00:00	1.3	1000	95	2.8	1
2013-03-10	22:00:00	0.4	1000	93	3.1	1
2013-03-10	23:00:00	-0.2	1001	92	3.6	1
2013-03-10	1 day, 0:00:00	-0.7	1001	89	3.3	1
2013-03-11	01:00:00	-1.1	1002	86	3.4	1
2013-03-11	02:00:00	-1.4	1002	85	3.2	1
2013-03-11	03:00:00	-2	1002	88	3.1	1
2013-03-11	04:00:00	-2.2	1002	89	2.8	1
2013-03-11	05:00:00	-2.4	1002	90	3.6	1
2013-03-11	06:00:00	-2.7	1002	90	3.3	1
2013-03-11	07:00:00	-2.8	1002	90	3.2	1
2013-03-11	08:00:00	-2.8	1003	90	3	2
2013-03-11	09:00:00	-2.9	1003	89	3.6	25
2013-03-11	10:00:00	-2.8	1003	89	3.2	52
2013-03-11	11:00:00	-2.7	1003	88	3.2	74
2013-03-11	12:00:00	-2.6	1003	87	3.6	105
2013-03-11	13:00:00	-2.4	1004	86	3.5	111
2013-03-11	14:00:00	-2.3	1003	86	3.4	134
2013-03-11	15:00:00	-2.2	1003	84	4	116
2013-03-11	16:00:00	-2.1	1003	83	3.7	90
2013-03-11	17:00:00	-2	1003	82	4	58
2013-03-11	18:00:00	-2.4	1003	85	3.4	26
2013-03-11	19:00:00	-3	1003	92	2.9	1
2013-03-11	20:00:00	-2.9	1003	89	3.6	1
2013-03-11	21:00:00	-3.2	1003	89	3.8	1
2013-03-11	22:00:00	-3.3	1003	89	3.6	1
2013-03-11	23:00:00	-3.4	1003	90	3.3	1
2013-03-11	1 day, 0:00:00	-3.8	1003	90	3.8	1
2013-03-12	01:00:00	-3.8	1003	88	3.6	1
2013-03-12	02:00:00	-4.2	1003	90	3	1
2013-03-12	03:00:00	-4.4	1002	89	3.6	1
2013-03-12	04:00:00	-4.5	1002	91	3.2	1
2013-03-12	05:00:00	-4.8	1001	92	3.4	1
2013-03-12	06:00:00	-4.8	1001	93	3.4	1
2013-03-12	07:00:00	-4.8	1001	92	3.1	1
2013-03-12	08:00:00	-4.8	1001	92	3.6	28
2013-03-12	09:00:00	-4.6	1001	88	4.2	72
2013-03-12	10:00:00	-4.1	1000	84	4.8	108
2013-03-12	11:00:00	-3.7	1000	82	4.4	145
2013-03-12	12:00:00	-3.6	1000	85	4.2	148
2013-03-12	13:00:00	-3.9	1000	91	4	152
2013-03-12	14:00:00	-3.6	1000	93	4.2	278
2013-03-12	15:00:00	-3.4	1000	88	4.8	242
2013-03-12	16:00:00	-3.6	1000	86	4.9	166
2013-03-12	17:00:00	-3.6	999	87	4.3	112
2013-03-12	18:00:00	-4	1000	91	3.4	38
2013-03-12	19:00:00	-4.4	1000	93	2.8	1
2013-03-12	20:00:00	-4.8	1000	95	3	1
2013-03-12	21:00:00	-5	1001	94	2.8	1
2013-03-12	22:00:00	-5.1	1001	94	2.5	1
2013-03-12	23:00:00	-5	1001	94	2.6	1
2013-03-12	1 day, 0:00:00	-5	1001	92	2.6	1
2013-03-13	01:00:00	-5	1001	92	2.6	1
2013-03-13	02:00:00	-5.5	1002	92	2.2	1
2013-03-13	03:00:00	-6.2	1002	92	1.3	1
2013-03-13	04:00:00	-6.8	1002	92	1.6	1
2013-03-13	05:00:00	-6.7	1002	91	1.8	1
2013-03-13	06:00:00	-7	1002	92	1.9	1
2013-03-13	07:00:00	-7.5	1002	93	1	2
2013-03-13	08:00:00	-8.1	1002	94	0.5	72
2013-03-13	09:00:00	-6.1	1003	88	0.6	269
2013-03-13	10:00:00	-4.2	1003	79	1.6	441
2013-03-13	11:00:00	-2.9	1003	70	3.2	684
2013-03-13	12:00:00	-2.4	1004	62	3.6	726
2013-03-13	13:00:00	-2	1004	60	2.8	686
2013-03-13	14:00:00	0.5	1004	52	2.2	756
2013-03-13	15:00:00	1.8	1004	46	1.6	664
2013-03-13	16:00:00	1.1	1003	45	2.6	515
2013-03-13	17:00:00	1.9	1004	42	2.4	322
2013-03-13	18:00:00	0.4	1004	43	1.6	118
2013-03-13	19:00:00	-4.6	1005	59	0.8	6
2013-03-13	20:00:00	-5.8	1006	70	0.8	1
2013-03-13	21:00:00	-7.2	1006	78	0.6	1
2013-03-13	22:00:00	-6.6	1006	82	0.8	1
2013-03-13	23:00:00	-7.6	1007	86	-	1
2013-03-13	1 day, 0:00:00	-9.2	1007	92	0.8	1
2013-03-14	01:00:00	-10	1008	94	0.5	1
2013-03-14	02:00:00	-10.6	1008	97	-	1
2013-03-14	03:00:00	-11.5	1008	98	0.5	1
2013-03-14	04:00:00	-12	1008	98	0.6	1
2013-03-14	05:00:00	-12.4	1008	97	1	1
2013-03-14	06:00:00	-12.8	1008	97	-	1
2013-03-14	07:00:00	-11.3	1008	98	0.8	1
2013-03-14	08:00:00	-8.3	1008	99	1	34
2013-03-14	09:00:00	-6.4	1009	100	1.2	94
2013-03-14	10:00:00	-3.8	1009	90	2	296
2013-03-14	11:00:00	-2.7	1009	82	2.2	542
2013-03-14	12:00:00	-0.6	1009	74	2	643
2013-03-14	13:00:00	-0.4	1009	73	3.2	784
2013-03-14	14:00:00	0.1	1009	72	2.5	444
2013-03-14	15:00:00	-0.9	1009	90	2.4	330
2013-03-14	16:00:00	1.4	1008	90	1.9	452
2013-03-14	17:00:00	-1.4	1009	90	2	243
2013-03-14	18:00:00	-1.6	1009	85	1.6	66
2013-03-14	19:00:00	-2.4	1010	88	0.8	1
2013-03-14	20:00:00	-4.3	1010	92	1.2	1
2013-03-14	21:00:00	-2.6	1011	85	2.7	1
2013-03-14	22:00:00	-2.8	1012	82	1.8	1
2013-03-14	23:00:00	-4	1012	77	1.2	1
2013-03-14	1 day, 0:00:00	-5.6	1012	75	0.8	1
2013-03-15	01:00:00	-8.3	1012	84	0.8	1
2013-03-15	02:00:00	-10.4	1012	92	0.8	1
2013-03-15	03:00:00	-12	1012	94	-	1
2013-03-15	04:00:00	-12.6	1012	96	0.4	1
2013-03-15	05:00:00	-13.6	1013	96	-	1
2013-03-15	06:00:00	-14	1013	95	-	1
2013-03-15	07:00:00	-14.2	1014	95	-	6
2013-03-15	08:00:00	-12	1014	95	-	119
2013-03-15	09:00:00	-8.8	1015	96	0.4	272
2013-03-15	10:00:00	-5.7	1015	86	0.9	463
2013-03-15	11:00:00	-1.5	1015	66	0.8	590
2013-03-15	12:00:00	0.4	1015	52	1.5	836
2013-03-15	13:00:00	0	1015	53	2.2	802
2013-03-15	14:00:00	0.3	1015	55	3	753
2013-03-15	15:00:00	0.3	1014	57	3.5	653
2013-03-15	16:00:00	0.5	1014	57	3.7	511
2013-03-15	17:00:00	-0.2	1014	60	4.2	270
2013-03-15	18:00:00	-1.1	1014	65	3.5	98
2013-03-15	19:00:00	-1.5	1014	71	2.6	4
2013-03-15	20:00:00	-1.6	1015	74	2	1
2013-03-15	21:00:00	-1.9	1015	75	1.6	1
2013-03-15	22:00:00	-1.2	1015	74	1.6	1
2013-03-15	23:00:00	-1.4	1015	74	1.6	1
2013-03-15	1 day, 0:00:00	-1	1015	73	2.3	1
2013-03-16	01:00:00	-1.5	1015	75	1.4	1
2013-03-16	02:00:00	-1.7	1015	76	1.3	1
2013-03-16	03:00:00	-2.1	1014	78	1.6	1
2013-03-16	04:00:00	-1.8	1014	78	1.3	1
2013-03-16	05:00:00	-1.8	1014	77	2.7	1
2013-03-16	06:00:00	-2.1	1014	78	3.8	1
2013-03-16	07:00:00	-2.3	1014	79	2.8	6
2013-03-16	08:00:00	-2	1014	76	2.8	118
2013-03-16	09:00:00	-0.7	1014	73	3.4	362
2013-03-16	10:00:00	-0.3	1014	68	4.8	500
2013-03-16	11:00:00	0.6	1014	64	4.6	661
2013-03-16	12:00:00	2.2	1013	56	4	746
2013-03-16	13:00:00	3.2	1012	52	4.5	658
2013-03-16	14:00:00	4.4	1012	47	5.1	708
2013-03-16	15:00:00	5.2	1011	44	5.5	576
2013-03-16	16:00:00	5.4	1010	44	4.9	298
2013-03-16	17:00:00	5.2	1009	46	3.6	149
2013-03-16	18:00:00	4.6	1009	46	3.8	57
2013-03-16	19:00:00	3.6	1008	50	3.6	2
2013-03-16	20:00:00	3.8	1008	47	5.8	1
2013-03-16	21:00:00	3.4	1008	49	6.1	1
2013-03-16	22:00:00	3.2	1007	51	4.9	1
2013-03-16	23:00:00	2.9	1007	52	6	1
2013-03-16	1 day, 0:00:00	2.8	1006	52	6.3	1
2013-03-17	01:00:00	2.3	1006	54	6.4	1
2013-03-17	02:00:00	1.9	1006	57	5.5	1
2013-03-17	03:00:00	1.9	1006	59	5.2	1
2013-03-17	04:00:00	1.6	1004	68	4.4	1
2013-03-17	05:00:00	1	1004	77	3.6	1
2013-03-17	06:00:00	0.9	1003	72	2.4	1
2013-03-17	07:00:00	0.6	1003	74	2.5	1
2013-03-17	08:00:00	-0.8	1003	96	3.6	10
2013-03-17	09:00:00	-0.8	1003	100	3.4	62
2013-03-17	10:00:00	-0.6	1002	100	2.8	78
2013-03-17	11:00:00	0.2	1002	100	3.8	132
2013-03-17	12:00:00	0.4	1001	100	5.4	178
2013-03-17	13:00:00	0.6	1001	97	5.4	268
2013-03-17	14:00:00	1	1000	97	4	202
2013-03-17	15:00:00	1.6	1000	95	3.2	136
2013-03-17	16:00:00	2.2	998	93	4.9	102
2013-03-17	17:00:00	2.2	998	94	4.4	85
2013-03-17	18:00:00	2.4	997	95	4.1	30
2013-03-17	19:00:00	2.6	997	94	4.9	1
2013-03-17	20:00:00	2.3	997	98	4	1
2013-03-17	21:00:00	2.2	996	100	5.6	1
2013-03-17	22:00:00	2.1	996	100	4.6	1
2013-03-17	23:00:00	2.4	995	100	4.6	1
2013-03-17	1 day, 0:00:00	2.8	995	100	2.6	1
2013-03-18	01:00:00	3.2	995	100	3.1	1
2013-03-18	02:00:00	3.4	995	100	4.6	1
2013-03-18	03:00:00	3.5	995	100	3.2	1
2013-03-18	04:00:00	3.5	994	100	3.5	1
2013-03-18	05:00:00	3.5	995	100	2.4	1
2013-03-18	06:00:00	3.9	995	99	1.3	1
2013-03-18	07:00:00	2.6	995	100	1.9	3
2013-03-18	08:00:00	2.2	995	100	2.2	71
2013-03-18	09:00:00	2.9	995	100	0.6	194
2013-03-18	10:00:00	4.8	995	91	0.6	302
2013-03-18	11:00:00	5.6	994	85	2.2	344
2013-03-18	12:00:00	5.5	994	85	2.2	414
2013-03-18	13:00:00	6.6	994	74	1.1	438
2013-03-18	14:00:00	7.8	993	61	1.7	430
2013-03-18	15:00:00	7.8	993	53	2	396
2013-03-18	16:00:00	7.6	992	51	2.4	268
2013-03-18	17:00:00	7.4	992	50	2.2	129
2013-03-18	18:00:00	6.8	992	50	1.6	50
2013-03-18	19:00:00	5	993	62	-	1
2013-03-18	20:00:00	3.4	993	77	-	1
2013-03-18	21:00:00	2.4	993	85	-	1
2013-03-18	22:00:00	1.6	993	90	0.6	1
2013-03-18	23:00:00	1	993	93	-	1
2013-03-18	1 day, 0:00:00	0.2	993	96	0.6	1
2013-03-19	01:00:00	-0.2	993	98	0.8	1
2013-03-19	02:00:00	-1	994	100	0.6	1
2013-03-19	03:00:00	-1.5	994	100	1	1
2013-03-19	04:00:00	-1	994	100	1	1
2013-03-19	05:00:00	-0.6	995	100	0.5	1
2013-03-19	06:00:00	-0.6	995	100	0.6	1
2013-03-19	07:00:00	-1	996	100	0.8	4
2013-03-19	08:00:00	0.8	996	97	2.7	120
2013-03-19	09:00:00	2.7	996	92	3.2	187
2013-03-19	10:00:00	3.6	997	87	4	174
2013-03-19	11:00:00	4.2	998	86	6	345
2013-03-19	12:00:00	5.7	998	78	7.2	636
2013-03-19	13:00:00	7	998	67	7.2	672
2013-03-19	14:00:00	6.3	998	66	7.5	240
2013-03-19	15:00:00	6	998	75	7	544
2013-03-19	16:00:00	5.8	998	76	5.6	406
2013-03-19	17:00:00	6.9	998	68	5.2	248
2013-03-19	18:00:00	6.2	998	71	3.6	92
2013-03-19	19:00:00	5.2	999	74	4.4	9
2013-03-19	20:00:00	3.5	1000	80	1.8	1
2013-03-19	21:00:00	2	1000	90	1.1	1
2013-03-19	22:00:00	2	1000	94	-	1
2013-03-19	23:00:00	1.9	1000	96	0.4	1
2013-03-19	1 day, 0:00:00	0.8	1001	98	-	1
2013-03-20	01:00:00	-0.8	1001	100	0.6	1
2013-03-20	02:00:00	-1.8	1001	100	0.8	1
2013-03-20	03:00:00	-2	1001	100	1.1	1
2013-03-20	04:00:00	-1.6	1001	100	0.8	1
2013-03-20	05:00:00	-0.8	1001	100	1	1
2013-03-20	06:00:00	-0.3	1001	100	0.7	1
2013-03-20	07:00:00	0.2	1001	100	-	1
2013-03-20	08:00:00	0.8	1000	100	0.6	32
2013-03-20	09:00:00	3	1000	100	2.4	67
2013-03-20	10:00:00	3.5	1000	100	3	80
2013-03-20	11:00:00	3.6	1000	97	3.5	108
2013-03-20	12:00:00	3.6	1000	96	4.2	114
2013-03-20	13:00:00	3.8	1000	96	2.6	110
2013-03-20	14:00:00	4.5	1000	96	2.4	236
2013-03-20	15:00:00	5.2	1001	87	5.3	214
2013-03-20	16:00:00	5.8	1001	84	5.1	184
2013-03-20	17:00:00	5.8	1002	83	4.6	200
2013-03-20	18:00:00	5.6	1002	83	3.4	81
2013-03-20	19:00:00	4.4	1004	87	3.1	3
2013-03-20	20:00:00	3.8	1004	92	3	1
2013-03-20	21:00:00	3.6	1006	94	4.4	1
2013-03-20	22:00:00	2.7	1006	91	5.2	1
2013-03-20	23:00:00	1.9	1008	85	5.6	1
2013-03-20	1 day, 0:00:00	1	1010	83	5.6	1
2013-03-21	01:00:00	0.8	1010	83	5.6	1
2013-03-21	02:00:00	0.6	1012	84	4.8	1
2013-03-21	03:00:00	0.6	1012	86	5.2	1
2013-03-21	04:00:00	0.4	1013	88	4.2	1
2013-03-21	05:00:00	0.4	1014	90	4	1
2013-03-21	06:00:00	0.2	1014	91	3.2	1
2013-03-21	07:00:00	0.2	1014	90	2.4	1
2013-03-21	08:00:00	0.3	1015	90	0.7	15
2013-03-21	09:00:00	0.6	1016	90	1.2	70
2013-03-21	10:00:00	1	1016	86	1.3	126
2013-03-21	11:00:00	1.3	1016	83	1.8	138
2013-03-21	12:00:00	1.8	1016	81	2	177
2013-03-21	13:00:00	2.3	1016	78	2	235
2013-03-21	14:00:00	2.6	1016	74	3.1	178
2013-03-21	15:00:00	2.2	1017	74	3	112
2013-03-21	16:00:00	2.3	1017	73	2.2	112
2013-03-21	17:00:00	2	1017	71	3.4	62
2013-03-21	18:00:00	1.5	1017	70	2.7	23
2013-03-21	19:00:00	1.2	1018	68	2.8	1
2013-03-21	20:00:00	0.8	1018	70	1.7	1
2013-03-21	21:00:00	0.2	1018	73	1.6	1
2013-03-21	22:00:00	0	1018	77	1.3	1
2013-03-21	23:00:00	0.2	1018	80	1.4	1
2013-03-21	1 day, 0:00:00	-0.2	1018	81	1.4	1
2013-03-22	01:00:00	-0.6	1018	84	1.5	1
2013-03-22	02:00:00	-1.6	1018	86	1.2	1
2013-03-22	03:00:00	-2	1018	90	1.3	1
2013-03-22	04:00:00	-1.8	1017	92	1	1
2013-03-22	05:00:00	-1.5	1017	92	1.6	1
2013-03-22	06:00:00	-1.5	1017	92	1.7	1
2013-03-22	07:00:00	-1.6	1017	93	1.7	2
2013-03-22	08:00:00	-0.4	1017	87	4.8	71
2013-03-22	09:00:00	0.2	1017	84	5.3	184
2013-03-22	10:00:00	1.2	1017	79	5.4	354
2013-03-22	11:00:00	2.2	1017	73	5.3	404
2013-03-22	12:00:00	3	1016	67	5.4	338
2013-03-22	13:00:00	3.6	1016	62	5.4	344
2013-03-22	14:00:00	4.6	1015	57	5	488
2013-03-22	15:00:00	5.2	1014	54	6.2	576
2013-03-22	16:00:00	5	1014	54	6.4	424
2013-03-22	17:00:00	3.8	1014	57	7	196
2013-03-22	18:00:00	2.5	1014	59	7.4	71
2013-03-22	19:00:00	0.9	1015	64	6.9	9
2013-03-22	20:00:00	-0.8	1015	69	6.8	1
2013-03-22	21:00:00	-1.6	1015	71	7.8	1
2013-03-22	22:00:00	-2	1015	73	5.6	1
2013-03-22	23:00:00	-2	1015	74	5.1	1
2013-03-22	1 day, 0:00:00	-2	1015	74	5.2	1
2013-03-23	01:00:00	-2	1015	75	5.7	1
2013-03-23	02:00:00	-1.9	1015	75	5.2	1
2013-03-23	03:00:00	-1.8	1015	75	5.2	1
2013-03-23	04:00:00	-1.6	1015	72	6	1
2013-03-23	05:00:00	-1.6	1014	71	6.3	1
2013-03-23	06:00:00	-1.6	1014	72	5.8	1
2013-03-23	07:00:00	-1.7	1015	75	6	5
2013-03-23	08:00:00	-1.6	1015	74	6.5	54
2013-03-23	09:00:00	-1.7	1015	73	7.2	146
2013-03-23	10:00:00	-1.1	1015	71	7.6	302
2013-03-23	11:00:00	-0.6	1015	70	7.5	350
2013-03-23	12:00:00	-0.4	1015	69	6.7	402
2013-03-23	13:00:00	1	1015	64	6.7	478
2013-03-23	14:00:00	1.8	1014	61	6.8	548
2013-03-23	15:00:00	2	1014	60	6.8	410
2013-03-23	16:00:00	2.2	1013	58	7.4	472
2013-03-23	17:00:00	0.4	1014	60	8	143
2013-03-23	18:00:00	-0.6	1014	61	7.8	64
2013-03-23	19:00:00	-1.5	1014	62	6.9	17
2013-03-23	20:00:00	-2.2	1015	62	7.1	1
2013-03-23	21:00:00	-2.6	1015	60	7.6	1
2013-03-23	22:00:00	-2.8	1016	58	6.8	1
2013-03-23	23:00:00	-2.8	1016	57	6.4	1
2013-03-23	1 day, 0:00:00	-3	1015	57	5.8	1
2013-03-24	01:00:00	-3.4	1015	57	5.6	1
2013-03-24	02:00:00	-3.7	1015	57	6.2	1
2013-03-24	03:00:00	-4	1014	58	6.2	1
2013-03-24	04:00:00	-4.7	1014	59	7.9	1
2013-03-24	05:00:00	-5	1014	59	7.3	1
2013-03-24	06:00:00	-5.2	1014	60	5.6	1
2013-03-24	07:00:00	-5.5	1014	59	4.8	14
2013-03-24	08:00:00	-5.1	1014	57	5.1	126
2013-03-24	09:00:00	-4.3	1014	54	5.3	194
2013-03-24	10:00:00	-3.2	1014	50	6.6	316
2013-03-24	11:00:00	-1.6	1014	45	6.8	586
2013-03-24	12:00:00	-0.2	1014	42	8.6	812
2013-03-24	13:00:00	0.9	1012	39	8.8	788
2013-03-24	14:00:00	1.6	1012	37	8.7	676
2013-03-24	15:00:00	2	1012	36	8.7	596
2013-03-24	16:00:00	2	1012	36	8.9	555
2013-03-24	17:00:00	1	1012	37	8.8	294
2013-03-24	18:00:00	0.1	1012	38	7.4	92
2013-03-24	19:00:00	-0.6	1012	39	6.5	17
2013-03-24	20:00:00	-1.1	1013	41	6.8	1
2013-03-24	21:00:00	-1.4	1013	44	5.4	1
2013-03-24	22:00:00	-1.8	1013	46	5	1
2013-03-24	23:00:00	-2.5	1013	49	5.1	1
2013-03-24	1 day, 0:00:00	-2.8	1013	52	5.3	1
2013-03-25	01:00:00	-3.2	1013	54	5	1
2013-03-25	02:00:00	-3.4	1012	55	4.8	1
2013-03-25	03:00:00	-4	1012	59	4.1	1
2013-03-25	04:00:00	-4.5	1012	64	4.4	1
2013-03-25	05:00:00	-4.9	1012	68	4.5	1
2013-03-25	06:00:00	-5.2	1012	70	4.4	1
[truncated: 59,345 more rows]

## Sheet: Station 50 km from FNU; rural
Weather-2013-2019_Station-50km-from-FNU-272mASL-Bad-Hersfeld_MesocosmGmbH-ID:1404-54_Source-DWD-Climate-Data-Center-(CDC)-station-observations-elements-added-Station-ID-2171-last-accessed-2020-27-11_https://cdc.dwd.de/portal/
Date	Time	Temperature at 2m [°C]	Air pressure at station level [hpa]	Relative humidity [%]	Precipitation [mm]	Wind velocity 10m above ground [m/s]	Wind speed 10m above ground [m/s]
2013-01-01	01:00:00	5.9	975.4	73	0	3.9	4.2
2013-01-01	02:00:00	5.9	974.8	72	0	5	3.8
2013-01-01	03:00:00	6	974.1	71	0	4.8	5
2013-01-01	04:00:00	5.5	973.4	73	0	4.2	4.6
2013-01-01	05:00:00	5.4	972.9	73	0	5	5.1
2013-01-01	06:00:00	5.7	972.5	71	0	5.8	5.7
2013-01-01	07:00:00	5.8	972.5	72	0	5.6	6.2
2013-01-01	08:00:00	6.1	972.7	75	0	5.9	5.9
2013-01-01	09:00:00	5.5	973	85	0.2	6	5.5
2013-01-01	10:00:00	5.5	973.1	89	0.2	5.8	5.6
2013-01-01	11:00:00	5.6	972.9	90	0.3	5.5	5.4
2013-01-01	12:00:00	5.8	972.8	90	0.4	4.2	4.7
2013-01-01	13:00:00	5.8	972.9	89	0.2	4.3	4.6
2013-01-01	14:00:00	5.7	973.1	91	0.2	4	4.6
2013-01-01	15:00:00	6	973.5	88	0	4.5	4.6
2013-01-01	16:00:00	6.2	974.1	88	0	3.3	3.7
2013-01-01	17:00:00	6.4	974.6	88	0	4	3.6
2013-01-01	18:00:00	6.3	975.3	91	0	4.2	3.9
2013-01-01	19:00:00	4.5	977.1	86	0.2	1.7	3.8
2013-01-01	20:00:00	4.1	978.1	89	0	2.1	1.3
2013-01-01	21:00:00	4.3	978.8	84	0	3.5	2.7
2013-01-01	22:00:00	3.6	979.7	83	0	3.8	3.6
2013-01-01	23:00:00	3.2	980.5	84	0	3.9	4
2013-01-01	1 day, 0:00:00	2.9	981.3	84	0	3.8	3.4
2013-01-02	01:00:00	2.9	981.8	84	0	3.3	3.4
2013-01-02	02:00:00	2.8	982.7	87	0	4.4	4.4
2013-01-02	03:00:00	3	983	86	0	4.2	4.1
2013-01-02	04:00:00	3	983.6	86	0	3.5	4.1
2013-01-02	05:00:00	2.9	983.9	85	0	4.8	4.8
2013-01-02	06:00:00	3.1	985	84	0	4.7	3.9
2013-01-02	07:00:00	3.2	986.1	84	0	4.9	5
2013-01-02	08:00:00	3.1	987.4	85	0	3.9	4.7
2013-01-02	09:00:00	3.4	988.6	84	0	4	4
2013-01-02	10:00:00	3.7	989.3	83	0	4.5	4.9
2013-01-02	11:00:00	4.2	989.9	82	0	4.2	4.6
2013-01-02	12:00:00	4.7	990.4	80	0	3.8	4.4
2013-01-02	13:00:00	5.1	990.7	77	0	5.3	4.1
2013-01-02	14:00:00	4.9	991.2	79	0	5.2	5.1
2013-01-02	15:00:00	4.8	992.2	80	0	4.6	5.1
2013-01-02	16:00:00	4.5	993.1	81	0	6.1	5.3
2013-01-02	17:00:00	4.2	993.7	84	0	3.2	4.7
2013-01-02	18:00:00	4.2	994.3	83	0	3.4	4.1
2013-01-02	19:00:00	4.2	994.8	83	0	3	2.9
2013-01-02	20:00:00	3.6	995.2	85	0	2.3	2.7
2013-01-02	21:00:00	3.4	995.2	85	0	3.5	3
2013-01-02	22:00:00	3.6	995.4	84	0	4.9	4.1
2013-01-02	23:00:00	3.3	995.6	86	0	4.6	4.3
2013-01-02	1 day, 0:00:00	3.7	995.5	84	0	4.5	4.7
2013-01-03	01:00:00	3.6	995.4	84	0	4	4.4
2013-01-03	02:00:00	3.9	995.4	85	0	4.1	3.8
2013-01-03	03:00:00	3.1	994.9	94	0.1	7.4	5.3
2013-01-03	04:00:00	3.5	994.8	91	0	4.4	5.3
2013-01-03	05:00:00	3.6	994.5	91	0	4.5	5.2
2013-01-03	06:00:00	3.8	994.9	93	0.3	4.3	4.6
2013-01-03	07:00:00	3.9	995.4	97	0.5	4.6	5.1
2013-01-03	08:00:00	4.5	995.8	95	0	4.5	4.8
2013-01-03	09:00:00	4.9	996.3	93	0	4.9	5.2
2013-01-03	10:00:00	5	996.5	93	0	4.5	5.1
2013-01-03	11:00:00	4.9	996.6	93	0	5.9	5.2
2013-01-03	12:00:00	5.2	996.8	94	0	4.3	5.6
2013-01-03	13:00:00	6.1	996.4	94	0.2	6.3	5.2
2013-01-03	14:00:00	6.4	996.7	93	0	5.8	5.6
2013-01-03	15:00:00	6.6	997	95	0	5	5.6
2013-01-03	16:00:00	6.8	997.6	95	0	4.8	5.3
2013-01-03	17:00:00	7	997.9	96	0.1	5.7	4.9
2013-01-03	18:00:00	7.2	998.2	97	0.1	4.9	5.5
2013-01-03	19:00:00	7.4	998.6	96	0	3.8	4.2
2013-01-03	20:00:00	7.4	998.9	95	0	4.4	4.6
2013-01-03	21:00:00	7.4	999.2	95	0	3.4	3.5
2013-01-03	22:00:00	7.8	999.7	94	0	2.6	2.8
2013-01-03	23:00:00	7.8	1000.1	94	0	2.7	3.1
2013-01-03	1 day, 0:00:00	8	1000.1	93	0	2.6	3.4
2013-01-04	01:00:00	8.3	1000.3	91	0	3	3.1
2013-01-04	02:00:00	8.4	1000.6	90	0	3.1	2.8
2013-01-04	03:00:00	8	1000.3	91	0	2.7	2.9
2013-01-04	04:00:00	8.3	1000.2	90	0	1.9	2
2013-01-04	05:00:00	8.2	1000	91	0	2.8	2.9
2013-01-04	06:00:00	8.1	1000.2	91	0	2.4	2.8
2013-01-04	07:00:00	8.3	1000.1	91	0	3.1	2.9
2013-01-04	08:00:00	8.2	1000.2	92	0	3.3	3.1
2013-01-04	09:00:00	8.2	1000.1	97	0.2	3.7	3.5
2013-01-04	10:00:00	8.6	1000.1	96	0.4	4.6	4.2
2013-01-04	11:00:00	8.9	1000.1	95	0.1	4.9	4.6
2013-01-04	12:00:00	9.3	999.4	92	0	4	4.6
2013-01-04	13:00:00	9.6	998.9	91	0	3.2	3.4
2013-01-04	14:00:00	9.8	998.8	92	0.1	3.7	3.5
2013-01-04	15:00:00	9.9	998.7	89	0	4.5	3.5
2013-01-04	16:00:00	9.8	998.5	89	0	4.5	5
2013-01-04	17:00:00	9.6	998.2	87	0	4.3	4.8
2013-01-04	18:00:00	9.4	998.3	87	0	4.4	5
2013-01-04	19:00:00	9.3	998.3	87	0	3.9	4.1
2013-01-04	20:00:00	9.1	998.1	88	0	4.3	4.3
2013-01-04	21:00:00	9.1	997.9	88	0	4.3	4.7
2013-01-04	22:00:00	8.9	997.9	88	0	5.2	5
2013-01-04	23:00:00	8.7	997.5	87	0	3.9	4.2
2013-01-04	1 day, 0:00:00	8.3	997.3	86	0	4	4.6
2013-01-05	01:00:00	8.3	996.9	85	0	3.9	4
2013-01-05	02:00:00	8.2	997	84	0	3.8	4
2013-01-05	03:00:00	8.1	997.1	84	0	1.9	2.8
2013-01-05	04:00:00	8.5	996.9	82	0	3.3	2.4
2013-01-05	05:00:00	8.2	996.9	83	0	2	2.1
2013-01-05	06:00:00	8.1	997.4	83	0	4.2	3.8
2013-01-05	07:00:00	7.7	997.3	86	0	3.6	3.8
2013-01-05	08:00:00	7.7	997.5	85	0	3.1	3.6
2013-01-05	09:00:00	7.6	997.6	86	0	2.7	2.9
2013-01-05	10:00:00	7.7	997.9	86	0	4	3.1
2013-01-05	11:00:00	7.8	998	87	0	3.6	4.1
2013-01-05	12:00:00	7.8	997.7	87	0	3.7	3.6
2013-01-05	13:00:00	7.8	997.6	88	0	2.9	3.2
2013-01-05	14:00:00	7.6	997.6	89	0	3.5	3
2013-01-05	15:00:00	7.6	997.9	88	0	2.7	3.2
2013-01-05	16:00:00	7.5	998.2	88	0	3	2.7
2013-01-05	17:00:00	7.3	998.3	89	0	3.4	3.4
2013-01-05	18:00:00	7	998.3	89	0	3.4	3.3
2013-01-05	19:00:00	7	998.5	88	0	2.2	2.4
2013-01-05	20:00:00	6.8	998.5	88	0	1.9	2.5
2013-01-05	21:00:00	6.6	998.2	88	0	2.4	2.4
2013-01-05	22:00:00	6.4	998.2	90	0	2.4	2.4
2013-01-05	23:00:00	6.5	998.2	89	0	2.9	2.1
2013-01-05	1 day, 0:00:00	6.4	998.2	89	0	2.5	2.5
2013-01-06	01:00:00	6.3	998.1	88	0	1.3	2.5
2013-01-06	02:00:00	6.3	997.6	86	0	2.2	1.8
2013-01-06	03:00:00	5.9	997	93	0	3.4	2.5
2013-01-06	04:00:00	6	996	93	0	2.8	2.8
2013-01-06	05:00:00	6	996	92	0	3.4	2.8
2013-01-06	06:00:00	5.8	995.6	91	0	2.7	2.9
2013-01-06	07:00:00	5.8	995.8	93	0	2.1	2.5
2013-01-06	08:00:00	5.7	995.3	93	0	3.1	2.2
2013-01-06	09:00:00	5.9	995.2	90	0	3.4	2.8
2013-01-06	10:00:00	6.3	995.1	87	0	3.7	3.1
2013-01-06	11:00:00	6.5	994.5	84	0	4.6	4.5
2013-01-06	12:00:00	6.5	994.1	88	0	5	4.5
2013-01-06	13:00:00	6.6	993.8	91	0	3.7	4.8
2013-01-06	14:00:00	6.8	993.3	91	0	4.6	4
2013-01-06	15:00:00	6.7	993.6	93	0	2.8	3.1
2013-01-06	16:00:00	6.9	993.6	95	0.1	2	1.9
2013-01-06	17:00:00	7.9	993.6	87	0	3.3	3
2013-01-06	18:00:00	7.8	993.8	86	0	4.1	4
2013-01-06	19:00:00	7.7	994	87	0	3	4.4
2013-01-06	20:00:00	7.3	994.2	91	0	3.6	3.6
2013-01-06	21:00:00	7.1	994.5	92	0	3.8	3.8
2013-01-06	22:00:00	7.1	994.9	91	0	3.5	3.3
2013-01-06	23:00:00	7.3	995.1	86	0	3.8	3.3
2013-01-06	1 day, 0:00:00	7.1	995.3	86	0	3.3	3.2
2013-01-07	01:00:00	7	995	85	0	3.1	2.9
2013-01-07	02:00:00	6.9	995.1	85	0	1.4	2
2013-01-07	03:00:00	7	995.2	84	0	1.8	1.7
2013-01-07	04:00:00	6.5	995	86	0	0.8	1.3
2013-01-07	05:00:00	6.7	994.7	85	0	1.8	1.6
2013-01-07	06:00:00	6.5	994.9	84	0	1.5	1.7
2013-01-07	07:00:00	6.3	995.2	83	0	0.7	1.6
2013-01-07	08:00:00	6.1	995.4	86	0	1.1	1
2013-01-07	09:00:00	6.4	995.5	87	0	1.2	1.3
2013-01-07	10:00:00	6.8	995.7	84	0	1.7	1.5
2013-01-07	11:00:00	7.4	995.6	81	0	1.9	2.1
2013-01-07	12:00:00	8	995.2	79	0	1.7	1.9
2013-01-07	13:00:00	8.1	995	76	0	1.9	2.1
2013-01-07	14:00:00	8.2	994.9	73	0	2.1	2
2013-01-07	15:00:00	7.2	994.5	78	0	1.2	1.8
2013-01-07	16:00:00	5.8	994.5	85	0	1.7	1.6
2013-01-07	17:00:00	5.8	994.2	88	0	2.3	2
2013-01-07	18:00:00	5.4	994.4	90	0	0.8	0.9
2013-01-07	19:00:00	5.6	994.4	90	0	1.4	1
2013-01-07	20:00:00	5.1	994.5	91	0	0.9	1.4
2013-01-07	21:00:00	5.7	994.3	88	0	2.3	1.3
2013-01-07	22:00:00	5.6	994.1	88	0	2.1	2.2
2013-01-07	23:00:00	5.5	993.9	89	0	1.3	2.1
2013-01-07	1 day, 0:00:00	5.5	993.3	90	0	2.6	2.2
2013-01-08	01:00:00	5.4	992.6	91	0	2.5	2.6
2013-01-08	02:00:00	5.4	992.4	91	0	2.1	2
2013-01-08	03:00:00	5.3	991.9	92	0	2.1	2.7
2013-01-08	04:00:00	5.1	991.5	93	0	2.9	2
2013-01-08	05:00:00	5.2	991.4	92	0	3.1	2.6
2013-01-08	06:00:00	5.1	991.5	91	0	2.2	2.4
2013-01-08	07:00:00	5	991.3	91	0	3.3	3
2013-01-08	08:00:00	4.9	992	89	0	2.2	3
2013-01-08	09:00:00	4.9	991.8	89	0	3.4	2.5
2013-01-08	10:00:00	4.9	992.1	91	0	2.4	2.7
2013-01-08	11:00:00	5	992	93	0.1	2.9	2.6
2013-01-08	12:00:00	5.3	991.8	90	0	3.9	3.7
2013-01-08	13:00:00	5.2	991.3	88	0.1	2.9	3.6
2013-01-08	14:00:00	5.1	991.6	89	0	1.8	2.3
2013-01-08	15:00:00	5	991.8	89	0	2.2	2
2013-01-08	16:00:00	4.5	991.9	95	0.5	2.6	2.6
2013-01-08	17:00:00	4.5	992	96	1.5	2	2.3
2013-01-08	18:00:00	4.6	991.9	97	1.6	2.6	2.4
2013-01-08	19:00:00	4.6	992	97	0.5	2.4	2.7
2013-01-08	20:00:00	4.8	992	100	1.7	2.3	2.3
2013-01-08	21:00:00	4.8	991.9	100	1	2	2
2013-01-08	22:00:00	4.9	991.7	97	0.8	1.7	1.9
2013-01-08	23:00:00	4.9	991.7	97	0	1.7	1.5
2013-01-08	1 day, 0:00:00	4.8	991.1	97	0.1	3	2.3
2013-01-09	01:00:00	5	990.9	95	0	2.5	2.3
2013-01-09	02:00:00	4.9	990.9	95	0	3.5	3.1
2013-01-09	03:00:00	5	990.5	94	0	3.7	3
2013-01-09	04:00:00	4.9	989.9	94	0	3.7	3.2
2013-01-09	05:00:00	4.8	989.7	95	0	2.7	3.2
2013-01-09	06:00:00	4.7	989.2	95	0	2.6	2.6
2013-01-09	07:00:00	4.6	989	95	0	2.4	2.1
2013-01-09	08:00:00	4.5	988.9	94	0	2.7	3.1
2013-01-09	09:00:00	4.6	988.6	93	0	2.6	3.1
2013-01-09	10:00:00	4.9	988.5	91	0	2.9	2.7
2013-01-09	11:00:00	5.1	987.9	91	0	3.1	3.1
2013-01-09	12:00:00	5	986.9	91	0	3.4	3.4
2013-01-09	13:00:00	5.1	986	86	0	3.5	3.2
2013-01-09	14:00:00	4.2	985.9	93	0	2.6	3.4
2013-01-09	15:00:00	3.8	985.4	95	0.2	4.1	4.1
2013-01-09	16:00:00	3.5	985.1	94	0.1	3.1	3.3
2013-01-09	17:00:00	3.3	984.5	95	0.2	3.2	3.5
2013-01-09	18:00:00	3	984.1	95	0.3	2.8	3.5
2013-01-09	19:00:00	2.9	983.8	96	0.7	3.2	3.1
2013-01-09	20:00:00	2.8	983.5	95	0.3	3.7	3.8
2013-01-09	21:00:00	2.8	983	95	0	2	3
2013-01-09	22:00:00	2.8	982.8	96	0.1	2.7	2.8
2013-01-09	23:00:00	3.2	982.6	97	0	2.3	2.7
2013-01-09	1 day, 0:00:00	3.6	982.4	94	0.1	3.1	2.9
2013-01-10	01:00:00	3.4	981.8	94	0	2.3	2.7
2013-01-10	02:00:00	3.6	981.6	94	0	3.3	3
2013-01-10	03:00:00	3.8	981.4	89	0	3.6	2.9
2013-01-10	04:00:00	3.2	980.6	92	0	2.4	3.1
2013-01-10	05:00:00	3.3	980.8	91	0	2	2.2
2013-01-10	06:00:00	3.2	980.3	87	0	2	3.1
2013-01-10	07:00:00	3	980.4	87	0	2.9	3
2013-01-10	08:00:00	2.9	980.4	85	0	2.8	2.4
2013-01-10	09:00:00	3.1	980	85	0	4.1	3.7
2013-01-10	10:00:00	3.3	979.9	84	0	4.4	4.3
2013-01-10	11:00:00	3.4	979.4	84	0	4.3	4
2013-01-10	12:00:00	3.7	978.5	84	0	5	4.2
2013-01-10	13:00:00	3.9	977.9	82	0	4.6	4.3
2013-01-10	14:00:00	4.2	977.5	82	0	4.5	4.1
2013-01-10	15:00:00	4	977.3	80	0	4.6	4.4
2013-01-10	16:00:00	3.7	976.7	83	0	4.7	4
2013-01-10	17:00:00	3.8	976.5	79	0	4.9	4.6
2013-01-10	18:00:00	3.8	976.2	79	0	6.1	4.9
2013-01-10	19:00:00	3.5	976	82	0.1	4.2	4.5
2013-01-10	20:00:00	3.4	975.7	84	0	3.9	4.6
2013-01-10	21:00:00	3.3	976.3	85	0	2.5	2.6
2013-01-10	22:00:00	1.2	976.9	93	0.3	3.8	3.6
2013-01-10	23:00:00	0.9	977.4	92	0.2	4.8	3.7
2013-01-10	1 day, 0:00:00	0	977.9	91	0.1	3.3	4.4
2013-01-11	01:00:00	-1.2	978.6	79	0	5.2	4.5
2013-01-11	02:00:00	-1.7	978.8	81	0	0.9	2.4
2013-01-11	03:00:00	-1.9	979	81	0	2	1.4
2013-01-11	04:00:00	-2.3	979.1	84	0	0.4	1.5
2013-01-11	05:00:00	-1.6	979.8	86	0	2.4	1.7
2013-01-11	06:00:00	-1.3	980.4	82	0	2.4	2.5
2013-01-11	07:00:00	-1.8	981.4	76	0	1.6	2.8
2013-01-11	08:00:00	-2.2	982.2	77	0	3.2	2.7
2013-01-11	09:00:00	-1.8	982.7	74	0	1.5	2.3
2013-01-11	10:00:00	-1.4	983.5	70	0	2.5	2.2
2013-01-11	11:00:00	-1.5	983.7	61	0	3.1	2.6
2013-01-11	12:00:00	-1.4	983.6	67	0	2.5	2.5
2013-01-11	13:00:00	-1.4	983.7	65	0	2.2	2.8
2013-01-11	14:00:00	-1.3	984.1	68	0	1.5	1.6
2013-01-11	15:00:00	-1.4	984.2	69	0	1.2	1.8
2013-01-11	16:00:00	-1.5	984.5	69	0	1.9	1.2
2013-01-11	17:00:00	-1.4	984.6	67	0	1.5	1.6
2013-01-11	18:00:00	-1.6	984.7	71	0	1.2	1.1
2013-01-11	19:00:00	-1.9	984.6	78	0	1.1	1.3
2013-01-11	20:00:00	-1.9	984.7	76	0	1	1.5
2013-01-11	21:00:00	-2.1	984.9	77	0	0.7	1.2
2013-01-11	22:00:00	-2	985	78	0	1.7	1.4
2013-01-11	23:00:00	-1.9	985	76	0	1	1.4
2013-01-11	1 day, 0:00:00	-2	984.9	79	0	1.3	1.3
2013-01-12	01:00:00	-2.2	984.9	78	0	1.4	1.3
2013-01-12	02:00:00	-2.9	985	81	0	0.9	1.4
2013-01-12	03:00:00	-3.2	984.7	82	0	1.2	1.3
2013-01-12	04:00:00	-4.5	984.5	87	0	1.2	0.9
2013-01-12	05:00:00	-4.6	984.5	91	0	0.6	1.1
2013-01-12	06:00:00	-5.6	984.9	93	0	0.2	0.5
2013-01-12	07:00:00	-6.2	985.3	94	0	0.2	0.6
2013-01-12	08:00:00	-6.4	985.5	95	0	0.5	0.6
2013-01-12	09:00:00	-5.3	985.7	86	0	0.4	0.5
2013-01-12	10:00:00	-4	985.9	81	0	0.4	0.6
2013-01-12	11:00:00	-1.9	985.8	72	0	0.5	0.6
2013-01-12	12:00:00	-1.5	985.4	71	0	1.2	1
2013-01-12	13:00:00	-1.2	985.1	67	0	1.7	1.4
2013-01-12	14:00:00	-1.1	985.1	70	0	2.6	2.1
2013-01-12	15:00:00	-1.7	985.2	64	0	1.9	2.3
2013-01-12	16:00:00	-2.6	985.2	71	0	1.3	1.5
2013-01-12	17:00:00	-2.7	985.3	68	0	2.1	2
2013-01-12	18:00:00	-3.5	985.3	72	0	1.7	1.9
2013-01-12	19:00:00	-5.8	985.6	86	0	0.8	0.9
2013-01-12	20:00:00	-6.3	985.7	91	0	0.8	0.7
2013-01-12	21:00:00	-6.9	985.7	93	0	0.7	0.9
2013-01-12	22:00:00	-7.1	985.8	94	0	0.5	0.6
2013-01-12	23:00:00	-7	985.6	95	0	0.8	0.5
2013-01-12	1 day, 0:00:00	-7.3	985.6	94	0	0.7	0.8
2013-01-13	01:00:00	-7.7	985.4	95	0	0.7	1
2013-01-13	02:00:00	-8.9	985.6	92	0	0.7	0.8
2013-01-13	03:00:00	-7.8	985.3	93	0	0.8	0.7
2013-01-13	04:00:00	-8.2	984.8	93	0	0.3	0.6
2013-01-13	05:00:00	-8.3	984.8	92	0	0.7	1
2013-01-13	06:00:00	-8.9	985	94	0	0.5	0.9
2013-01-13	07:00:00	-9.2	985.2	92	0	0.7	0.6
2013-01-13	08:00:00	-9	985.1	92	0	0.5	0.7
2013-01-13	09:00:00	-7.9	985.1	92	0	1.2	0.9
2013-01-13	10:00:00	-5.5	985.1	90	0	1.6	0.8
2013-01-13	11:00:00	-3.3	984.8	85	0	1.4	1.6
2013-01-13	12:00:00	-2	984.1	76	0	2.6	2.1
2013-01-13	13:00:00	-1.9	983.7	75	0	3.3	3.6
2013-01-13	14:00:00	-1.8	983.7	75	0	3.1	3.4
2013-01-13	15:00:00	-2.2	983.4	76	0	3.6	4.3
2013-01-13	16:00:00	-2.5	983.6	76	0	2.9	3.3
2013-01-13	17:00:00	-3	983.7	77	0	2.8	3.1
2013-01-13	18:00:00	-2.7	983.7	81	0	2.4	2.9
2013-01-13	19:00:00	-2.6	983.4	76	0	4.2	2.9
2013-01-13	20:00:00	-3	983.1	81	0	4.2	4.4
2013-01-13	21:00:00	-3.3	983	83	0	4.9	4.2
2013-01-13	22:00:00	-3.5	982.9	82	0	3.2	3.9
2013-01-13	23:00:00	-3.8	982.9	84	0	3.5	3.1
2013-01-13	1 day, 0:00:00	-4	982.6	85	0	2.4	2.6
2013-01-14	01:00:00	-4.2	982.3	84	0	2.7	2.3
2013-01-14	02:00:00	-4.2	982	85	0	3.2	2.5
2013-01-14	03:00:00	-4.5	981.8	86	0	2.5	2.5
2013-01-14	04:00:00	-4.8	981.2	88	0	2.7	2.7
2013-01-14	05:00:00	-4.8	981	89	0	2.3	2.5
2013-01-14	06:00:00	-4.7	981	90	0	2.2	2.3
2013-01-14	07:00:00	-4.7	981	90	0	1.9	1.8
2013-01-14	08:00:00	-4.8	981	91	0.2	1.7	1.7
2013-01-14	09:00:00	-4.7	981	90	0	1.1	1.3
2013-01-14	10:00:00	-4.4	980.9	89	0	1.1	1
2013-01-14	11:00:00	-3.9	980.6	87	0.1	0.9	0.9
2013-01-14	12:00:00	-3.2	979.9	84	0	0.3	0.7
2013-01-14	13:00:00	-2.9	979.3	85	0	1.5	1
2013-01-14	14:00:00	-3	979.1	85	0	1.1	1.3
2013-01-14	15:00:00	-3	979.1	87	0	1.7	1.4
2013-01-14	16:00:00	-3.2	979.3	87	0	1.4	1.5
2013-01-14	17:00:00	-3.4	979.5	89	0	1.6	1.6
2013-01-14	18:00:00	-3.8	979.4	91	0	2.1	1.8
2013-01-14	19:00:00	-3.9	979.4	89	0	2	2.1
2013-01-14	20:00:00	-5.4	979.3	91	0	1.9	2.3
2013-01-14	21:00:00	-6.2	979.2	92	0	2.4	1.7
2013-01-14	22:00:00	-7.1	978.7	94	0	1.5	2.2
2013-01-14	23:00:00	-8.1	978.5	93	0	1.4	1.7
2013-01-14	1 day, 0:00:00	-9	978.3	94	0	1.1	1.3
2013-01-15	01:00:00	-9.4	978.1	95	0	1	0.7
2013-01-15	02:00:00	-9.7	977.7	94	0	0.6	0.5
2013-01-15	03:00:00	-9.9	976.9	94	0	1.1	0.5
2013-01-15	04:00:00	-10.2	976.2	93	0	0.9	0.7
2013-01-15	05:00:00	-11	975.8	92	0	0.7	0.7
2013-01-15	06:00:00	-10.9	975.5	92	0	0.8	0.6
2013-01-15	07:00:00	-11.1	975.2	92	0	0.6	0.5
2013-01-15	08:00:00	-10.9	975	92	0	0.5	0.4
2013-01-15	09:00:00	-8.7	974.8	92	0	2.1	1.4
2013-01-15	10:00:00	-7.8	975	90	0	0.6	0.9
2013-01-15	11:00:00	-6	974.3	90	0	0.5	0.8
2013-01-15	12:00:00	-4.8	973.9	91	0	0.7	0.8
2013-01-15	13:00:00	-3.9	973.2	87	0	1.5	1
2013-01-15	14:00:00	-3.2	973	83	0	2	2
2013-01-15	15:00:00	-3.6	973.2	86	0	1.8	1.8
2013-01-15	16:00:00	-3.4	973.5	83	0	2.1	2
2013-01-15	17:00:00	-3.6	973.6	85	0	2.3	1.8
2013-01-15	18:00:00	-4.1	973.6	90	0	1.5	1.6
2013-01-15	19:00:00	-4.2	973.6	91	0	0.9	1.5
2013-01-15	20:00:00	-4.3	973.7	93	0.3	2.2	1.5
2013-01-15	21:00:00	-4.3	973.6	94	0.2	1.9	2.1
2013-01-15	22:00:00	-4.6	973.5	95	0.5	1.3	1.7
2013-01-15	23:00:00	-4.4	973.4	95	0.3	1.7	1.3
2013-01-15	1 day, 0:00:00	-4.1	973.8	94	0	1	1.2
2013-01-16	01:00:00	-4	973.8	93	0	0.9	1
2013-01-16	02:00:00	-3.9	974.1	93	0	1.3	1.1
2013-01-16	03:00:00	-4.1	974.1	94	0	0.9	1.2
2013-01-16	04:00:00	-4.1	973.9	94	0	1.4	1.2
2013-01-16	05:00:00	-4.3	973.8	95	0	1.8	1.6
2013-01-16	06:00:00	-4.6	974.1	95	0	1.1	1.2
2013-01-16	07:00:00	-4.3	974.4	93	0	0.9	1.2
2013-01-16	08:00:00	-3.9	975	92	0	1.6	1.3
2013-01-16	09:00:00	-3.6	975.4	91	0	1.5	1.7
2013-01-16	10:00:00	-3.4	975.4	89	0	2.1	1.9
2013-01-16	11:00:00	-3	975.4	89	0	2.5	2.1
2013-01-16	12:00:00	-2.8	975.5	89	0	3.1	2.6
2013-01-16	13:00:00	-3	975.2	90	0	3.5	3.3
2013-01-16	14:00:00	-2.7	975.3	89	0	3.4	3.2
2013-01-16	15:00:00	-2.8	975.6	88	0	3.3	3.4
2013-01-16	16:00:00	-3.3	976.1	90	0	2.2	3
2013-01-16	17:00:00	-3.6	976.5	92	0	2.8	2.6
2013-01-16	18:00:00	-3.7	976.9	94	0.1	2.6	2.5
2013-01-16	19:00:00	-3.8	977.2	96	0.1	2.3	2.7
2013-01-16	20:00:00	-3.7	977.4	95	0.1	3	2.6
2013-01-16	21:00:00	-3.8	977.6	95	0.1	2.7	2.9
2013-01-16	22:00:00	-3.9	978.1	95	0.1	3	3
2013-01-16	23:00:00	-4	978.3	95	0.2	3.3	3.3
2013-01-16	1 day, 0:00:00	-4.2	978.5	95	0.1	3	3.4
2013-01-17	01:00:00	-4.4	978.7	95	0.2	2.4	2.8
2013-01-17	02:00:00	-4.6	979	94	0.1	2.6	3
2013-01-17	03:00:00	-4.7	979.4	94	0.2	2.5	2.6
2013-01-17	04:00:00	-4.8	979.4	94	0.1	2.9	3
2013-01-17	05:00:00	-4.9	979.8	93	0.1	2.9	2.8
2013-01-17	06:00:00	-4.9	980.1	94	0.2	3.1	2.8
2013-01-17	07:00:00	-4.8	980.4	95	0.5	2	2.5
2013-01-17	08:00:00	-4.5	981.1	95	0.4	1.9	2.2
2013-01-17	09:00:00	-4.2	981.7	94	0.1	1.9	1.9
2013-01-17	10:00:00	-3.8	981.9	94	0.2	2.3	2.5
2013-01-17	11:00:00	-3.3	981.8	93	0	2	2
2013-01-17	12:00:00	-2.9	981.7	93	0.2	2.7	2.1
2013-01-17	13:00:00	-2.4	981.2	94	0.3	2.7	2.8
2013-01-17	14:00:00	-2.3	981.5	94	0.1	2.7	2.7
2013-01-17	15:00:00	-1.8	981.8	92	0.1	3.1	2.6
2013-01-17	16:00:00	-1.8	982.1	92	0	3.8	3.6
2013-01-17	17:00:00	-1.8	982.4	93	0	4	4
2013-01-17	18:00:00	-1.8	982.5	91	0	3.3	3.6
2013-01-17	19:00:00	-1.8	982.8	90	0	3.3	3.4
2013-01-17	20:00:00	-2.4	982.8	83	0	4	4.2
2013-01-17	21:00:00	-2.6	982.9	83	0	4.3	4.4
2013-01-17	22:00:00	-3.3	982.8	83	0	2.6	3.5
2013-01-17	23:00:00	-3.4	982.7	85	0	3.1	2.7
2013-01-17	1 day, 0:00:00	-3.4	982.3	86	0	3.1	2.9
2013-01-18	01:00:00	-3.9	981.8	89	0	1.3	1.9
2013-01-18	02:00:00	-3.7	981.3	89	0	3.3	2.2
2013-01-18	03:00:00	-2.8	981	86	0	2.6	2.7
2013-01-18	04:00:00	-3	980.5	83	0	2.6	3.1
2013-01-18	05:00:00	-2.9	980.2	81	0	3.8	3.3
2013-01-18	06:00:00	-3.3	979.8	82	0	3.6	3.6
2013-01-18	07:00:00	-3.4	979.8	80	0	4.5	4.4
2013-01-18	08:00:00	-3.6	979.6	82	0	3.9	3.8
2013-01-18	09:00:00	-3.8	979.5	86	0	3.9	3.5
2013-01-18	10:00:00	-3.7	979	85	0	3.3	3.1
2013-01-18	11:00:00	-3.4	978.3	83	0	2.5	2.9
2013-01-18	12:00:00	-3.4	977.5	80	0	2.9	2.8
2013-01-18	13:00:00	-3.2	976.7	78	0	2.9	2.8
2013-01-18	14:00:00	-3.6	976.1	82	0	2.8	2.8
2013-01-18	15:00:00	-4	975.6	80	0	3.3	3.4
2013-01-18	16:00:00	-4.4	975.4	81	0	3.1	3.3
2013-01-18	17:00:00	-4.6	975.3	83	0	3.8	3.4
2013-01-18	18:00:00	-4.7	974.9	83	0	4.1	3.9
2013-01-18	19:00:00	-5.1	974.1	82	0	4.3	4.6
2013-01-18	20:00:00	-5.3	974	83	0	1.9	3.4
2013-01-18	21:00:00	-5.6	973.4	81	0	3.2	2.8
2013-01-18	22:00:00	-5.7	973	81	0	2.8	2.8
2013-01-18	23:00:00	-5.9	972.7	81	0	3.2	3.2
2013-01-18	1 day, 0:00:00	-6.1	971.7	81	0	3	2.9
2013-01-19	01:00:00	-6.4	970.6	81	0	3.5	3.1
2013-01-19	02:00:00	-6.5	970.4	81	0	1.7	2.9
2013-01-19	03:00:00	-6.5	970	83	0	2	2.4
2013-01-19	04:00:00	-6.8	969.6	85	0	3.4	2.9
2013-01-19	05:00:00	-6.9	969	85	0	2.6	3.4
2013-01-19	06:00:00	-6.8	968.4	83	0	3.5	3.1
2013-01-19	07:00:00	-6.7	968.1	83	0	3.4	3.5
2013-01-19	08:00:00	-6.9	968	86	0	4.1	3.8
2013-01-19	09:00:00	-6.8	968	86	0	3.9	3.4
2013-01-19	10:00:00	-6.5	967.8	82	0	5	4.6
2013-01-19	11:00:00	-6.1	967.4	79	0	6	5.5
2013-01-19	12:00:00	-5.9	967	77	0	5.7	5.7
2013-01-19	13:00:00	-5.9	966.7	79	0	5.2	5
2013-01-19	14:00:00	-6.1	966.7	82	0	4.7	4.8
2013-01-19	15:00:00	-6.3	966.3	82	0	4.2	4.8
2013-01-19	16:00:00	-6.6	966.7	84	0	3.4	4.3
2013-01-19	17:00:00	-6.6	966.8	84	0	4.8	3.5
2013-01-19	18:00:00	-6.6	966.7	85	0	3.5	3.5
2013-01-19	19:00:00	-6.8	966.9	86	0	3.6	3.3
2013-01-19	20:00:00	-7	966.7	87	0	4.9	4.5
2013-01-19	21:00:00	-7	966.9	87	0	4.3	4.6
2013-01-19	22:00:00	-7.2	966.7	88	0	4.4	4.3
2013-01-19	23:00:00	-7.3	966.5	88	0	5	4.4
2013-01-19	1 day, 0:00:00	-7.2	966.1	88	0	4.5	5.5
2013-01-20	01:00:00	-7.2	965.8	89	0	4.3	4.2
2013-01-20	02:00:00	-7.3	965.7	89	0	4.2	4.7
2013-01-20	03:00:00	-7.3	965.6	89	0	5.5	4.7
2013-01-20	04:00:00	-7.4	965.1	89	0	5.5	5.6
2013-01-20	05:00:00	-7.5	964.6	90	0	4.6	5.3
2013-01-20	06:00:00	-7.3	965.1	89	0	3.4	4.2
2013-01-20	07:00:00	-7.3	965	89	0	5.1	5
2013-01-20	08:00:00	-7.1	965.1	88	0	6	5.7
2013-01-20	09:00:00	-7	965.3	90	0	5	5.1
2013-01-20	10:00:00	-6.7	965.1	88	0.2	5.1	5.6
2013-01-20	11:00:00	-6.3	964.5	86	0.1	5	5.6
2013-01-20	12:00:00	-5.3	964.2	83	0	3.7	4.4
2013-01-20	13:00:00	-5.1	963.6	81	0	6.2	5.3
2013-01-20	14:00:00	-5	964.2	83	0	3.5	4.4
2013-01-20	15:00:00	-5	964.3	83	0	3.1	4
2013-01-20	16:00:00	-5.1	964.4	86	0	3.6	3.8
2013-01-20	17:00:00	-5.3	964.6	90	0.1	4.9	5
2013-01-20	18:00:00	-5.2	964.3	90	0.2	4.5	4.7
2013-01-20	19:00:00	-5.2	964.6	92	0.3	2.6	3.2
2013-01-20	20:00:00	-5.3	964.2	93	0.9	4.9	4.1
2013-01-20	21:00:00	-5.1	964.2	91	0.5	4.8	4.4
2013-01-20	22:00:00	-5.3	964.3	91	0.3	4.8	5
2013-01-20	23:00:00	-5.7	964.5	92	0.6	3.8	4.1
2013-01-20	1 day, 0:00:00	-5.9	965	94	1	3	3.3
2013-01-21	01:00:00	-6	965.4	95	1.2	2.6	2.5
2013-01-21	02:00:00	-6	965.8	95	1.1	2.1	2.3
2013-01-21	03:00:00	-6.1	965.8	94	0.3	2.9	2.7
2013-01-21	04:00:00	-6.1	966	94	0.4	2.1	2.6
2013-01-21	05:00:00	-6.1	966.1	93	0.2	2.2	2.3
2013-01-21	06:00:00	-6.2	966.4	94	0.3	2.2	2.3
2013-01-21	07:00:00	-6.2	966.6	95	1.1	1.9	1.9
2013-01-21	08:00:00	-6.3	966.8	95	0.8	3.1	2.6
2013-01-21	09:00:00	-6	967	94	0.6	2.9	3
2013-01-21	10:00:00	-5.4	967.2	93	0.2	2.5	2.3
2013-01-21	11:00:00	-5.2	967.1	92	0.1	2.1	2.2
2013-01-21	12:00:00	-4.9	966.9	90	0.1	2.9	2.8
2013-01-21	13:00:00	-4.6	966.8	90	0.1	2.7	2.8
2013-01-21	14:00:00	-4.6	966.8	90	0	2.3	2.2
2013-01-21	15:00:00	-4.9	967	92	0.3	2.4	2.3
2013-01-21	16:00:00	-5.3	967.7	91	0.1	2.1	2.4
2013-01-21	17:00:00	-5.4	967.9	90	0	2.2	2
2013-01-21	18:00:00	-5.4	968.1	89	0	2.5	2.4
2013-01-21	19:00:00	-5.5	968.7	89	0	1.4	1.6
2013-01-21	20:00:00	-5.6	968.8	88	0	1.9	1.8
2013-01-21	21:00:00	-5.6	969	88	0	1.4	1.6
2013-01-21	22:00:00	-5.7	969.2	88	0	1.7	1.6
2013-01-21	23:00:00	-5.9	969.6	90	0	1.7	1.6
2013-01-21	1 day, 0:00:00	-6.1	969.5	90	0	3.2	2.4
2013-01-22	01:00:00	-6.3	969.6	89	0	2.9	2.4
2013-01-22	02:00:00	-6.4	969.9	89	0	2.3	2.2
2013-01-22	03:00:00	-6.4	970.2	89	0	2.2	2.2
2013-01-22	04:00:00	-6.4	970.4	90	0	2.4	2.3
2013-01-22	05:00:00	-6.4	970.5	89	0	2.4	2.4
2013-01-22	06:00:00	-6.3	970.8	89	0	1.9	1.9
2013-01-22	07:00:00	-6.3	971.3	89	0	3	2.5
2013-01-22	08:00:00	-6.2	971.9	89	0	2.8	2.8
2013-01-22	09:00:00	-6.2	972.3	88	0	3.1	2.9
2013-01-22	10:00:00	-6	972.7	87	0	3.2	3.2
2013-01-22	11:00:00	-5.9	972.7	85	0	3.6	3.1
2013-01-22	12:00:00	-5.4	972.6	83	0	3.2	3.1
2013-01-22	13:00:00	-5.3	972.8	84	0	3.1	3.2
2013-01-22	14:00:00	-5.1	972.8	83	0	3.1	2.9
2013-01-22	15:00:00	-5.2	973.2	84	0	2.8	2.7
2013-01-22	16:00:00	-5.3	973.5	85	0	2.7	2.6
2013-01-22	17:00:00	-5.4	973.8	86	0	2.6	2.7
2013-01-22	18:00:00	-5.8	974.1	86	0	2.8	2.9
2013-01-22	19:00:00	-5.9	974.3	87	0	1.8	2.3
2013-01-22	20:00:00	-6	974.4	88	0	2	2.1
2013-01-22	21:00:00	-6.2	974.8	89	0	1.9	1.9
2013-01-22	22:00:00	-6.4	974.9	89	0	2.3	2.3
2013-01-22	23:00:00	-6.5	975	89	0	2.7	2.5
2013-01-22	1 day, 0:00:00	-6.5	974.9	89	0	2.2	2.4
2013-01-23	01:00:00	-6.5	974.8	88	0	1.9	2.2
2013-01-23	02:00:00	-6.6	974.9	89	0	1.3	1.5
2013-01-23	03:00:00	-6.6	974.7	89	0	1.7	1.5
2013-01-23	04:00:00	-6.5	975.1	89	0	2.2	2
2013-01-23	05:00:00	-6.4	975.2	88	0	1.6	1.9
2013-01-23	06:00:00	-6.3	975	88	0	1.6	1.9
2013-01-23	07:00:00	-6.3	974.9	87	0	2.2	1.7
2013-01-23	08:00:00	-6.3	975.4	86	0	2	1.8
2013-01-23	09:00:00	-6.2	975.7	86	0	2.7	2.6
2013-01-23	10:00:00	-5.8	975.9	84	0	2.3	2.8
2013-01-23	11:00:00	-5.6	975.9	83	0	2.3	2.5
2013-01-23	12:00:00	-5.6	975.7	83	0	2.6	2.9
2013-01-23	13:00:00	-5.4	975.7	83	0	2.1	2
2013-01-23	14:00:00	-5.3	975.7	81	0	2.6	2.3
2013-01-23	15:00:00	-5.2	975.9	83	0	2.6	2.7
2013-01-23	16:00:00	-5.4	976.1	83	0	2.6	2.4
2013-01-23	17:00:00	-5.5	976.4	84	0	3	2.4
2013-01-23	18:00:00	-5.6	976.4	85	0	2.3	2.2
2013-01-23	19:00:00	-5.7	976.6	84	0	2.5	2.5
2013-01-23	20:00:00	-6	976.6	81	0	2.5	2.2
2013-01-23	21:00:00	-6.1	976.8	81	0	2.3	2.4
2013-01-23	22:00:00	-6.1	977.2	81	0	2.1	2.3
2013-01-23	23:00:00	-6.4	976.9	84	0	2.3	2
2013-01-23	1 day, 0:00:00	-6.6	976.9	84	0	1.9	2.2
2013-01-24	01:00:00	-6.7	977.1	85	0	2	2.1
2013-01-24	02:00:00	-7.5	977	87	0	1.8	2.4
2013-01-24	03:00:00	-7	977.2	87	0	1.9	1.5
2013-01-24	04:00:00	-6.9	977.2	87	0	1.5	1.3
2013-01-24	05:00:00	-6.7	977.5	88	0	2.3	2.3
2013-01-24	06:00:00	-6.5	977.7	88	0	2.3	2.7
2013-01-24	07:00:00	-6.5	978.2	88	0	2.7	2.4
2013-01-24	08:00:00	-6.3	978.7	88	0	3.2	3.1
2013-01-24	09:00:00	-5.9	979.2	87	0	2.7	2.9
2013-01-24	10:00:00	-5.5	979.9	86	0	3.2	2.8
2013-01-24	11:00:00	-5	980	85	0	2.2	3
2013-01-24	12:00:00	-4.4	979.9	85	0	2.5	3
2013-01-24	13:00:00	-4	980.1	83	0	3.8	3.1
2013-01-24	14:00:00	-3.6	980.5	85	0	2.6	3.2
2013-01-24	15:00:00	-3.6	980.8	85	0	2.3	2.6
2013-01-24	16:00:00	-3.5	981.3	87	0	2.5	2.6
2013-01-24	17:00:00	-3.4	982	87	0	1.7	2.2
2013-01-24	18:00:00	-3.3	982.3	87	0	1.5	1.7
2013-01-24	19:00:00	-3.3	982.9	86	0	2.7	2.3
2013-01-24	20:00:00	-3.4	983.4	86	0	2.5	2.7
2013-01-24	21:00:00	-3.4	983.8	87	0	2.3	2.3
2013-01-24	22:00:00	-3.5	984.4	86	0	2.3	2.6
2013-01-24	23:00:00	-3.6	984.5	87	0	2	2.1
2013-01-24	1 day, 0:00:00	-4	984.6	87	0	1.7	1.5
2013-01-25	01:00:00	-4.3	984.6	89	0	2.1	2
2013-01-25	02:00:00	-4.5	984.8	91	0	2.6	2.5
2013-01-25	03:00:00	-4.8	985.1	92	0	2.6	2.4
2013-01-25	04:00:00	-4.7	985.5	90	0	1.9	2.2
2013-01-25	05:00:00	-4.7	985.6	89	0	1.6	1.5
2013-01-25	06:00:00	-5.3	986.1	92	0	2.4	2.4
2013-01-25	07:00:00	-5.4	986.5	86	0	4.5	3.8
2013-01-25	08:00:00	-5.7	986.8	88	0	3.8	3.7
2013-01-25	09:00:00	-5.8	986.9	89	0	4.1	3.3
2013-01-25	10:00:00	-5.5	987.3	85	0	2.2	2.9
2013-01-25	11:00:00	-5.5	987.3	83	0	3.5	3.2
2013-01-25	12:00:00	-5.7	987	83	0	3	3.4
2013-01-25	13:00:00	-5.6	986.6	84	0	3.2	3
2013-01-25	14:00:00	-5.6	986.5	83	0	2.4	2.7
2013-01-25	15:00:00	-5.7	986.2	82	0	2.2	2.6
2013-01-25	16:00:00	-6.3	986.3	84	0	2.6	2.5
2013-01-25	17:00:00	-6.8	986.3	85	0	2.3	2.5
2013-01-25	18:00:00	-6.8	986.1	86	0	1.7	1.7
2013-01-25	19:00:00	-7.1	985.6	87	0	1.3	1.6
2013-01-25	20:00:00	-7.1	984.9	88	0	0.3	0.9
2013-01-25	21:00:00	-7.1	984	88	0	0.5	0.7
2013-01-25	22:00:00	-7.2	983.7	88	0	0.7	0.7
2013-01-25	23:00:00	-7.1	983	89	0	0.3	0.4
2013-01-25	1 day, 0:00:00	-7	982.1	90	0	0.7	0.4
2013-01-26	01:00:00	-6.7	981.4	89	0	0.8	0.6
2013-01-26	02:00:00	-6	980.8	87	0	1.4	1.2
2013-01-26	03:00:00	-5.3	980.6	83	0	2	1.8
2013-01-26	04:00:00	-5.2	980.7	82	0	2.4	2
2013-01-26	05:00:00	-5.2	980.5	83	0	1.5	2.3
2013-01-26	06:00:00	-5.3	980.3	84	0	1.5	2.2
2013-01-26	07:00:00	-5.4	980.1	83	0	2.3	1.9
2013-01-26	08:00:00	-5.4	980.1	85	0	3.9	3.3
2013-01-26	09:00:00	-5	980	83	0	3.3	4.2
2013-01-26	10:00:00	-4.8	980.9	81	0	3.5	3.9
2013-01-26	11:00:00	-4.6	981.2	80	0	4.5	3.9
2013-01-26	12:00:00	-4.7	981.3	81	0	3.2	4.1
2013-01-26	13:00:00	-5.4	981	82	0	4.2	4
2013-01-26	14:00:00	-5.2	980.1	81	0	3.7	4.5
2013-01-26	15:00:00	-5.1	979.1	82	0	3.7	3.9
2013-01-26	16:00:00	-4.8	980.5	82	0	4.5	3.4
2013-01-26	17:00:00	-4.7	980.6	83	0	5.2	4.7
2013-01-26	18:00:00	-4.7	980.8	83	0	5.2	5
2013-01-26	19:00:00	-4.7	981	84	0	4.7	5.1
2013-01-26	20:00:00	-4.6	980.6	85	0	5.2	5
2013-01-26	21:00:00	-4.3	980.5	85	0	4.7	4.7
2013-01-26	22:00:00	-4	980.9	85	0	4.3	4.2
2013-01-26	23:00:00	-3.7	980.8	86	0	4.8	4.6
2013-01-26	1 day, 0:00:00	-3.6	980.4	88	0	4.6	4.3
2013-01-27	01:00:00	-3.3	980.3	87	0	5.3	5
2013-01-27	02:00:00	-3.1	979.6	88	0	4.3	5
2013-01-27	03:00:00	-2.7	979.1	89	0	3.6	4.6
2013-01-27	04:00:00	-2.5	978.8	89	0	2.8	3.7
2013-01-27	05:00:00	-2.1	977.9	90	0	4.5	3.5
2013-01-27	06:00:00	-1.7	977.8	91	0	5	4.8
2013-01-27	07:00:00	-1.5	976.8	92	0	4.4	4.7
2013-01-27	08:00:00	-1	976.6	92	0	6.2	5.5
2013-01-27	09:00:00	-0.7	976.3	90	0	3.8	4.5
2013-01-27	10:00:00	0.1	975.4	88	0	5.4	5.5
2013-01-27	11:00:00	0.8	974.8	85	0	5.8	5.5
2013-01-27	12:00:00	1.3	973.6	83	0	6.1	5.3
2013-01-27	13:00:00	1.8	972.7	79	0	6.9	6.2
2013-01-27	14:00:00	2	972	78	0	6.1	6.8
2013-01-27	15:00:00	1.4	971.7	88	0.1	6	6.4
2013-01-27	16:00:00	1.1	971.3	90	0.2	3.7	5
2013-01-27	17:00:00	1	971.6	93	0.2	3.8	3.8
2013-01-27	18:00:00	1.2	971.7	91	0.1	6	5.4
2013-01-27	19:00:00	1.3	972	92	0	3.8	4.6
2013-01-27	20:00:00	1.5	972.6	90	0	3	4.1
2013-01-27	21:00:00	1.6	973.3	90	0	4	4.4
2013-01-27	22:00:00	1.6	974	91	0	2.4	2.7
2013-01-27	23:00:00	1.5	974.8	92	0	3.2	2.5
2013-01-27	1 day, 0:00:00	1.5	974.8	93	0	4	3.6
2013-01-28	01:00:00	1.7	975.4	92	0	3.9	4.3
2013-01-28	02:00:00	1.7	975.8	92	0	4.6	4
2013-01-28	03:00:00	1.6	976.5	92	0	3.9	3.6
2013-01-28	04:00:00	1.5	977.4	93	0	1.9	2.3
2013-01-28	05:00:00	1.6	977.5	92	0	2.5	3
2013-01-28	06:00:00	1.6	978.4	92	0	1.4	2.5
2013-01-28	07:00:00	1.8	979.2	92	0	2.5	2.4
2013-01-28	08:00:00	2.1	979.9	91	0	4.8	4.1
2013-01-28	09:00:00	2.3	980.7	89	0	3.2	4.4
2013-01-28	10:00:00	2.5	981.6	89	0	4	3.8
2013-01-28	11:00:00	2.4	982.1	88	0	4.1	4.1
2013-01-28	12:00:00	2.7	982.5	85	0	4	4.3
2013-01-28	13:00:00	2.8	982.9	86	0	3.8	3.8
2013-01-28	14:00:00	2.8	982.8	88	0	5.1	5.3
2013-01-28	15:00:00	2.7	982.8	89	0	5.8	5.6
2013-01-28	16:00:00	2.5	982.9	91	0	4.9	6.1
2013-01-28	17:00:00	2.7	983.2	90	0	4.7	4.9
2013-01-28	18:00:00	2.7	983.4	90	0	5.1	4.9
2013-01-28	19:00:00	2.7	983.2	89	0	6	5.5
2013-01-28	20:00:00	2.5	982.2	87	0	6.7	5.8
2013-01-28	21:00:00	2.6	982.6	85	0	5	6.7
2013-01-28	22:00:00	2.9	982.3	82	0	5.8	4.9
2013-01-28	23:00:00	3	981.7	84	0	6.1	5.3
2013-01-28	1 day, 0:00:00	3.1	980.2	84	0	6	5.8
2013-01-29	01:00:00	3	978.9	87	0.1	7	7.6
2013-01-29	02:00:00	2.7	978.5	89	0.2	5.7	6.6
2013-01-29	03:00:00	3.4	978.4	87	0	6	5.5
2013-01-29	04:00:00	3.1	977.8	94	0.3	4.2	5.1
2013-01-29	05:00:00	3.8	976.6	92	0.1	8.5	6.3
2013-01-29	06:00:00	4.6	976.4	87	0	8.7	9.1
2013-01-29	07:00:00	4.6	976.8	88	0	8.5	8.9
2013-01-29	08:00:00	4.9	977.6	88	0	6.9	8.5
2013-01-29	09:00:00	4.8	977.8	90	0.2	5.9	6
2013-01-29	10:00:00	4.8	978.3	94	0.2	5.5	6
2013-01-29	11:00:00	5.2	977.8	93	0.4	6	4.9
2013-01-29	12:00:00	5.7	977.4	91	0	6.6	6
2013-01-29	13:00:00	5.8	977.5	93	0	5.9	6.2
2013-01-29	14:00:00	6.3	977.4	92	0.1	5.6	5.7
2013-01-29	15:00:00	6.4	977.3	95	0	5.4	5.6
2013-01-29	16:00:00	6.9	977.7	93	0	4.3	5.1
2013-01-29	17:00:00	7.5	978	92	0	5.9	5.3
2013-01-29	18:00:00	7.3	978.2	93	0.4	6.2	5.7
2013-01-29	19:00:00	7.2	978.4	93	0	5.8	6.4
2013-01-29	20:00:00	7.8	978.4	91	0	6	5.9
2013-01-29	21:00:00	7.8	978.2	91	0.2	6.2	6.5
2013-01-29	22:00:00	7.6	978.4	92	0.2	5.9	6.3
2013-01-29	23:00:00	8	978.4	93	0	5.3	5.4
2013-01-29	1 day, 0:00:00	8.2	978	91	0	7.1	5.9
2013-01-30	01:00:00	8.8	977.8	90	0	6.6	7.2
2013-01-30	02:00:00	8.7	977.9	88	0	5.3	5.9
2013-01-30	03:00:00	9.1	977.7	88	0	4.6	5.3
2013-01-30	04:00:00	9.6	977.1	87	0	6.6	5.8
2013-01-30	05:00:00	9.9	977.2	84	0	5.4	6.2
2013-01-30	06:00:00	9.5	976.6	89	0	7.5	7
2013-01-30	07:00:00	9.4	976	90	0.1	7.5	7.6
2013-01-30	08:00:00	9.9	975.5	89	0	8.6	8.8
2013-01-30	09:00:00	9.8	975.4	90	0	7.1	7.9
2013-01-30	10:00:00	10.6	974.5	87	0	6.7	7.5
2013-01-30	11:00:00	10.7	973.9	90	0.1	7.2	7.2
2013-01-30	12:00:00	11.1	973.6	90	0.4	6.3	6.6
2013-01-30	13:00:00	12	972.9	84	0	9.4	7.8
2013-01-30	14:00:00	12.3	972.4	82	0	7	8.4
2013-01-30	15:00:00	11.4	972.9	90	0.3	8.4	8.6
2013-01-30	16:00:00	10.7	973.4	84	6.1	7.4	6.7
2013-01-30	17:00:00	9.5	974.5	83	0	5.7	6.4
2013-01-30	18:00:00	7.4	975.9	82	1.4	8.8	7.8
2013-01-30	19:00:00	6.9	976.8	86	0.7	4.5	4.4
2013-01-30	20:00:00	7.2	977.7	84	0	3.5	3.5
2013-01-30	21:00:00	6.9	978.6	76	0	3.8	5.1
2013-01-30	22:00:00	6.8	979.8	74	0	5.6	5
2013-01-30	23:00:00	6.6	979.9	70	0	7.2	6.2
2013-01-30	1 day, 0:00:00	6.1	980.9	76	0	7.8	8.3
2013-01-31	01:00:00	5.2	981.7	84	0.5	6.6	7.7
2013-01-31	02:00:00	5.5	982.2	82	0.4	6.1	6
2013-01-31	03:00:00	5.7	982.6	80	0	6.4	6.2
2013-01-31	04:00:00	5.4	982.3	80	0	6.6	6
2013-01-31	05:00:00	5.9	983.2	71	0	7.1	6.7
2013-01-31	06:00:00	5.9	983.3	71	0	6.6	6.7
2013-01-31	07:00:00	5.5	983.1	74	0	6.9	6
2013-01-31	08:00:00	5.6	983	75	0	7.1	6.9
2013-01-31	09:00:00	6.1	982.5	74	0	7.9	7.1
2013-01-31	10:00:00	6.6	981.9	69	0	8.6	7.9
2013-01-31	11:00:00	6.5	980.8	69	0	9.3	9.7
2013-01-31	12:00:00	6.7	979.4	68	0	8	8.5
2013-01-31	13:00:00	7.1	978.5	69	0	9.5	8.3
2013-01-31	14:00:00	6.7	977.8	71	0	9.9	10.1
2013-01-31	15:00:00	5.7	977.2	82	0.3	9.2	8.2
2013-01-31	16:00:00	4.7	976.9	87	0.1	7.9	8.3
2013-01-31	17:00:00	5.4	976.7	85	0.1	9.2	8.6
2013-01-31	18:00:00	3.7	977.3	92	3.7	5.3	6.4
2013-01-31	19:00:00	4.9	977.7	86	0.8	5.7	6
2013-01-31	20:00:00	4.5	978.2	86	0	5.8	5.6
2013-01-31	21:00:00	4.3	978.7	87	0	7.8	6.6
2013-01-31	22:00:00	3.9	979.2	89	0.1	7.1	7.4
2013-01-31	23:00:00	4.4	979	85	0.5	7.3	6.7
2013-01-31	1 day, 0:00:00	4.2	979	89	0	4.1	5.7
2013-02-01	01:00:00	4	978.7	88	0.1	8.1	6.5
2013-02-01	02:00:00	4.4	978.5	91	0.3	5.4	5.3
2013-02-01	03:00:00	4.2	978	89	0.5	5.2	6
2013-02-01	04:00:00	4.3	977.8	88	0	4.3	4.7
2013-02-01	05:00:00	4.3	977.3	87	0.2	4.6	4.3
2013-02-01	06:00:00	4.3	976.8	86	0	4.4	4.4
2013-02-01	07:00:00	3.9	975.7	91	0.3	3.2	4.9
2013-02-01	08:00:00	4.5	974.9	88	0	3	3.7
2013-02-01	09:00:00	5	974.2	85	0	3.3	3.2
2013-02-01	10:00:00	5.3	973.4	83	0	4.8	3.9
2013-02-01	11:00:00	5.2	972.6	87	0	4	4.8
2013-02-01	12:00:00	4.8	971	91	0.2	4	4
2013-02-01	13:00:00	4	969.4	93	0.8	3.8	4
2013-02-01	14:00:00	4.2	967.6	93	1.1	3.7	3.6
2013-02-01	15:00:00	4	965.7	93	0.4	3.3	3.4
2013-02-01	16:00:00	4.4	963.9	94	0.3	4.6	3.7
2013-02-01	17:00:00	4.6	963	94	0.1	4	4.5
2013-02-01	18:00:00	4.5	961.5	95	0.6	4.7	5
2013-02-01	19:00:00	4.4	960.7	95	0.3	2.9	3.2
2013-02-01	20:00:00	4.3	959.3	95	0.1	2.3	2.6
2013-02-01	21:00:00	4.4	958.8	96	0	3	2.3
2013-02-01	22:00:00	4.4	958.1	97	0.4	1.8	2.4
2013-02-01	23:00:00	4.3	957.9	97	0.4	1.8	1.5
2013-02-01	1 day, 0:00:00	3.5	958.4	92	0.4	4.7	2.5
2013-02-02	01:00:00	2.8	958.8	91	0	4.9	4
2013-02-02	02:00:00	2.2	960.3	90	0	3.3	4
2013-02-02	03:00:00	1.9	960.8	90	0	4.7	4.7
2013-02-02	04:00:00	1.7	961.7	89	0	4.5	4.5
2013-02-02	05:00:00	1.5	962.5	92	0	3.2	3.3
2013-02-02	06:00:00	2	963.6	89	0	2.4	3
2013-02-02	07:00:00	2.2	964.9	87	0	2.5	2.4
2013-02-02	08:00:00	2.4	965.9	87	0	1.7	2
2013-02-02	09:00:00	2.6	967.1	86	0	2.2	1.9
2013-02-02	10:00:00	3	968.2	82	0	2.4	3.1
2013-02-02	11:00:00	2.8	968.8	87	0	4	3.2
2013-02-02	12:00:00	3.3	969.1	86	0.1	3.2	3.5
2013-02-02	13:00:00	2.8	969.9	85	0	7.3	4.4
2013-02-02	14:00:00	2.6	971.1	71	0	5	6
2013-02-02	15:00:00	1.8	972.9	64	0	7	5.8
2013-02-02	16:00:00	1.1	974.4	69	0	3	4.5
2013-02-02	17:00:00	0.7	975.1	72	0	1.9	2.1
2013-02-02	18:00:00	-1.5	975.9	89	0	1.6	1.3
2013-02-02	19:00:00	-0.3	976.8	87	0.1	1	1.6
2013-02-02	20:00:00	1.1	977.1	80	0	3.7	2.2
2013-02-02	21:00:00	1.1	977.5	82	0	2.4	2.4
2013-02-02	22:00:00	1.2	977.7	82	0	3.1	3.1
2013-02-02	23:00:00	1.1	978	83	0	2.7	2.9
2013-02-02	1 day, 0:00:00	0.7	978.8	91	0.2	1.8	2.5
2013-02-03	01:00:00	0.9	979.1	91	0.1	0.8	1.8
2013-02-03	02:00:00	1.4	980.3	88	0.3	3.4	1.8
2013-02-03	03:00:00	1.5	980.9	84	0	2.1	2.8
2013-02-03	04:00:00	1	981.8	90	0.1	2.9	2.8
2013-02-03	05:00:00	1.7	981.9	77	0	3.4	3.1
2013-02-03	06:00:00	1.7	982.3	80	0	3.5	4.1
2013-02-03	07:00:00	1.6	982.9	79	0	3.2	2.7
2013-02-03	08:00:00	1.7	983.6	68	0	3.6	3.6
2013-02-03	09:00:00	2	983.9	63	0	3.7	3.4
2013-02-03	10:00:00	2.1	984.1	60	0	4.6	4.5
2013-02-03	11:00:00	2.7	983.9	65	0	3.6	3.5
2013-02-03	12:00:00	2.8	984.1	66	0	4.9	5
2013-02-03	13:00:00	3	983.3	68	0	4.3	4.9
2013-02-03	14:00:00	2.8	982.4	72	0	4.1	4.5
2013-02-03	15:00:00	2.7	981.8	73	0	5.9	4.8
2013-02-03	16:00:00	2.7	981	78	0	8.5	6.9
2013-02-03	17:00:00	2.5	979.9	78	0	6.2	7.4
2013-02-03	18:00:00	1.7	978.9	80	0	9.1	8
2013-02-03	19:00:00	1.3	978.6	88	0	7.9	8.6
2013-02-03	20:00:00	1.2	977.4	85	0	11.6	9.9
2013-02-03	21:00:00	0.1	976.9	95	0.3	9	9.9
2013-02-03	22:00:00	0.4	976.8	96	0.5	7.1	7.5
2013-02-03	23:00:00	0.9	976.6	95	0.2	5.7	6.2
2013-02-03	1 day, 0:00:00	0.9	976.8	96	0.3	4.8	5.3
2013-02-04	01:00:00	1	976.7	96	0.1	4.6	4.7
2013-02-04	02:00:00	1.3	976.8	96	0.3	4.6	4.6
2013-02-04	03:00:00	1.1	976.5	96	0.8	4.9	4.9
2013-02-04	04:00:00	2.1	976.1	95	0.3	6.2	5.2
2013-02-04	05:00:00	2.6	976	95	0.1	6.1	6.4
2013-02-04	06:00:00	2.7	976	95	0.5	5.7	6.3
2013-02-04	07:00:00	2.9	975.8	94	0.9	5.5	6
2013-02-04	08:00:00	2.5	975.5	95	0.5	6.2	5.5
2013-02-04	09:00:00	3.3	975.6	96	0	5.4	5.6
2013-02-04	10:00:00	4.3	975.3	95	0	5.5	5.1
2013-02-04	11:00:00	5.3	974.5	91	0	8	6.8
2013-02-04	12:00:00	4.9	974.5	93	0	5.5	6.9
2013-02-04	13:00:00	5	974.7	94	0.1	5.4	5.2
2013-02-04	14:00:00	6.5	974.6	91	0.2	6.1	5.1
2013-02-04	15:00:00	6.5	974.8	93	0.8	4.3	4.5
2013-02-04	16:00:00	6.2	975.7	85	1.6	4	4.3
2013-02-04	17:00:00	5.3	975.8	84	0	4.2	4.1
2013-02-04	18:00:00	5.6	976.6	77	0	6.2	4.2
2013-02-04	19:00:00	5	976.6	81	0	3.5	5
2013-02-04	20:00:00	5	977	83	0	3.6	3.9
2013-02-04	21:00:00	4.6	977.3	83	0	4.5	4.2
2013-02-04	22:00:00	4.7	977	79	0	5.1	4.6
2013-02-04	23:00:00	4.6	976.5	79	0	5.4	5
2013-02-04	1 day, 0:00:00	4.3	976	81	0	5.2	5.4
2013-02-05	01:00:00	3.8	975.1	87	0.1	4.5	5.2
2013-02-05	02:00:00	4.3	974.1	85	0.1	6	5.1
2013-02-05	03:00:00	4.5	973	81	0	5.8	5.7
2013-02-05	04:00:00	4.5	971.8	81	0	5.6	6
2013-02-05	05:00:00	4	971.1	82	0.5	6.6	6.2
2013-02-05	06:00:00	3.8	969.9	78	0	6.6	6.8
2013-02-05	07:00:00	3.3	968.4	83	0	6.9	6.6
2013-02-05	08:00:00	3.6	967.5	84	0	7.1	7.4
2013-02-05	09:00:00	4.4	966.5	80	0	8.2	7.3
2013-02-05	10:00:00	3.7	965.9	87	0.1	9	8.2
2013-02-05	11:00:00	2.8	966.5	89	0.5	6.8	7.8
2013-02-05	12:00:00	4.1	966.5	77	0	7	6.5
2013-02-05	13:00:00	4.5	966.4	59	0	9	8.4
2013-02-05	14:00:00	2.3	966.4	72	0	7.7	7.9
2013-02-05	15:00:00	2.3	966.3	75	0	5.7	6.8
2013-02-05	16:00:00	1.9	966	75	0	3.4	4.1
2013-02-05	17:00:00	1.3	966	79	0	3.4	3.4
2013-02-05	18:00:00	0.1	965.8	84	0	1.8	1.9
2013-02-05	19:00:00	0.8	965.5	81	0	2.6	2.3
2013-02-05	20:00:00	0.7	965.4	86	0	3	2.9
2013-02-05	21:00:00	0.7	965.6	86	0	4.1	3.9
2013-02-05	22:00:00	0.6	965.9	83	0	3.7	4.4
2013-02-05	23:00:00	0.3	966.2	83	0	3.5	3.9
2013-02-05	1 day, 0:00:00	0	966.4	83	0	3.3	3.6
2013-02-06	01:00:00	0.1	966.3	83	0	4.2	3.4
2013-02-06	02:00:00	0.1	966	82	0	4	3.9
2013-02-06	03:00:00	-0.3	965.5	85	0	3.3	3.9
2013-02-06	04:00:00	-0.2	965.2	83	0	4.6	3.9
2013-02-06	05:00:00	-0.5	965.1	82	0	3.9	4.1
2013-02-06	06:00:00	-0.4	964.7	86	0	2.9	3.6
2013-02-06	07:00:00	-0.7	964.5	92	0.1	2.8	2.8
2013-02-06	08:00:00	-0.6	964.3	92	0.6	1.6	1.7
2013-02-06	09:00:00	-0.1	964.6	91	0.4	1.3	1.4
2013-02-06	10:00:00	0.2	964.9	88	0.2	0.9	1
2013-02-06	11:00:00	0.4	965.1	89	0.3	1.7	1.6
2013-02-06	12:00:00	0.8	965.2	87	0.2	1.6	1.4
2013-02-06	13:00:00	1.4	965.6	85	0	0.4	0.8
2013-02-06	14:00:00	0.6	966	92	0.2	2	1.5
2013-02-06	15:00:00	0.5	966.5	95	0.2	1.5	1.8
2013-02-06	16:00:00	0.3	967.1	96	0.1	1.6	1.9
2013-02-06	17:00:00	0.4	968	94	0	1.8	1.8
2013-02-06	18:00:00	0.3	969	94	0	1.7	1.5
2013-02-06	19:00:00	0	969.6	94	0	0.8	1.4
2013-02-06	20:00:00	-1	970	96	0	0.7	0.6
2013-02-06	21:00:00	-2	970.6	97	0	0.7	0.8
2013-02-06	22:00:00	-2.6	970.9	97	0	0.7	0.6
2013-02-06	23:00:00	-2.2	971.1	100	0	1	0.9
2013-02-06	1 day, 0:00:00	-1.5	971.5	96	0	1.4	1.5
2013-02-07	01:00:00	-1.2	971.5	93	0	2.1	1.9
2013-02-07	02:00:00	-1.2	971.8	92	0	2.4	2.3
2013-02-07	03:00:00	-1.3	972.2	93	0	1.7	2
2013-02-07	04:00:00	-1.6	972.5	94	0	2.2	2.3
2013-02-07	05:00:00	-2	972.9	94	0	2.4	2.4
2013-02-07	06:00:00	-2	973.3	92	0	2.3	2.6
2013-02-07	07:00:00	-1.6	973.8	92	0	2.6	2.7
2013-02-07	08:00:00	-1.4	974.2	93	0	2.3	2.7
2013-02-07	09:00:00	-0.7	974.7	91	0	2.1	2.1
2013-02-07	10:00:00	0.2	975.1	89	0	2.2	2.3
2013-02-07	11:00:00	0.1	975.7	92	0.7	1	1.5
2013-02-07	12:00:00	0.8	976	73	0	4.2	1.6
2013-02-07	13:00:00	0.9	976.2	71	0	3.6	3.5
2013-02-07	14:00:00	1.2	976.2	71	0	3	2.9
2013-02-07	15:00:00	1.2	976.5	73	0	2.3	2.6
2013-02-07	16:00:00	0.4	976.7	80	0	1.8	1.9
2013-02-07	17:00:00	-0.7	977.2	88	0	0.9	1.9
2013-02-07	18:00:00	-1.2	977.2	92	0	1.6	1.5
2013-02-07	19:00:00	-1.4	977.5	92	0	1.9	1.5
2013-02-07	20:00:00	-1.2	977.9	90	0	1.3	1.6
2013-02-07	21:00:00	-1.7	977.8	91	0	1.4	1.6
2013-02-07	22:00:00	-2	977.9	93	0	0.7	1.1
2013-02-07	23:00:00	-2.6	978.1	96	0	2	0.9
2013-02-07	1 day, 0:00:00	-3.6	978	96	0	0.5	1.3
2013-02-08	01:00:00	-3.8	978	96	0	0.9	1
2013-02-08	02:00:00	-2.7	977.7	96	0	1.9	1.5
2013-02-08	03:00:00	-3.5	977.8	94	0	0.7	1.5
2013-02-08	04:00:00	-3.2	977.7	96	0	1.1	1
2013-02-08	05:00:00	-2.6	977.8	94	0	1.3	1.2
2013-02-08	06:00:00	-3.1	977.9	96	0	2.2	1.4
2013-02-08	07:00:00	-2.6	978.2	94	0	2.4	2.3
2013-02-08	08:00:00	-2.5	978.5	94	0	1.3	2.3
2013-02-08	09:00:00	-2.3	978.4	95	0.3	2.4	2.5
2013-02-08	10:00:00	-2.5	978.8	96	1.5	1.7	1.7
2013-02-08	11:00:00	-1.3	978.9	93	0.6	0.6	0.5
2013-02-08	12:00:00	-0.2	978.9	86	0	0.7	0.6
2013-02-08	13:00:00	-1.2	979.2	89	0	4.1	2
2013-02-08	14:00:00	-1.3	979.2	77	0	2.8	2.7
2013-02-08	15:00:00	-1.2	979.4	78	0	1.8	2
2013-02-08	16:00:00	-1.3	979.7	80	0	2.5	1.6
2013-02-08	17:00:00	-1.6	980.1	82	0	1.4	2
2013-02-08	18:00:00	-2	980.4	86	0	1.7	1.6
2013-02-08	19:00:00	-2.5	980.9	88	0	0.7	1.3
2013-02-08	20:00:00	-2.5	981.1	91	0	0.5	0.5
2013-02-08	21:00:00	-2.6	981.4	89	0	0.5	0.7
2013-02-08	22:00:00	-2.4	981.7	90	0	1.1	0.9
2013-02-08	23:00:00	-2.7	982.1	92	0	1.1	1.3
2013-02-08	1 day, 0:00:00	-2.9	982.3	93	0	0.2	0.7
2013-02-09	01:00:00	-3.2	982.6	95	0	0.4	0.5
2013-02-09	02:00:00	-3.3	982.8	95	0	0.8	0.7
2013-02-09	03:00:00	-3.2	982.9	94	0	0.2	0.5
2013-02-09	04:00:00	-3.4	983	93	0.1	0.3	0.4
2013-02-09	05:00:00	-4.4	983.3	96	0	0.3	0.4
2013-02-09	06:00:00	-4.8	983.7	95	0	0.6	0.5
2013-02-09	07:00:00	-4.4	984.1	96	0	0.9	0.6
2013-02-09	08:00:00	-4.6	984.6	94	0	0.4	0.6
2013-02-09	09:00:00	-3.8	984.9	92	0	0.6	0.5
2013-02-09	10:00:00	-2.1	985.3	84	0	0.1	0.5
2013-02-09	11:00:00	-1.4	985.4	78	0	0.5	0.6
2013-02-09	12:00:00	-0.8	985.4	65	0	1.1	1
2013-02-09	13:00:00	-0.5	985.2	74	0	1.4	1.3
2013-02-09	14:00:00	-0.8	985.1	71	0	2	1.5
2013-02-09	15:00:00	-0.8	985.2	67	0	2.1	1.5
2013-02-09	16:00:00	-0.9	985.1	69	0	1.1	1.4
2013-02-09	17:00:00	-1.6	985.2	85	0	0.6	0.6
2013-02-09	18:00:00	-2	985.3	86	0	0.5	0.7
2013-02-09	19:00:00	-2.3	985.4	89	0	0.6	0.8
2013-02-09	20:00:00	-2.5	985.1	87	0	1.3	1
2013-02-09	21:00:00	-2.5	985	85	0	2	1.5
2013-02-09	22:00:00	-2.8	984.8	86	0	1.2	1.5
2013-02-09	23:00:00	-3.1	984.7	89	0	1.6	1.3
2013-02-09	1 day, 0:00:00	-3.6	984.5	89	0	1	1.5
2013-02-10	01:00:00	-3.8	984.3	92	0	0.8	0.7
2013-02-10	02:00:00	-4	984.1	93	0	0.3	0.4
2013-02-10	03:00:00	-5	983.7	95	0	0.5	0.3
2013-02-10	04:00:00	-5.3	983.5	96	0	0.9	0.9
2013-02-10	05:00:00	-6.6	983.4	95	0	0.3	0.7
2013-02-10	06:00:00	-6.7	983.2	95	0	0.8	0.7
2013-02-10	07:00:00	-7.5	983.2	95	0	0.1	0.4
2013-02-10	08:00:00	-7.1	983.1	95	0	0.1	0.5
2013-02-10	09:00:00	-6.2	983	84	0	0.9	1.2
2013-02-10	10:00:00	-4.8	982.6	71	0	0.8	0.5
2013-02-10	11:00:00	-2.1	982.1	68	0	2.7	1.3
2013-02-10	12:00:00	-1.4	981.5	69	0	3.4	3.1
2013-02-10	13:00:00	-1.7	980.7	72	0	4.1	4.1
2013-02-10	14:00:00	-1.4	980.1	67	0	2.8	3.6
2013-02-10	15:00:00	-2.1	979.7	69	0	2.6	2.9
2013-02-10	16:00:00	-2.6	979.1	70	0	3.1	3
2013-02-10	17:00:00	-2.8	978.6	74	0	2.8	2.6
2013-02-10	18:00:00	-3.9	978.3	78	0	2.1	2.6
2013-02-10	19:00:00	-4.9	977.8	82	0	2.7	2.6
2013-02-10	20:00:00	-5.3	977.2	84	0	2	2.4
2013-02-10	21:00:00	-5.8	976.7	86	0	1.6	1.8
2013-02-10	22:00:00	-6.6	976.2	88	0	1.8	1.4
2013-02-10	23:00:00	-7.9	975.9	91	0	1.1	1.8
2013-02-10	1 day, 0:00:00	-7.7	975.5	88	0	1.5	1.7
2013-02-11	01:00:00	-7.5	975	86	0	2.2	2.1
2013-02-11	02:00:00	-8.7	974.5	86	0	1.7	1.8
2013-02-11	03:00:00	-8	973.9	85	0	1.8	1.6
2013-02-11	04:00:00	-7.8	973.7	83	0	2.1	2.1
2013-02-11	05:00:00	-8	973.5	85	0	1.9	2.4
2013-02-11	06:00:00	-9	973.3	89	0	1.4	1.5
2013-02-11	07:00:00	-9	973.2	91	0	1.2	1.5
2013-02-11	08:00:00	-8.6	973	87	0	1.5	1.5
2013-02-11	09:00:00	-5.5	972.8	74	0	1	1.2
2013-02-11	10:00:00	-3.9	972.9	65	0	2.3	2.4
2013-02-11	11:00:00	-2.9	972.8	63	0	2.7	2.4
2013-02-11	12:00:00	-2.9	972.3	68	0	5.2	3.9
2013-02-11	13:00:00	-2.5	972	66	0	4	4.7
2013-02-11	14:00:00	-2.2	972.1	68	0	4.2	4.2
2013-02-11	15:00:00	-2.5	972.4	71	0	4.9	5
2013-02-11	16:00:00	-2.4	972.4	73	0	3.9	4
2013-02-11	17:00:00	-2.5	972.5	76	0	4.4	4.2
2013-02-11	18:00:00	-2.5	972.7	76	0	6.6	5.9
2013-02-11	19:00:00	-2.4	973.2	75	0	5.9	6.2
2013-02-11	20:00:00	-2.4	973.8	75	0	3.3	3.9
2013-02-11	21:00:00	-2.5	974	75	0	7.2	6.4
2013-02-11	22:00:00	-2.5	974.6	74	0	4.8	5.6
2013-02-11	23:00:00	-2.6	974.7	75	0	3	4.3
2013-02-11	1 day, 0:00:00	-2.6	974.8	76	0	4.4	3.7
2013-02-12	01:00:00	-2.6	975	75	0	3.7	4
2013-02-12	02:00:00	-2.8	975	74	0	5.5	4.7
2013-02-12	03:00:00	-3.1	975.2	71	0	4	4.7
2013-02-12	04:00:00	-3	975.6	68	0	4.4	4.3
2013-02-12	05:00:00	-2.9	976.3	71	0	4.4	4.2
2013-02-12	06:00:00	-2.8	976.6	71	0	3.2	4.7
2013-02-12	07:00:00	-2.7	977	70	0	3.8	4.2
2013-02-12	08:00:00	-2.6	977.8	66	0	3.8	4.2
2013-02-12	09:00:00	-2.3	978.2	62	0	5	4.3
2013-02-12	10:00:00	-1.7	978.5	56	0	6.4	5.2
2013-02-12	11:00:00	-1.2	978.8	52	0	5.5	5.7
2013-02-12	12:00:00	-0.8	978.7	55	0	4.5	4.3
2013-02-12	13:00:00	-1.1	978.8	53	0	4.6	4.1
2013-02-12	14:00:00	-0.9	979.1	57	0	4.5	4
2013-02-12	15:00:00	-1.1	979.6	60	0	3.4	4.5
2013-02-12	16:00:00	-1.2	980.4	61	0	4.2	4
2013-02-12	17:00:00	-1.3	981.2	63	0	3.1	3.9
2013-02-12	18:00:00	-1.7	981.7	69	0	3.7	3.4
2013-02-12	19:00:00	-1.9	981.9	72	0	2.4	2.9
2013-02-12	20:00:00	-1.9	982.5	73	0	2	2
2013-02-12	21:00:00	-2	983.2	73	0	0.7	1.2
2013-02-12	22:00:00	-2.2	983.7	73	0	0.7	0.6
2013-02-12	23:00:00	-2.3	984	73	0	0.3	0.5
2013-02-12	1 day, 0:00:00	-2.3	984.4	71	0	0.9	0.6
2013-02-13	01:00:00	-2.4	984.9	72	0	0.8	0.9
2013-02-13	02:00:00	-2.4	985.4	72	0	1	0.7
2013-02-13	03:00:00	-2.7	985.9	74	0	0.5	0.4
2013-02-13	04:00:00	-2.6	986.4	70	0	0.6	0.6
2013-02-13	05:00:00	-2.9	986.8	73	0	0.7	0.9
2013-02-13	06:00:00	-2.9	987.4	72	0	1.1	0.9
2013-02-13	07:00:00	-3.2	988.1	76	0	0.7	1
2013-02-13	08:00:00	-2.7	989.1	72	0	0.5	0.8
2013-02-13	09:00:00	-2	989.6	66	0	1	0.8
2013-02-13	10:00:00	-1	990.1	57	0	1.5	1.4
2013-02-13	11:00:00	-0.5	990.7	53	0	1.8	1.9
2013-02-13	12:00:00	-0.4	990.9	51	0	2.8	2.2
2013-02-13	13:00:00	-0.4	991.1	56	0	2.6	2.9
2013-02-13	14:00:00	-0.1	991.3	54	0	1.3	1.7
2013-02-13	15:00:00	-0.1	991.9	56	0	1.9	1.6
2013-02-13	16:00:00	-0.4	992.4	60	0	2	1.9
2013-02-13	17:00:00	-1.1	992.5	63	0	1.5	1.5
2013-02-13	18:00:00	-0.9	992.9	66	0	2.2	2
2013-02-13	19:00:00	-1.2	993.1	68	0	1.8	1.7
2013-02-13	20:00:00	-1.8	993.6	68	0	1.3	1.8
2013-02-13	21:00:00	-1.9	993.8	68	0	1.6	1.7
2013-02-13	22:00:00	-1.9	993.8	64	0	1.4	1.9
2013-02-13	23:00:00	-2.3	993.8	65	0	2	1.9
2013-02-13	1 day, 0:00:00	-2.8	993.9	68	0	1.3	1.5
2013-02-14	01:00:00	-2.9	993.5	66	0	2.3	1.8
2013-02-14	02:00:00	-4.2	993	74	0	1.1	1.5
2013-02-14	03:00:00	-5.5	992.7	81	0	0.5	1.1
2013-02-14	04:00:00	-6.6	992.1	85	0	0.8	0.6
2013-02-14	05:00:00	-6.8	991.9	85	0	0.4	0.7
2013-02-14	06:00:00	-7.2	991.4	88	0	0.5	0.5
2013-02-14	07:00:00	-8	991.4	92	0	0.3	0.7
2013-02-14	08:00:00	-6.8	991	86	0	0.2	0.3
2013-02-14	09:00:00	-4.8	990.6	74	0	0.3	0.4
2013-02-14	10:00:00	-2.5	989.9	64	0	0.6	0.7
2013-02-14	11:00:00	-0.1	989.1	61	0	3.1	2.4
2013-02-14	12:00:00	0.3	988.3	55	0	4	3.5
2013-02-14	13:00:00	1.4	987.4	54	0	3.6	3.4
2013-02-14	14:00:00	1.5	986.4	53	0	3.6	3.8
2013-02-14	15:00:00	1.3	985.9	54	0	3.5	3.7
2013-02-14	16:00:00	0.1	985.5	61	0	2.4	2.6
2013-02-14	17:00:00	-1.1	985.2	68	0	1.8	1.8
2013-02-14	18:00:00	-1.5	984.9	69	0	1.9	1.8
2013-02-14	19:00:00	-1.9	984.4	71	0	1.1	1.2
2013-02-14	20:00:00	-1.7	984.2	70	0	1.6	1
2013-02-14	21:00:00	-1.9	984.2	73	0	0.8	0.8
2013-02-14	22:00:00	-1.7	983.9	74	0	0.8	0.9
2013-02-14	23:00:00	-1.3	983.4	77	0	1.7	1
2013-02-14	1 day, 0:00:00	-1	983.1	71	0	1.8	1.5
2013-02-15	01:00:00	-1.3	982.8	75	0	0.9	1.1
2013-02-15	02:00:00	-1.4	982.8	75	0	0.8	0.7
2013-02-15	03:00:00	-1.4	982.6	76	0	0.4	0.5
2013-02-15	04:00:00	-1.7	982.5	83	0	0.8	0.8
2013-02-15	05:00:00	-1.9	982.9	86	0	1.1	1.1
2013-02-15	06:00:00	-2	983.1	87	0	0.1	0.5
2013-02-15	07:00:00	-2.3	983.8	92	0	0.4	0.7
2013-02-15	08:00:00	-1.8	984.1	86	0	0.8	0.5
2013-02-15	09:00:00	-1.3	984.5	85	0	1.3	1.1
2013-02-15	10:00:00	-0.6	985	81	0	1.4	1.4
2013-02-15	11:00:00	-0.2	985.4	77	0	2.4	2
2013-02-15	12:00:00	0.3	985.5	75	0	2.1	2.2
2013-02-15	13:00:00	0.8	985.5	73	0	2.1	2
2013-02-15	14:00:00	1.2	985.7	76	0	2.4	2.2
2013-02-15	15:00:00	1.2	986.1	78	0	2.2	2.3
2013-02-15	16:00:00	1.3	986.4	80	0	2.5	2.4
2013-02-15	17:00:00	1.1	986.9	82	0	2	2.2
2013-02-15	18:00:00	1.2	987.5	83	0	2.3	2.3
2013-02-15	19:00:00	0.9	987.9	86	0	1.8	2
2013-02-15	20:00:00	0.9	988.5	88	0	1.5	1.6
2013-02-15	21:00:00	0.9	988.6	88	0	2.5	2
2013-02-15	22:00:00	0.9	988.8	88	0	3	2.7
2013-02-15	23:00:00	0.7	988.9	91	0	2.6	2.5
2013-02-15	1 day, 0:00:00	0.7	989.1	92	0	2.9	2.7
2013-02-16	01:00:00	0.7	989.2	92	0	2.5	2.6
2013-02-16	02:00:00	0.7	989.2	94	0.1	2.9	2.6
2013-02-16	03:00:00	0.8	989	94	0	2.5	2.5
2013-02-16	04:00:00	0.9	989	94	0	2.5	2.5
2013-02-16	05:00:00	0.9	989.2	95	0	2.7	2.6
2013-02-16	06:00:00	1	989.4	95	0	2.8	2.9
2013-02-16	07:00:00	1.1	989.7	95	0	2.3	2.5
2013-02-16	08:00:00	1.3	990	95	0.1	2.4	2.4
2013-02-16	09:00:00	1.7	990.2	95	0	1.1	1.8
2013-02-16	10:00:00	1.8	990.5	96	0.1	1.8	1.4
2013-02-16	11:00:00	2.1	990.6	95	0	1.6	1.5
2013-02-16	12:00:00	2.4	990.3	94	0.1	2	1.8
2013-02-16	13:00:00	2.8	990	94	0.1	2	1.9
2013-02-16	14:00:00	2.7	990	92	0	1.4	1.6
2013-02-16	15:00:00	2.6	990.2	94	0.3	1.6	1.5
2013-02-16	16:00:00	2.3	990.4	94	0	1.2	1.4
2013-02-16	17:00:00	1.7	990.5	96	0	1.1	1
2013-02-16	18:00:00	1.8	990.7	96	0	1	1.1
2013-02-16	19:00:00	1.6	990.9	96	0	0.3	0.6
2013-02-16	20:00:00	1.5	991	97	0	0.9	0.4
2013-02-16	21:00:00	1.4	991.1	97	0	0.6	0.9
2013-02-16	22:00:00	1.2	991.2	97	0	0.4	0.2
2013-02-16	23:00:00	1.3	991.2	97	0	0.6	0.6
2013-02-16	1 day, 0:00:00	1	991.2	97	0	0.4	0.4
2013-02-17	01:00:00	1.1	991.2	97	0	0.6	0.9
2013-02-17	02:00:00	1	991	97	0.3	1	0.8
2013-02-17	03:00:00	1	990.9	97	0	0.7	0.9
2013-02-17	04:00:00	1	990.9	97	0	1	1
2013-02-17	05:00:00	1	990.9	97	0	1.3	1.3
2013-02-17	06:00:00	1	990.9	98	0	2.2	1.9
2013-02-17	07:00:00	0.9	991.1	98	0	3	2.4
2013-02-17	08:00:00	1.4	991.4	98	0	2.6	2.9
2013-02-17	09:00:00	1.8	991.4	95	0	3.4	3.1
2013-02-17	10:00:00	2.4	991.7	90	0	2.9	3.3
2013-02-17	11:00:00	3	991.6	85	0	2.5	2.9
2013-02-17	12:00:00	3.7	991.2	69	0	2.3	2.5
2013-02-17	13:00:00	3.4	990.8	68	0	2.3	2.5
2013-02-17	14:00:00	3.4	990.6	73	0	2.5	2.5
2013-02-17	15:00:00	3.2	990.5	74	0	2.2	2
2013-02-17	16:00:00	2.8	990.3	75	0	2.1	1.9
2013-02-17	17:00:00	2.1	990.3	75	0	2.7	2.4
2013-02-17	18:00:00	2	990.6	65	0	3	2.3
2013-02-17	19:00:00	1.6	990.5	67	0	1.8	1.8
2013-02-17	20:00:00	1.3	990.3	73	0	1.6	1.4
2013-02-17	21:00:00	0.9	990.3	77	0	1.4	1.6
2013-02-17	22:00:00	0.9	990.3	74	0	1.7	2.3
2013-02-17	23:00:00	0.8	990.1	75	0	2.2	2
2013-02-17	1 day, 0:00:00	0.6	989.9	82	0	3.3	2.6
2013-02-18	01:00:00	0	989.6	86	0	1.5	2.1
2013-02-18	02:00:00	-0.3	989.2	88	0	2.4	1.3
2013-02-18	03:00:00	-0.4	989	90	0	1.9	1.8
2013-02-18	04:00:00	-1.1	988.8	91	0	0.8	1.2
2013-02-18	05:00:00	-1.3	988.8	93	0	1.1	0.9
2013-02-18	06:00:00	-1.2	988.9	94	0	0.7	1
2013-02-18	07:00:00	-1	989.4	93	0	0.2	0.5
2013-02-18	08:00:00	-0.2	989.3	89	0	0.7	0.7
2013-02-18	09:00:00	0.4	989.3	85	0	1.4	1.2
2013-02-18	10:00:00	1.1	989.3	83	0	1.3	1.2
2013-02-18	11:00:00	1.7	989.2	75	0	1.6	1.2
2013-02-18	12:00:00	2.4	988.8	65	0	0.9	1.2
2013-02-18	13:00:00	2.4	988.4	69	0	0.9	1
2013-02-18	14:00:00	2.3	988	67	0	1.8	1.1
2013-02-18	15:00:00	2.4	988	68	0	0.8	0.9
2013-02-18	16:00:00	2.2	987.8	69	0	2.1	1.8
2013-02-18	17:00:00	1.9	987.6	71	0	1.3	1.6
2013-02-18	18:00:00	1.2	987.5	75	0	1.4	1.2
2013-02-18	19:00:00	0.8	987.2	76	0	1.1	1.3
2013-02-18	20:00:00	0.3	987.1	80	0	0.9	0.7
2013-02-18	21:00:00	-0.2	987.1	83	0	0.6	0.5
2013-02-18	22:00:00	-0.3	986.7	85	0	0.9	0.7
2013-02-18	23:00:00	-0.5	986.3	86	0	0.8	0.8
2013-02-18	1 day, 0:00:00	-0.9	986	88	0	1.3	1.2
2013-02-19	01:00:00	-0.8	985.6	89	0	1.5	1
2013-02-19	02:00:00	-0.3	984.8	85	0	2.3	2.5
2013-02-19	03:00:00	0	984.3	80	0	3	2.3
2013-02-19	04:00:00	0.3	983.7	75	0	3.6	3.6
2013-02-19	05:00:00	0.1	983.5	78	0	1.9	2.3
2013-02-19	06:00:00	0	983.2	80	0	2.3	2.4
2013-02-19	07:00:00	-0.8	982.9	93	0.1	2.3	2.3
2013-02-19	08:00:00	-0.8	982.7	96	0.6	2.5	2.4
2013-02-19	09:00:00	-0.5	982.4	96	0.5	3.1	2.4
2013-02-19	10:00:00	0	982.2	96	0.5	2.2	2.4
2013-02-19	11:00:00	0.3	982.2	95	0.3	2.2	2.2
2013-02-19	12:00:00	0.5	981.9	94	0.1	1.9	2
2013-02-19	13:00:00	0.7	981.5	93	0.1	2.5	2.3
2013-02-19	14:00:00	0.6	981.4	94	0.1	1.8	2
2013-02-19	15:00:00	0.9	981.5	94	0.1	1.8	1.7
2013-02-19	16:00:00	0.8	981.7	94	0	2.3	1.7
2013-02-19	17:00:00	0.7	982.1	94	0	2.1	2.4
2013-02-19	18:00:00	0.8	982.9	92	0	3.8	2.7
2013-02-19	19:00:00	0.5	983.6	88	0	3.6	4.1
2013-02-19	20:00:00	0.4	984.2	86	0	3.2	3
2013-02-19	21:00:00	0	984.8	85	0	3.7	4.2
2013-02-19	22:00:00	-0.4	985.3	83	0	3.5	3.8
2013-02-19	23:00:00	-0.7	985.7	84	0	2.8	3.4
2013-02-19	1 day, 0:00:00	-1.1	986.1	84	0	2.6	3.6
2013-02-20	01:00:00	-2.1	986.4	84	0	1.6	2.2
2013-02-20	02:00:00	-2.5	986.7	84	0	2	1.6
2013-02-20	03:00:00	-2.1	987	85	0	1.5	1.7
2013-02-20	04:00:00	-2.1	987.2	86	0	0.7	1
2013-02-20	05:00:00	-1.9	987.6	87	0	2.9	2.4
2013-02-20	06:00:00	-1.7	987.9	86	0	3.2	3.1
2013-02-20	07:00:00	-1.7	988.4	84	0	4	3.3
2013-02-20	08:00:00	-1.7	988.7	84	0	3.7	3.8
2013-02-20	09:00:00	-1.7	989.3	79	0	5.4	4.9
2013-02-20	10:00:00	-1.6	989.6	75	0	5.7	5.1
2013-02-20	11:00:00	-1.2	989.8	68	0	5	4.8
2013-02-20	12:00:00	-0.7	989.6	63	0	3.4	3.8
2013-02-20	13:00:00	-0.4	989.5	65	0	3.2	3.8
2013-02-20	14:00:00	-0.7	989.3	67	0	4.2	3.5
2013-02-20	15:00:00	-0.8	989.3	68	0	4.3	3.2
2013-02-20	16:00:00	-1.3	989.4	74	0	3.1	4.2
2013-02-20	17:00:00	-1.4	989.6	70	0	4.2	3.7
2013-02-20	18:00:00	-1.7	990	75	0	3.7	3.8
2013-02-20	19:00:00	-2.3	990.1	84	0	3.3	4
2013-02-20	20:00:00	-2.7	990.1	84	0	3.3	3.2
2013-02-20	21:00:00	-2.8	990.1	84	0	3.2	3
2013-02-20	22:00:00	-3.1	990.3	92	0	2	2.9
2013-02-20	23:00:00	-3	990.2	89	0	2.4	2.4
2013-02-20	1 day, 0:00:00	-3	990.1	87	0	2.6	2.5
2013-02-21	01:00:00	-3.3	989.9	87	0	3.8	3.3
2013-02-21	02:00:00	-3.3	989.5	87	0	3.7	3.2
2013-02-21	03:00:00	-3.6	989.1	86	0	3.3	3.3
2013-02-21	04:00:00	-3.8	988.9	85	0	4.1	3.5
2013-02-21	05:00:00	-4	988.9	87	0	2.9	3
2013-02-21	06:00:00	-4.3	988.8	89	0	3.2	3.3
2013-02-21	07:00:00	-4.5	989	94	0.2	1.7	2.6
2013-02-21	08:00:00	-4.2	989.2	91	0.1	3	2.8
2013-02-21	09:00:00	-3.4	989.1	83	0	3.9	3.3
2013-02-21	10:00:00	-3.2	989.2	80	0	3.4	3.9
2013-02-21	11:00:00	-2.6	988.9	73	0	5.7	4.8
2013-02-21	12:00:00	-2.5	988.3	80	0.1	3.8	4.4
2013-02-21	13:00:00	-2.8	987.9	77	0	4.8	4.3
2013-02-21	14:00:00	-2.5	987.3	70	0	5	4.7
2013-02-21	15:00:00	-2.2	987	64	0	4.8	4.7
2013-02-21	16:00:00	-2.4	986.9	63	0	5.2	5.1
2013-02-21	17:00:00	-3.2	986.8	67	0	3.2	4.8
2013-02-21	18:00:00	-3.4	987.1	69	0	4.4	3.8
2013-02-21	19:00:00	-4.1	987	75	0	2.5	3.5
2013-02-21	20:00:00	-4.3	986.7	78	0	3.3	3.4
2013-02-21	21:00:00	-4.3	986.8	76	0	4.4	3.9
2013-02-21	22:00:00	-4.7	986.4	78	0	2.5	4
2013-02-21	23:00:00	-4.7	986.2	81	0	3.3	2.7
2013-02-21	1 day, 0:00:00	-5	986.1	81	0	3.7	3.2
2013-02-22	01:00:00	-5.1	985.6	85	0	2.3	3
2013-02-22	02:00:00	-5.2	985.1	78	0	4.5	3.7
2013-02-22	03:00:00	-5.3	984.4	84	0	2.7	3.5
2013-02-22	04:00:00	-5.4	984.1	88	0	2.8	2.7
2013-02-22	05:00:00	-5.4	984.3	82	0.1	3.3	3.1
2013-02-22	06:00:00	-5.9	984	86	0	4.4	3.8
2013-02-22	07:00:00	-5.9	984.1	92	0	4.1	4.7
2013-02-22	08:00:00	-5.6	984	91	0.1	4.7	4.4
2013-02-22	09:00:00	-5.1	983.6	86	0	5.8	5.3
2013-02-22	10:00:00	-4.8	983.6	83	0	5.7	5.7
2013-02-22	11:00:00	-3.9	983.3	75	0	5.6	5.4
2013-02-22	12:00:00	-3.8	982.7	73	0	5.3	5.7
2013-02-22	13:00:00	-3.7	982	67	0	6.1	6.1
2013-02-22	14:00:00	-3.9	981.6	70	0	6.3	5.9
2013-02-22	15:00:00	-4.1	981.5	77	0	6.1	5.6
2013-02-22	16:00:00	-4.3	981.5	77	0	4.4	5.3
2013-02-22	17:00:00	-5.1	981.5	75	0	4.8	5.3
2013-02-22	18:00:00	-4.7	981.8	78	0	5.4	4.8
2013-02-22	19:00:00	-4.7	981.8	75	0	4.8	5.1
2013-02-22	20:00:00	-4.8	981.8	83	0	4.7	4.8
2013-02-22	21:00:00	-4.7	981.5	79	0.1	5	4.9
2013-02-22	22:00:00	-4.8	981.3	81	0	4.2	5
2013-02-22	23:00:00	-5.2	981	91	0	3.2	4
2013-02-22	1 day, 0:00:00	-4.8	980.7	90	0.1	3.9	3.7
2013-02-23	01:00:00	-4.8	980.3	87	0	3.4	4.1
2013-02-23	02:00:00	-5	979.7	91	0.1	3.8	3.5
2013-02-23	03:00:00	-5	979.1	91	0.2	4.2	3.9
2013-02-23	04:00:00	-5	979	91	0.1	4.1	4.5
2013-02-23	05:00:00	-5.3	978.9	92	0	4.5	4.1
2013-02-23	06:00:00	-5.2	978.8	91	0	4.2	4.8
2013-02-23	07:00:00	-4.9	978.8	82	0	7.2	6
2013-02-23	08:00:00	-4.8	979.2	81	0	7	6.5
2013-02-23	09:00:00	-4.8	979	83	0	5.8	6
2013-02-23	10:00:00	-4.6	979	81	0	6.1	5.5
2013-02-23	11:00:00	-4.6	979.1	87	0	4.8	5.9
2013-02-23	12:00:00	-4.8	978.8	88	0.2	5.2	5.2
2013-02-23	13:00:00	-4.4	978.8	82	0	5.7	5.6
2013-02-23	14:00:00	-4.3	978.8	86	0	5.5	5.3
2013-02-23	15:00:00	-4.4	979.1	91	0	3.9	4.3
2013-02-23	16:00:00	-4.4	978.9	93	0.1	3.9	3.7
2013-02-23	17:00:00	-4.6	978.8	93	0	4	3.9
2013-02-23	18:00:00	-4.6	978.8	93	0.1	3.5	3.4
2013-02-23	19:00:00	-4.5	979.3	93	0	2.5	3.2
2013-02-23	20:00:00	-4.4	979.5	92	0.1	2.3	2.4
2013-02-23	21:00:00	-4.2	979.8	92	0	1.3	1.6
2013-02-23	22:00:00	-4.2	979.6	93	0	0.2	1
2013-02-23	23:00:00	-3.9	979.2	93	0	1.2	0.9
2013-02-23	1 day, 0:00:00	-3.8	979.1	93	0.1	1.8	1.7
2013-02-24	01:00:00	-3.7	978.8	92	0	1.5	1.8
2013-02-24	02:00:00	-3.3	979.6	91	0	1.4	1.3
2013-02-24	03:00:00	-3.3	979	93	0	1.9	1.6
2013-02-24	04:00:00	-2.9	978.3	93	0	2.8	2.2
2013-02-24	05:00:00	-2.8	978.6	95	0	2.5	3
2013-02-24	06:00:00	-2.6	978.3	96	0.1	2.8	2.7
2013-02-24	07:00:00	-2.5	978.7	96	0.2	3.3	3.1
2013-02-24	08:00:00	-2.4	979.2	96	0.3	3.2	3.1
2013-02-24	09:00:00	-2.1	979.6	95	0.3	3	3.1
2013-02-24	10:00:00	-1.5	980	94	0.1	3.7	3.6
2013-02-24	11:00:00	-0.8	979.8	92	0.1	3.6	3.6
2013-02-24	12:00:00	-0.1	979.7	89	0	3.1	3.7
2013-02-24	13:00:00	0	979.9	84	0	2.8	3.3
2013-02-24	14:00:00	-0.1	980.2	84	0	2.6	2.9
2013-02-24	15:00:00	-0.1	980.5	85	0	2.2	2.3
2013-02-24	16:00:00	-0.2	980.2	88	0	3.4	2.9
2013-02-24	17:00:00	-0.3	980.7	90	0	3.1	3.1
2013-02-24	18:00:00	-0.2	981.9	91	0	2.1	2.5
2013-02-24	19:00:00	-0.2	981.7	92	0	3	2.8
2013-02-24	20:00:00	-0.2	982.1	92	0	2.7	3
2013-02-24	21:00:00	-0.3	983.4	94	0	1.5	2
2013-02-24	22:00:00	-0.2	983.2	95	0	2.5	2.4
2013-02-24	23:00:00	-0.2	982.9	95	0	3.7	3.2
2013-02-24	1 day, 0:00:00	-0.2	983	94	0	2.9	3.2
2013-02-25	01:00:00	0	983.3	93	0	2.7	2.6
2013-02-25	02:00:00	0	983.3	94	0	3.5	2.8
2013-02-25	03:00:00	-0.2	983.3	96	0.2	2.7	2.9
2013-02-25	04:00:00	-0.3	983.7	97	0.7	2.4	2.7
2013-02-25	05:00:00	-0.3	984	97	0.3	3.3	3.1
2013-02-25	06:00:00	-0.2	984.1	98	0.9	3	3.3
2013-02-25	07:00:00	-0.1	984.6	98	0.5	3.5	3.5
2013-02-25	08:00:00	0.2	984.8	97	0	2.6	3
2013-02-25	09:00:00	0.6	985.1	97	0.7	2.9	3.2
2013-02-25	10:00:00	0.8	985.4	96	0.3	3.9	3.5
2013-02-25	11:00:00	1.1	985.7	94	0	3.5	3.1
2013-02-25	12:00:00	1.5	986	90	0	3.6	3.7
2013-02-25	13:00:00	1.2	986.3	89	0	4	4.2
2013-02-25	14:00:00	1	986.8	90	0	4.4	4.6
2013-02-25	15:00:00	0.8	987.4	92	0	3.1	4.6
2013-02-25	16:00:00	0.7	987.8	92	0	4.1	3.3
2013-02-25	17:00:00	0.7	988.4	93	0	3.8	3.7
2013-02-25	18:00:00	0.6	989.3	94	0	4	3.8
2013-02-25	19:00:00	0.7	989.9	94	0.1	4.1	4.1
2013-02-25	20:00:00	0.8	990.8	92	0	3.7	3.7
2013-02-25	21:00:00	1	991.6	92	0	4.5	3.9
2013-02-25	22:00:00	0.9	992.1	92	0	1.8	1.5
2013-02-25	23:00:00	0.9	992.6	92	0	1.5	1.4
2013-02-25	1 day, 0:00:00	0.7	992.9	93	0	1.8	1.4
2013-02-26	01:00:00	0.7	993.4	95	0	2.4	2.3
2013-02-26	02:00:00	0.9	994	94	0	2.9	2.6
2013-02-26	03:00:00	0.7	994.3	94	0	1.8	2.5
2013-02-26	04:00:00	0.7	994.5	96	0	1.4	2.1
2013-02-26	05:00:00	0.9	994.3	95	0	2.9	2.2
2013-02-26	06:00:00	0.9	995	94	0	1.1	2
2013-02-26	07:00:00	0.8	995.4	100	0	3.7	3.2
2013-02-26	08:00:00	0.8	995.9	98	0	2.9	3.4
2013-02-26	09:00:00	1	996.1	99	0	3.1	2.7
2013-02-26	10:00:00	1.1	996.4	99	0	3.3	2.7
2013-02-26	11:00:00	1.2	996.8	99	0	3	2.9
2013-02-26	12:00:00	1.4	996.7	99	0	2.7	2.8
2013-02-26	13:00:00	1.4	996.4	99	0	4.5	4.1
2013-02-26	14:00:00	1.5	996.1	100	0	3.8	4.3
2013-02-26	15:00:00	1.5	995.9	96	0	3.9	4.3
2013-02-26	16:00:00	1.2	995.9	96	0	3.1	3.4
2013-02-26	17:00:00	0.9	996.2	96	0	2.5	2.8
2013-02-26	18:00:00	0.7	996.7	96	0	2.7	3.5
2013-02-26	19:00:00	0.5	996.8	94	0	5.1	4.3
2013-02-26	20:00:00	0.4	997.2	94	0	4.4	5.1
2013-02-26	21:00:00	0.3	997.5	92	0	3.6	4.1
2013-02-26	22:00:00	0	997.6	92	0	5.1	3.5
2013-02-26	23:00:00	-0.3	997.6	94	0	5.3	4.6
2013-02-26	1 day, 0:00:00	-0.5	997.8	93	0	5.3	4.9
2013-02-27	01:00:00	-0.5	998	89	0	5	5
2013-02-27	02:00:00	-0.7	997.7	86	0	4.9	4.3
2013-02-27	03:00:00	-0.9	997.5	87	0	4.1	4.1
2013-02-27	04:00:00	-1	997.5	86	0	4.9	4.4
2013-02-27	05:00:00	-1.1	997.4	86	0	3	3.6
2013-02-27	06:00:00	-1.1	997.5	87	0	3.3	3.7
2013-02-27	07:00:00	-1	997.8	86	0	4	4.4
2013-02-27	08:00:00	-0.9	998.2	88	0	4.8	4.9
2013-02-27	09:00:00	-1.1	998.3	91	0	4	4.5
2013-02-27	10:00:00	-1	998.6	92	0	4.8	4.7
2013-02-27	11:00:00	-0.8	998.4	90	0	3.5	3.8
2013-02-27	12:00:00	-0.5	998	88	0	3.9	3.5
2013-02-27	13:00:00	-0.4	997.7	86	0	3.9	3.5
2013-02-27	14:00:00	-0.5	997.3	87	0	4	3.7
2013-02-27	15:00:00	-0.5	997.2	88	0	3.9	3.9
2013-02-27	16:00:00	-0.5	997.2	87	0	4	3.6
2013-02-27	17:00:00	-0.4	997.4	88	0	3	3.1
2013-02-27	18:00:00	-0.5	997.5	89	0	2.4	2.9
2013-02-27	19:00:00	-0.6	997.3	90	0	3.3	2.7
2013-02-27	20:00:00	-0.5	997.1	90	0	2.7	2.7
2013-02-27	21:00:00	-0.4	997	91	0	2.9	2.6
2013-02-27	22:00:00	-0.3	997.2	91	0	1.5	1.5
2013-02-27	23:00:00	-0.2	996.9	91	0	1	1.5
2013-02-27	1 day, 0:00:00	-0.2	996.8	92	0	1.8	1.5
2013-02-28	01:00:00	-0.2	996.4	93	0	1.8	1.7
2013-02-28	02:00:00	-0.3	995.9	93	0	1.7	1.7
2013-02-28	03:00:00	-0.3	995	93	0	2.1	1.8
2013-02-28	04:00:00	-0.3	994.9	93	0	1.3	1.5
2013-02-28	05:00:00	-0.3	994.8	94	0	1.1	1.4
2013-02-28	06:00:00	-0.3	994.6	94	0	1.8	1.4
2013-02-28	07:00:00	-0.2	994.7	92	0	2	1.5
2013-02-28	08:00:00	0.1	994.9	92	0	1.9	1.7
2013-02-28	09:00:00	0.3	995	91	0	1.7	1.8
2013-02-28	10:00:00	0.7	994.9	89	0	1.7	1.6
2013-02-28	11:00:00	1.2	994.6	86	0	1.9	1.9
2013-02-28	12:00:00	1.7	994.1	83	0	1.9	1.8
2013-02-28	13:00:00	1.7	993.8	82	0	2	1.7
2013-02-28	14:00:00	1.8	993.4	81	0	1.9	1.9
2013-02-28	15:00:00	1.7	992.9	81	0	1.2	1.6
2013-02-28	16:00:00	1.4	992.7	82	0	1.7	1.6
2013-02-28	17:00:00	1.2	992.5	83	0	2.3	1.8
2013-02-28	18:00:00	1.1	992.5	85	0	1.6	1.4
2013-02-28	19:00:00	0.9	992.2	87	0	0.8	0.9
2013-02-28	20:00:00	0.9	991.9	85	0	1.2	1.3
2013-02-28	21:00:00	0.7	991.9	90	0	1.2	1.1
2013-02-28	22:00:00	0.9	992.1	84	0	1.8	1.5
2013-02-28	23:00:00	0.6	991.9	83	0	2.7	2.8
2013-02-28	1 day, 0:00:00	0.6	991.6	81	0	2	2.4
2013-03-01	01:00:00	0.5	991.2	82	0	2.4	2.1
2013-03-01	02:00:00	0.3	990.8	83	0	3.1	2.7
2013-03-01	03:00:00	0.1	990.4	84	0	1.9	2.5
2013-03-01	04:00:00	0.2	990.3	88	0	1.6	1.9
2013-03-01	05:00:00	0.3	990.3	90	0	1.7	1.2
2013-03-01	06:00:00	0.4	990	90	0	0.7	2.2
2013-03-01	07:00:00	0.3	990.1	94	0	1.2	1
2013-03-01	08:00:00	0.4	990.4	96	0	1	1.2
2013-03-01	09:00:00	0.9	990.4	94	0	1	1
2013-03-01	10:00:00	1.6	990.8	88	0	3.6	2.5
2013-03-01	11:00:00	1.5	990.9	86	0	4.1	4.3
2013-03-01	12:00:00	1.6	990.6	80	0	3.5	3.6
2013-03-01	13:00:00	1.9	990.6	75	0	3.3	3.7
2013-03-01	14:00:00	2.1	990.4	74	0	4.1	3.4
2013-03-01	15:00:00	2.1	990.5	75	0	4.2	3.6
2013-03-01	16:00:00	1.8	990.3	75	0	4.3	4.2
2013-03-01	17:00:00	1.5	990.6	75	0	3.9	3.7
2013-03-01	18:00:00	1	991.2	76	0	4.3	4.4
2013-03-01	19:00:00	0.8	991.4	77	0	3.9	4.1
2013-03-01	20:00:00	0.7	991.7	77	0	2.7	3.1
2013-03-01	21:00:00	0.6	991.9	78	0	1.8	2.3
2013-03-01	22:00:00	0.5	992.4	78	0	1.4	1.4
2013-03-01	23:00:00	0.4	992.6	80	0	1.3	1.4
2013-03-01	1 day, 0:00:00	-0.1	992.7	83	0	1.1	0.9
2013-03-02	01:00:00	0	992.5	81	0	1.5	1.3
2013-03-02	02:00:00	-0.1	992.3	83	0	1	1.4
2013-03-02	03:00:00	-0.9	991.9	88	0	0.4	0.5
2013-03-02	04:00:00	-1.9	992	91	0	0.7	0.7
2013-03-02	05:00:00	-1.9	992.1	91	0	1	0.8
2013-03-02	06:00:00	-2.5	992.4	94	0	0.8	0.5
2013-03-02	07:00:00	-3.1	992.8	94	0	0.3	0.7
2013-03-02	08:00:00	-1.4	992.8	86	0	0.2	0.5
2013-03-02	09:00:00	0.6	992.4	80	0	0.8	0.8
2013-03-02	10:00:00	2.1	992.1	68	0	1.5	1.4
2013-03-02	11:00:00	3	991.8	63	0	2.6	2.2
2013-03-02	12:00:00	4.3	991.4	57	0	1.6	1.6
2013-03-02	13:00:00	5	990.4	54	0	2.1	1.8
2013-03-02	14:00:00	6	989.7	47	0	1.8	1.9
2013-03-02	15:00:00	6.3	989.2	47	0	2.2	2.2
2013-03-02	16:00:00	6.3	988.8	49	0	2.3	2.2
2013-03-02	17:00:00	3.8	988.6	58	0	1.5	2.2
2013-03-02	18:00:00	1.6	988.7	65	0	2.1	1.5
2013-03-02	19:00:00	-0.3	988.6	73	0	0.2	0.9
2013-03-02	20:00:00	-1.1	989.1	81	0	1.5	1.2
2013-03-02	21:00:00	-1.4	989.2	83	0	0.3	0.9
2013-03-02	22:00:00	-2.1	989.5	86	0	0.9	0.9
2013-03-02	23:00:00	-2.1	989.6	88	0	0.2	0.4
2013-03-02	1 day, 0:00:00	-1.4	989.5	87	0	1.4	1.3
2013-03-03	01:00:00	-1.8	989.5	86	0	1.1	1.2
2013-03-03	02:00:00	-1.7	989.3	87	0	0.6	1.2
2013-03-03	03:00:00	-1.9	989.3	88	0	1	0.7
2013-03-03	04:00:00	-1.6	989.2	86	0	1.1	0.9
2013-03-03	05:00:00	-1.1	989.3	84	0	1.7	1.5
2013-03-03	06:00:00	-1.2	989.3	85	0	1.5	2.1
2013-03-03	07:00:00	-1	989.8	85	0	2.2	1.8
2013-03-03	08:00:00	-0.7	990.1	87	0	2.1	2.2
2013-03-03	09:00:00	0.1	990.2	86	0	3	2.9
2013-03-03	10:00:00	0.8	990.3	84	0	2.6	2.5
2013-03-03	11:00:00	1.4	990.3	80	0	1.7	2.2
2013-03-03	12:00:00	2	990.3	80	0	1	1.6
2013-03-03	13:00:00	2.7	990	75	0	2	1.3
2013-03-03	14:00:00	2.9	989.9	71	0	2.5	2.1
2013-03-03	15:00:00	3	989.8	71	0	2.4	2.3
2013-03-03	16:00:00	2.9	989.6	72	0	2.5	2.4
2013-03-03	17:00:00	2.5	989.7	72	0	2.4	2.1
2013-03-03	18:00:00	2.1	990.1	73	0	2.4	2.4
2013-03-03	19:00:00	1.2	990.2	76	0	1.6	2
2013-03-03	20:00:00	0.4	990.3	78	0	1.7	1.6
2013-03-03	21:00:00	0.8	990.7	77	0	1.7	1.9
2013-03-03	22:00:00	0	990.6	82	0	2	1.2
2013-03-03	23:00:00	-0.3	990.6	84	0	1.3	1.4
2013-03-03	1 day, 0:00:00	-1.6	990.3	88	0	0.1	0.9
2013-03-04	01:00:00	-2.1	990.2	90	0	0.6	0.5
2013-03-04	02:00:00	-2.8	989.9	93	0	0.4	0.5
2013-03-04	03:00:00	-3	989.6	94	0	0.1	0.4
2013-03-04	04:00:00	-3.5	989.5	96	0	0.3	0.4
2013-03-04	05:00:00	-3.7	989.7	96	0	0.3	0.6
2013-03-04	06:00:00	-4	989.5	96	0	0.2	0.8
2013-03-04	07:00:00	-4.2	989.4	97	0	0.2	0.3
2013-03-04	08:00:00	-2	989.9	88	0	0.5	0.5
2013-03-04	09:00:00	-0.1	990	78	0	1	0.7
2013-03-04	10:00:00	2.4	989.8	67	0	1.4	1.1
2013-03-04	11:00:00	4.6	989.4	60	0	2.7	2.1
2013-03-04	12:00:00	6.6	988.4	50	0	3	3
2013-03-04	13:00:00	7.5	987.7	48	0	3	3.1
2013-03-04	14:00:00	8.6	987	44	0	2.3	2.5
2013-03-04	15:00:00	8.7	986.4	39	0	3.1	2.3
2013-03-04	16:00:00	8.5	985.9	39	0	2.4	2.8
2013-03-04	17:00:00	6.9	985.8	43	0	2.2	2.7
2013-03-04	18:00:00	4.2	985.9	54	0	0.9	1.9
2013-03-04	19:00:00	1.6	985.8	65	0	0.6	0.7
2013-03-04	20:00:00	0.6	985.8	72	0	0.7	0.8
2013-03-04	21:00:00	-0.6	985.6	81	0	0.9	0.8
2013-03-04	22:00:00	-1.7	985.2	86	0	0.5	0.5
2013-03-04	23:00:00	-2.3	984.6	89	0	0.1	0.4
2013-03-04	1 day, 0:00:00	-2.7	984.3	91	0	0.6	0.6
2013-03-05	01:00:00	-2.3	983.9	89	0	0.6	0.7
2013-03-05	02:00:00	-3.1	983.2	93	0	0.3	0.7
2013-03-05	03:00:00	-4	982.6	92	0	0.9	0.9
2013-03-05	04:00:00	-3.7	982.3	95	0	0.3	0.7
2013-03-05	05:00:00	-4.2	981.9	94	0	0.2	0.7
2013-03-05	06:00:00	-4.5	981.7	94	0	0.7	0.5
2013-03-05	07:00:00	-4.3	981.4	95	0	0.2	0.5
2013-03-05	08:00:00	-1.6	981.4	85	0	0.7	0.4
2013-03-05	09:00:00	1.3	981.3	76	0	0.9	0.9
2013-03-05	10:00:00	4.7	980.8	57	0	1	0.9
2013-03-05	11:00:00	7.2	980.3	50	0	2.3	1.7
2013-03-05	12:00:00	9.3	979.5	46	0	2.6	2.6
2013-03-05	13:00:00	10.5	978.8	40	0	2.5	2.2
2013-03-05	14:00:00	11.8	978.2	38	0	2.8	2.8
2013-03-05	15:00:00	11.6	977.5	36	0	1.4	2.1
2013-03-05	16:00:00	11	977.1	44	0	1.6	1.6
2013-03-05	17:00:00	7.8	976.9	48	0	1.3	1.7
2013-03-05	18:00:00	6.4	977.1	58	0	2.4	2.1
2013-03-05	19:00:00	3.4	976.9	70	0	0.9	1.3
2013-03-05	20:00:00	1.8	976.6	78	0	1.5	1.2
2013-03-05	21:00:00	0.2	976.7	83	0	0.7	0.8
2013-03-05	22:00:00	-0.3	976.6	86	0	0.7	0.7
2013-03-05	23:00:00	-1.3	976.3	90	0	0.3	0.7
2013-03-05	1 day, 0:00:00	-1.8	976.2	93	0	0.8	0.6
2013-03-06	01:00:00	-1.9	975.9	93	0	0.4	0.2
2013-03-06	02:00:00	-2.2	975.4	94	0	0.1	0.4
2013-03-06	03:00:00	-2.4	974.9	94	0	0.5	0.3
2013-03-06	04:00:00	-2.7	974.8	96	0	1.2	1
2013-03-06	05:00:00	-2.6	975	96	0	0.8	0.9
2013-03-06	06:00:00	-3.5	974.4	96	0	0.7	0.8
2013-03-06	07:00:00	-3.2	974.4	96	0	1.1	0.7
2013-03-06	08:00:00	-1.1	974.1	85	0	0.9	0.7
2013-03-06	09:00:00	2.1	973.9	74	0	0.5	0.8
2013-03-06	10:00:00	6.1	973.5	62	0	1.1	1.2
2013-03-06	11:00:00	8.4	972.9	54	0	0.9	1.1
2013-03-06	12:00:00	12.3	972.3	43	0	0.9	0.8
2013-03-06	13:00:00	13.2	971.7	40	0	2.4	1.8
2013-03-06	14:00:00	14.4	971.1	37	0	2.5	2.6
2013-03-06	15:00:00	14.7	970.6	35	0	2.3	2.4
2013-03-06	16:00:00	14.7	970.2	32	0	2.3	2
2013-03-06	17:00:00	12.2	970.3	36	0	3.6	2.9
2013-03-06	18:00:00	8.8	970.8	42	0	2.4	2.7
2013-03-06	19:00:00	6.2	971.1	53	0	0.7	1.6
2013-03-06	20:00:00	4.6	970.7	60	0	1	1.3
2013-03-06	21:00:00	3.3	970.4	71	0	0.8	1.5
2013-03-06	22:00:00	3.2	970.4	74	0	0.2	0.7
2013-03-06	23:00:00	2.6	970	78	0	0.4	0.5
2013-03-06	1 day, 0:00:00	3.5	969.8	82	0	1.3	0.8
2013-03-07	01:00:00	3	969.6	82	0	1	1.3
2013-03-07	02:00:00	3.6	969.1	81	0	1	1.1
2013-03-07	03:00:00	2.6	968.7	85	0	0.2	0.8
2013-03-07	04:00:00	3.3	968.7	82	0	0.2	0.6
2013-03-07	05:00:00	3	968.7	84	0	0.4	0.5
2013-03-07	06:00:00	2.9	968.7	87	0	0.7	0.7
2013-03-07	07:00:00	3.6	968.8	84	0	1.1	1.3
2013-03-07	08:00:00	5.1	968.9	77	0	0.8	0.8
2013-03-07	09:00:00	5.9	969.3	74	0	1.6	1.1
2013-03-07	10:00:00	6.9	969.3	68	0	1.6	1.1
2013-03-07	11:00:00	7.9	969.3	66	0	1.5	1.9
2013-03-07	12:00:00	8.2	969.2	63	0	0.7	1.5
2013-03-07	13:00:00	8.7	969	64	0	1.5	1.4
2013-03-07	14:00:00	8.8	969	63	0	2.3	2.5
2013-03-07	15:00:00	9	969.2	63	0	2.5	2.9
2013-03-07	16:00:00	7.9	969.1	67	0	3.5	2.9
2013-03-07	17:00:00	6.6	969.6	75	0	2.3	2.9
2013-03-07	18:00:00	5.5	970.1	82	0	2.8	2.8
2013-03-07	19:00:00	4.9	970.5	86	0	2.4	2.6
2013-03-07	20:00:00	4.6	970.5	88	0	2.2	2.3
2013-03-07	21:00:00	4.8	970.7	88	0	1.5	2.1
2013-03-07	22:00:00	4.7	970.9	91	0.2	1.4	1.2
2013-03-07	23:00:00	4.5	970.7	94	0.3	1.4	1.6
2013-03-07	1 day, 0:00:00	4.5	970.1	96	0.3	2.8	1.9
2013-03-08	01:00:00	4.6	970.3	96	0	1.1	1.1
2013-03-08	02:00:00	4.7	970	96	0	2.5	1.8
2013-03-08	03:00:00	4.7	969.8	95	0	2.4	2.4
2013-03-08	04:00:00	4.5	969.7	96	0	2.5	2.5
2013-03-08	05:00:00	4.5	969.7	95	0	3.2	3
2013-03-08	06:00:00	4.4	969.8	95	0	3	2.8
2013-03-08	07:00:00	4.4	969.9	95	0	3.7	4.1
2013-03-08	08:00:00	5.2	970.2	93	0	3.9	3.9
2013-03-08	09:00:00	6.2	970.1	91	0	4.1	4.6
2013-03-08	10:00:00	6.2	969.8	89	0	5.5	5.4
2013-03-08	11:00:00	7.1	969.8	86	0	6.2	5.3
2013-03-08	12:00:00	6.6	969.8	86	0	4.5	5
2013-03-08	13:00:00	6.5	969.4	86	0	4.9	4.8
2013-03-08	14:00:00	5.8	969.8	88	0	4.6	4.2
2013-03-08	15:00:00	5.2	970	89	0	4.6	4.8
2013-03-08	16:00:00	4.1	970	92	0	4.7	5
2013-03-08	17:00:00	3.4	970.3	92	0	5.6	5.4
2013-03-08	18:00:00	3	971	94	0	4.9	5.4
2013-03-08	19:00:00	2.7	971.2	94	0	4.7	4.8
2013-03-08	20:00:00	2.4	971.1	94	0	4.9	5.3
2013-03-08	21:00:00	2.1	971.1	94	0	4.6	4.8
2013-03-08	22:00:00	2	971.2	94	0	3.7	4.5
2013-03-08	23:00:00	1.6	971	94	0	3.4	3.8
2013-03-08	1 day, 0:00:00	1.5	970.8	94	0	3.3	2.7
2013-03-09	01:00:00	1.4	971.1	95	0	2.3	2.9
2013-03-09	02:00:00	1.4	970.9	95	0	2.2	2.4
2013-03-09	03:00:00	1.4	970.5	95	0.1	2.4	2.4
2013-03-09	04:00:00	1.4	970.1	96	1.1	1.6	1.9
2013-03-09	05:00:00	1.1	970.1	96	0.8	1.7	1.7
2013-03-09	06:00:00	1.1	969.8	97	0.9	1.7	1.8
2013-03-09	07:00:00	1.3	969.8	97	0.1	1.6	1.5
2013-03-09	08:00:00	1.6	969.8	100	0	1.7	1.7
2013-03-09	09:00:00	2.1	969.8	97	0	1.8	1.5
2013-03-09	10:00:00	2.4	969.7	97	0	1.5	1.7
2013-03-09	11:00:00	3.5	969.6	97	0	2.2	1.9
2013-03-09	12:00:00	4	969.4	94	0	2.1	2.1
2013-03-09	13:00:00	4.1	969.1	96	0.1	1.8	2.1
2013-03-09	14:00:00	4.7	969	95	0	1.6	1.6
2013-03-09	15:00:00	4.5	968.9	95	0	1.3	1.7
2013-03-09	16:00:00	5	968.6	95	0	0.6	0.6
2013-03-09	17:00:00	4.4	968.7	95	0	0.6	0.9
2013-03-09	18:00:00	3.5	968.8	97	0	1	0.6
2013-03-09	19:00:00	3.4	968.7	97	0	0.3	0.8
2013-03-09	20:00:00	3.4	968.8	98	0	0.7	0.6
2013-03-09	21:00:00	3.4	968.5	98	0	0.1	0.7
2013-03-09	22:00:00	2.6	968.2	100	0	0.7	0.6
2013-03-09	23:00:00	2.6	968	100	0	0.7	0.7
2013-03-09	1 day, 0:00:00	2	967.8	98	0	0.6	0.7
2013-03-10	01:00:00	0.9	967.6	98	0	1	0.7
2013-03-10	02:00:00	1.1	967.2	99	0	0.8	0.8
2013-03-10	03:00:00	1.9	966.7	99	0	1.9	2.1
2013-03-10	04:00:00	3.8	966.5	99	0	2.7	2.5
2013-03-10	05:00:00	4.8	966.1	94	0	3.5	3.5
2013-03-10	06:00:00	4.6	965.9	93	0	5.5	4.7
2013-03-10	07:00:00	4.4	965.7	94	0	5	5.2
2013-03-10	08:00:00	5.2	965.8	92	0	5.6	5.1
2013-03-10	09:00:00	7.7	965.4	84	0	4.2	5.2
2013-03-10	10:00:00	7.5	965.5	80	0	3.4	3.9
2013-03-10	11:00:00	7.6	965.7	77	0	3.9	4.6
2013-03-10	12:00:00	4.9	965.5	89	0	3.9	3.1
2013-03-10	13:00:00	3.5	965.5	94	0.4	3.3	3.7
2013-03-10	14:00:00	2.9	965.8	94	0.7	3.6	3.7
2013-03-10	15:00:00	2.6	966	96	0.7	1.7	2.2
2013-03-10	16:00:00	2.1	966.1	95	0.9	1.7	1.7
2013-03-10	17:00:00	0.9	966.6	95	1.2	2.2	1.8
2013-03-10	18:00:00	0.1	967.5	97	1.4	4.1	3.1
2013-03-10	19:00:00	-0.4	968.1	96	0.3	4.7	4.8
2013-03-10	20:00:00	-1.2	968.6	96	0	5.4	5.2
2013-03-10	21:00:00	-1.7	969.1	94	0	5.6	5.3
2013-03-10	22:00:00	-1.9	969.5	94	0	4.1	4.4
2013-03-10	23:00:00	-2.2	969.7	94	0	3.7	4
2013-03-10	1 day, 0:00:00	-2.7	970.5	91	0	2.7	3.3
2013-03-11	01:00:00	-2.8	970.6	89	0	3.4	2.8
2013-03-11	02:00:00	-3.1	970.5	90	0	3.8	3.6
2013-03-11	03:00:00	-3.6	970.4	88	0	3.5	3.6
2013-03-11	04:00:00	-3.8	970.8	88	0	3.7	3.4
2013-03-11	05:00:00	-4.1	971.1	88	0	2.9	3.2
2013-03-11	06:00:00	-4.4	971.4	87	0	4.3	3.4
2013-03-11	07:00:00	-4.6	971.9	87	0	4	3.9
2013-03-11	08:00:00	-4.4	972.2	87	0	3.1	3.6
2013-03-11	09:00:00	-4.3	972.4	87	0	3.3	3.1
2013-03-11	10:00:00	-4.1	972.3	85	0	3.9	4.2
2013-03-11	11:00:00	-3.8	972.4	83	0	4.1	3.9
2013-03-11	12:00:00	-3.7	972.6	85	0	4	4.1
2013-03-11	13:00:00	-3.7	972.5	83	0	3.6	3.9
2013-03-11	14:00:00	-3.7	972.5	83	0	3.6	3.8
2013-03-11	15:00:00	-3.9	972.5	82	0	3.4	3.9
2013-03-11	16:00:00	-3.7	972.2	81	0	4.7	3.9
2013-03-11	17:00:00	-4.1	972.1	83	0	4.7	4.5
2013-03-11	18:00:00	-4.4	972.2	84	0	6.9	5.8
2013-03-11	19:00:00	-4.7	972.4	89	0.1	5.7	5.8
2013-03-11	20:00:00	-4.7	972.5	87	0.1	4.3	4.5
2013-03-11	21:00:00	-4.9	972.5	90	0.2	4.1	4.3
2013-03-11	22:00:00	-5	972.5	89	0.2	4.8	4.4
2013-03-11	23:00:00	-5.1	972.3	87	0	4.4	4.1
2013-03-11	1 day, 0:00:00	-5.1	972.1	86	0	4.1	4.3
2013-03-12	01:00:00	-5	972.1	86	0	4.4	4.6
2013-03-12	02:00:00	-5.1	971.4	86	0	3.4	4.5
2013-03-12	03:00:00	-5.5	970.7	93	0.3	4.6	4.6
2013-03-12	04:00:00	-5.6	970.6	91	0.1	4.9	4.9
2013-03-12	05:00:00	-5.8	970.3	93	0.5	6	5.4
2013-03-12	06:00:00	-5.6	970.4	92	0.2	5.7	5.5
2013-03-12	07:00:00	-5.7	970.6	91	0.3	6.1	6.5
2013-03-12	08:00:00	-5.5	970.6	91	0.6	6.4	6
2013-03-12	09:00:00	-5.4	970.4	87	0.1	6.8	6.6
2013-03-12	10:00:00	-5.4	970	87	0.2	5.8	6.9
2013-03-12	11:00:00	-5.2	969.9	83	0	5.9	6.3
2013-03-12	12:00:00	-5	969.7	81	0.1	5.3	5.3
2013-03-12	13:00:00	-5	969.4	88	0	6.4	5.5
2013-03-12	14:00:00	-4.9	969.1	90	0.3	6.5	6.5
2013-03-12	15:00:00	-4.8	968.9	88	0.2	7.7	6.8
2013-03-12	16:00:00	-4.8	968.6	87	0.1	6.9	6.6
2013-03-12	17:00:00	-5.2	968.7	91	0.2	6.5	6.6
2013-03-12	18:00:00	-5.3	968.9	91	0.2	6.2	6.4
2013-03-12	19:00:00	-5.4	969.2	91	0.1	5.6	5.9
2013-03-12	20:00:00	-5.5	969.7	92	0.2	4.5	4.8
2013-03-12	21:00:00	-5.7	969.8	93	0.5	4	3.6
2013-03-12	22:00:00	-5.7	969.9	93	0.4	3.9	4.1
2013-03-12	23:00:00	-5.7	969.9	93	0	3.5	3.5
2013-03-12	1 day, 0:00:00	-5.8	970	93	0.1	3.2	3.4
2013-03-13	01:00:00	-5.8	970	93	0.1	2.7	2.9
2013-03-13	02:00:00	-6	970.1	92	0	1.9	2.1
2013-03-13	03:00:00	-6.1	969.9	91	0	2.2	1.9
2013-03-13	04:00:00	-6.4	970	91	0	2	1.8
2013-03-13	05:00:00	-6.3	970.1	91	0	1.6	1.4
2013-03-13	06:00:00	-6.3	970.5	90	0	1.5	1.8
2013-03-13	07:00:00	-6.2	970.8	90	0	1.9	1.8
2013-03-13	08:00:00	-5.7	971.1	88	0	1.9	2
2013-03-13	09:00:00	-4.6	971.4	77	0	2.2	2
2013-03-13	10:00:00	-4.6	971.6	70	0	3.9	3.6
2013-03-13	11:00:00	-4.2	971.9	66	0	4.2	4
2013-03-13	12:00:00	-4	972.3	63	0	3.5	4
2013-03-13	13:00:00	-2.8	972.2	57	0	2.1	2.5
2013-03-13	14:00:00	-2.1	972.2	53	0	2.4	2.3
2013-03-13	15:00:00	-1.8	972.1	56	0	2.5	2.5
2013-03-13	16:00:00	-1.7	972.3	55	0	2	2.2
2013-03-13	17:00:00	-1.9	972.9	62	0	1.4	1.8
2013-03-13	18:00:00	-4.5	973.6	85	0	0.6	1.1
2013-03-13	19:00:00	-5.4	974.2	89	0	0.1	0.7
2013-03-13	20:00:00	-5.8	974.7	91	0	0.9	0.7
2013-03-13	21:00:00	-5.7	975	87	0	0.4	0.6
2013-03-13	22:00:00	-5.4	975.1	87	0	0.1	0.3
2013-03-13	23:00:00	-5.6	975.3	86	0	1	0.6
2013-03-13	1 day, 0:00:00	-5.1	975.7	84	0	1	1.2
2013-03-14	01:00:00	-6.5	975.9	86	0	1	0.7
2013-03-14	02:00:00	-6.5	975.9	91	0	0.1	0.5
2013-03-14	03:00:00	-7.2	975.8	90	0	0.5	0.4
2013-03-14	04:00:00	-7.7	975.7	94	0	0.7	0.3
2013-03-14	05:00:00	-8.8	975.9	93	0	0.6	0.8
2013-03-14	06:00:00	-8.3	976.2	92	0	1.2	0.8
2013-03-14	07:00:00	-7.6	976.7	90	0	0.8	0.8
2013-03-14	08:00:00	-6.1	977.1	82	0	1	1.1
2013-03-14	09:00:00	-4.4	977.3	81	0	2.1	2
2013-03-14	10:00:00	-3.1	977.5	77	0	3.2	3
2013-03-14	11:00:00	-1.6	977.4	72	0	2	2.5
2013-03-14	12:00:00	-0.6	977.2	70	0.1	0.6	1.1
2013-03-14	13:00:00	-0.1	976.7	60	0	2	1.3
2013-03-14	14:00:00	-0.5	976.6	61	0	3	3
2013-03-14	15:00:00	0	976.6	55	0	4.7	3.2
2013-03-14	16:00:00	-1.1	977.1	76	0	2.3	3.8
2013-03-14	17:00:00	-0.7	977.5	69	0	3.3	3.7
2013-03-14	18:00:00	-1.6	978.4	71	0	4.4	4.2
2013-03-14	19:00:00	-2.3	979.1	75	0	4	3.5
2013-03-14	20:00:00	-3.2	979.6	89	0	5.2	3.9
2013-03-14	21:00:00	-3.5	979.9	85	0.1	3.7	4.1
2013-03-14	22:00:00	-3.7	979.9	69	0	2.8	3.3
2013-03-14	23:00:00	-5	980	67	0	2.4	2.9
2013-03-14	1 day, 0:00:00	-6.3	980.2	70	0	1.3	2.1
2013-03-15	01:00:00	-7.3	980.3	82	0	0.4	0.6
2013-03-15	02:00:00	-8.4	980.4	81	0	1.2	0.8
2013-03-15	03:00:00	-10	980.6	88	0	0.3	0.7
2013-03-15	04:00:00	-10.5	981	89	0	1.4	1.1
2013-03-15	05:00:00	-11.7	981.5	90	0	0.7	1.1
2013-03-15	06:00:00	-12.6	982	91	0	0.3	0.6
2013-03-15	07:00:00	-11.4	982.5	89	0	0.4	0.5
2013-03-15	08:00:00	-8.4	982.9	72	0	0.1	0.5
2013-03-15	09:00:00	-6	983.2	61	0	0.8	0.8
2013-03-15	10:00:00	-3.8	983.4	52	0	1.1	0.8
2013-03-15	11:00:00	-2.2	983.2	47	0	2.1	1.7
2013-03-15	12:00:00	-1	983.1	41	0	1.5	2.1
2013-03-15	13:00:00	-1	982.9	38	0	1.5	1.6
2013-03-15	14:00:00	-0.2	982.7	41	0	1.9	2.4
2013-03-15	15:00:00	0.1	982.6	42	0	2.7	2.6
2013-03-15	16:00:00	0.1	982.5	44	0	2.2	2.8
2013-03-15	17:00:00	-0.7	982.8	51	0	3	2.8
2013-03-15	18:00:00	-2.3	983.4	63	0	1.6	2.2
2013-03-15	19:00:00	-3.7	983.8	70	0	1	1.7
2013-03-15	20:00:00	-2.9	984	66	0	1.7	1.5
2013-03-15	21:00:00	-2.7	984	65	0	2.5	2.5
2013-03-15	22:00:00	-4.9	984	76	0	0.8	1.3
2013-03-15	23:00:00	-4.7	983.9	77	0	0.7	0.6
2013-03-15	1 day, 0:00:00	-4.8	983.8	79	0	0.5	0.5
2013-03-16	01:00:00	-4.5	983.8	81	0	0.5	0.5
2013-03-16	02:00:00	-4.6	983.4	81	0	0.4	0.6
2013-03-16	03:00:00	-4.7	983.2	83	0	0.2	0.5
2013-03-16	04:00:00	-4.7	983	83	0	0.4	0.7
2013-03-16	05:00:00	-4.5	983	83	0	0.6	0.5
2013-03-16	06:00:00	-5.1	983.1	84	0	0.7	0.7
2013-03-16	07:00:00	-4.3	983.3	82	0	0.7	0.6
2013-03-16	08:00:00	-0.7	983.3	59	0	2	0.7
2013-03-16	09:00:00	1.1	983.1	48	0	4.7	4.3
2013-03-16	10:00:00	2.9	982.7	42	0	3.5	3.8
2013-03-16	11:00:00	3.2	982.5	35	0	6.6	5.7
2013-03-16	12:00:00	4.2	982	34	0	6.2	6.5
2013-03-16	13:00:00	4.4	981.2	34	0	5	5
2013-03-16	14:00:00	4.7	980.6	39	0	2.8	3.5
2013-03-16	15:00:00	4.3	980	41	0	3.9	3.7
2013-03-16	16:00:00	3.8	979.3	43	0	2.7	3.1
2013-03-16	17:00:00	3.4	978.8	47	0	3.1	3
2013-03-16	18:00:00	3.1	978.5	47	0	1.9	2.3
2013-03-16	19:00:00	2.5	978.5	50	0	2.3	2.6
2013-03-16	20:00:00	2.7	978	47	0	2.1	2.1
2013-03-16	21:00:00	2.5	977.7	52	0	2.8	3.1
2013-03-16	22:00:00	2.5	977.4	49	0	2.1	2.9
2013-03-16	23:00:00	2.4	977.2	44	0	3.3	3.8
2013-03-16	1 day, 0:00:00	2.2	976.7	43	0	4.9	4.2
2013-03-17	01:00:00	1.6	976.4	46	0	2.7	3.8
2013-03-17	02:00:00	1.5	975.5	47	0	2.7	2.7
2013-03-17	03:00:00	1.5	974.8	49	0	4.2	3.2
2013-03-17	04:00:00	1.3	973.8	48	0	3.6	2.7
2013-03-17	05:00:00	1	973.4	51	0	3.1	2.5
2013-03-17	06:00:00	0.8	972.8	52	0	4	3.8
2013-03-17	07:00:00	0.9	973.1	52	0	3.6	4.7
2013-03-17	08:00:00	1.7	973	51	0	3.1	2.8
2013-03-17	09:00:00	-0.6	972.8	88	0.3	1	3.1
2013-03-17	10:00:00	-0.2	972.3	87	0.6	2.1	1.5
2013-03-17	11:00:00	2.1	971.5	59	0.1	2.5	1.9
2013-03-17	12:00:00	2.5	970.9	54	0	3.2	3.3
2013-03-17	13:00:00	3.2	969.8	65	0	1.8	2.1
2013-03-17	14:00:00	3.8	969	72	0	1.3	1.7
2013-03-17	15:00:00	2.7	968.8	80	0	1.4	1.7
2013-03-17	16:00:00	3.9	968.1	66	0	1.4	1.3
2013-03-17	17:00:00	4.5	967.5	50	0	3.8	2.3
2013-03-17	18:00:00	3.1	967.5	74	0	4.3	4
2013-03-17	19:00:00	2.5	967.2	85	0.1	1.8	2.5
2013-03-17	20:00:00	2.4	966.5	87	0.2	2.4	2.2
2013-03-17	21:00:00	2	965.9	91	0.6	2.2	2.8
2013-03-17	22:00:00	2.5	965.6	87	0.1	2.5	2.6
2013-03-17	23:00:00	2.2	965.1	88	0	1.3	2.2
2013-03-17	1 day, 0:00:00	2.6	964.8	90	0	1.8	1.6
2013-03-18	01:00:00	3	964.9	86	0	1.6	2.2
2013-03-18	02:00:00	3.1	964.3	90	0.2	2.1	2.1
2013-03-18	03:00:00	2.2	964.2	93	0	0.6	1.5
2013-03-18	04:00:00	2.9	964	96	0.2	2.2	0.6
2013-03-18	05:00:00	2.1	964.1	94	0.1	0.8	1.5
2013-03-18	06:00:00	2.3	964	96	0	0.3	0.9
2013-03-18	07:00:00	2.6	964.1	96	0	0.7	0.9
2013-03-18	08:00:00	3.2	964.2	94	0	0.7	1.4
2013-03-18	09:00:00	4.3	964	89	0	1.1	0.8
2013-03-18	10:00:00	4.8	963.8	86	0	1	1.2
2013-03-18	11:00:00	5.1	963.1	80	0	1.4	1
2013-03-18	12:00:00	5.5	962.6	76	0	1.7	1.6
2013-03-18	13:00:00	5.7	962	74	0	2.6	2
2013-03-18	14:00:00	5.9	961.9	74	0	2.4	2.9
2013-03-18	15:00:00	5.8	961.4	71	0	2.5	2.3
2013-03-18	16:00:00	5.4	961.2	70	0	2.8	2.4
2013-03-18	17:00:00	4.4	961.4	78	0	1.9	2
2013-03-18	18:00:00	3.6	961.7	83	0	1.9	1.7
2013-03-18	19:00:00	3.1	961.7	85	0	2.5	1.8
2013-03-18	20:00:00	1.9	961.8	88	0	2.2	2.3
2013-03-18	21:00:00	1.6	961.9	88	0	1.3	1.2
2013-03-18	22:00:00	1.5	961.9	88	0	1.3	1.3
2013-03-18	23:00:00	1.3	962	87	0	0.9	1.3
2013-03-18	1 day, 0:00:00	1.1	961.9	88	0	0.8	0.5
2013-03-19	01:00:00	0.8	961.9	90	0	0.7	0.8
2013-03-19	02:00:00	0.7	962.2	91	0	1	0.9
2013-03-19	03:00:00	1	962.7	91	0	1.7	1.3
2013-03-19	04:00:00	0.8	963	92	0	1.7	1.6
2013-03-19	05:00:00	1.2	963.2	92	0	2	1.7
2013-03-19	06:00:00	0.8	963.8	93	0	1.9	2.1
2013-03-19	07:00:00	0.9	964.4	91	0	1.3	1.9
2013-03-19	08:00:00	2.2	964.8	82	0	1.7	1.7
2013-03-19	09:00:00	3.5	965.1	81	0	2.9	2.5
2013-03-19	10:00:00	4.6	965.4	75	0	5.2	3.6
2013-03-19	11:00:00	5.1	965.9	73	0	4.5	5.2
2013-03-19	12:00:00	4.9	966.2	75	0	5.5	5.1
2013-03-19	13:00:00	5.3	966.4	76	0	5.9	5
2013-03-19	14:00:00	6	966.4	68	0	6.2	5.2
2013-03-19	15:00:00	6.6	966.4	65	0	4.6	4.9
2013-03-19	16:00:00	5.7	966.5	68	0	4.1	4.4
2013-03-19	17:00:00	5	967	77	0	3.5	3.4
2013-03-19	18:00:00	3.9	967.8	87	0.3	2.8	1.9
2013-03-19	19:00:00	2.6	968.5	93	0.5	1.9	2.1
2013-03-19	20:00:00	2.1	968.9	94	0	0.8	1.5
2013-03-19	21:00:00	1.8	969.1	96	0	1.6	1.1
2013-03-19	22:00:00	1.8	969.5	96	0	0.8	1.2
2013-03-19	23:00:00	1.8	969.7	96	0	0.9	0.7
2013-03-19	1 day, 0:00:00	1.6	969.8	96	0	0.1	1
2013-03-20	01:00:00	1.3	969.9	96	0	1.2	0.9
2013-03-20	02:00:00	0.7	969.9	97	0	0.5	0.5
2013-03-20	03:00:00	1	969.9	97	0	1.4	0.8
2013-03-20	04:00:00	1.1	970.1	97	0	1.1	1.5
2013-03-20	05:00:00	1	970.4	96	0	1.1	1.6
2013-03-20	06:00:00	1.1	970.4	96	0	1.2	1.7
2013-03-20	07:00:00	1.2	970.5	94	0	2.3	1.8
2013-03-20	08:00:00	1.4	970.4	93	0.1	2.6	1.9
2013-03-20	09:00:00	2.3	970.1	90	0	2.2	2.3
2013-03-20	10:00:00	2.8	970	92	0.1	2	2.3
2013-03-20	11:00:00	3.5	969.9	92	0.5	2	1.8
2013-03-20	12:00:00	3	969.6	92	1	2.3	2.1
2013-03-20	13:00:00	2.8	969.5	93	1.2	1.5	1.8
2013-03-20	14:00:00	2.2	969.8	94	2.6	1.5	1.4
2013-03-20	15:00:00	2.4	970.1	96	0.4	0.7	1.5
2013-03-20	16:00:00	3	970.7	96	0.2	1.4	1.2
2013-03-20	17:00:00	4.2	971.2	91	0.2	3.9	3
2013-03-20	18:00:00	3.7	972.1	89	0	3.5	4.1
2013-03-20	19:00:00	3.6	972.7	92	0	2.7	2.8
2013-03-20	20:00:00	3.6	973.4	91	0	3.6	3
2013-03-20	21:00:00	2.3	974.3	92	0.3	3.4	3.7
2013-03-20	22:00:00	0.9	975.4	92	0.2	4.1	3.5
2013-03-20	23:00:00	-0.2	976.8	86	0	4.9	4.1
2013-03-20	1 day, 0:00:00	-0.7	978.1	88	0	2.9	4
2013-03-21	01:00:00	-0.8	979.3	87	0	3.2	3.4
2013-03-21	02:00:00	-0.8	980.2	86	0	3	3.1
2013-03-21	03:00:00	-1	980.6	90	0	2.1	2.2
2013-03-21	04:00:00	-0.8	981.3	86	0	2.6	2.2
2013-03-21	05:00:00	-0.8	982.2	85	0	3.4	3.1
2013-03-21	06:00:00	-0.8	982.7	85	0	2.8	2.7
2013-03-21	07:00:00	-0.9	983.4	88	0	1.1	1.8
2013-03-21	08:00:00	-0.8	983.8	92	0.2	0.7	1.1
2013-03-21	09:00:00	-0.2	983.9	86	0.1	1	0.7
2013-03-21	10:00:00	1.4	984.2	75	0.2	0.8	0.9
2013-03-21	11:00:00	0.6	984.8	82	0	1.8	2.5
2013-03-21	12:00:00	1.3	985	72	0	1.6	1.3
2013-03-21	13:00:00	0.8	984.9	77	0	3.4	2.3
2013-03-21	14:00:00	0.9	985	76	0	1.5	2.2
2013-03-21	15:00:00	1.2	985.1	75	0	1.4	1.2
2013-03-21	16:00:00	1.2	985.1	78	0	1.6	1.3
2013-03-21	17:00:00	0.6	985.4	83	0	2.3	2.6
2013-03-21	18:00:00	0.3	985.7	82	0.1	1.6	2
2013-03-21	19:00:00	0.2	985.9	83	0	1.7	1.6
2013-03-21	20:00:00	0	986.2	86	0	2	1.7
2013-03-21	21:00:00	-0.4	986.4	88	0	2.9	2.9
2013-03-21	22:00:00	-0.7	986.4	92	0	1.7	2.3
2013-03-21	23:00:00	-0.7	986.4	92	0	2.7	2
2013-03-21	1 day, 0:00:00	-0.8	986.3	89	0	1.6	2.1
2013-03-22	01:00:00	-0.9	986.2	90	0	3.1	2.5
2013-03-22	02:00:00	-1.2	986.2	86	0	3	2.9
2013-03-22	03:00:00	-1.6	986.2	86	0	4.5	3.9
2013-03-22	04:00:00	-1.8	986	86	0	2.4	3.9
2013-03-22	05:00:00	-2.2	986.3	85	0	3.7	3.3
2013-03-22	06:00:00	-2.6	986.4	85	0	2.9	3.7
2013-03-22	07:00:00	-1.8	986.6	79	0	3.2	3.5
2013-03-22	08:00:00	-1.1	986.7	75	0	5	4.6
2013-03-22	09:00:00	-0.9	986.7	73	0	4.5	4.5
2013-03-22	10:00:00	-0.1	986.3	72	0	5.8	5.3
2013-03-22	11:00:00	0.5	986.2	71	0	4.8	4.7
2013-03-22	12:00:00	0.6	985.8	69	0	5.9	5.3
2013-03-22	13:00:00	0.3	985.3	64	0	5.9	5.3
2013-03-22	14:00:00	0.8	985.3	63	0	4.4	4.5
2013-03-22	15:00:00	0.1	984.9	65	0	5.7	5.7
2013-03-22	16:00:00	-1	985.1	73	0	6.8	6.3
2013-03-22	17:00:00	-2.3	985	73	0	7.2	7.5
2013-03-22	18:00:00	-2.6	985.6	74	0	4.2	6.3
2013-03-22	19:00:00	-2.7	985.6	73	0	5.8	5.1
2013-03-22	20:00:00	-2.6	985.4	77	0	5.8	5.3
2013-03-22	21:00:00	-2.4	985.4	75	0	4.8	5
2013-03-22	22:00:00	-2.4	985.3	77	0	4.2	4.5
2013-03-22	23:00:00	-2.4	985.2	75	0	5.1	4.8
2013-03-22	1 day, 0:00:00	-2.5	985	76	0	5.3	5.2
2013-03-23	01:00:00	-2.6	984.8	73	0	4.5	4.8
2013-03-23	02:00:00	-2.9	984.7	83	0	3.8	4.5
2013-03-23	03:00:00	-3.1	984.5	81	0	6	5
2013-03-23	04:00:00	-3.4	984.6	79	0	4.4	4.4
2013-03-23	05:00:00	-3.9	984.9	75	0	5.7	5.3
2013-03-23	06:00:00	-4.2	985.2	78	0	6.3	5.2
2013-03-23	07:00:00	-4.8	985.5	83	0	6	5.7
2013-03-23	08:00:00	-4.6	985.8	78	0	6.5	6
2013-03-23	09:00:00	-3.9	985.8	73	0	6.4	5.9
2013-03-23	10:00:00	-3.4	985.8	71	0	5.9	5.9
2013-03-23	11:00:00	-3.2	985.6	69	0	6.4	6.4
2013-03-23	12:00:00	-2.6	985.5	65	0	6.6	7
2013-03-23	13:00:00	-2.4	985.1	63	0	6.4	6.1
2013-03-23	14:00:00	-2.9	984.8	65	0	7.4	7.7
2013-03-23	15:00:00	-2.8	984.8	64	0	7.7	7.8
2013-03-23	16:00:00	-3.6	984.9	63	0	7.1	7.4
2013-03-23	17:00:00	-4.2	985.2	61	0	6.7	7.3
2013-03-23	18:00:00	-4.5	985.6	57	0	5.5	5.4
2013-03-23	19:00:00	-4.5	986	54	0	6.3	6
2013-03-23	20:00:00	-4.7	986.2	53	0	6.5	6.5
2013-03-23	21:00:00	-5	986.3	53	0	6.1	6
2013-03-23	22:00:00	-5.5	986.5	55	0	6	5.9
2013-03-23	23:00:00	-6	986.3	57	0	4	5.1
2013-03-23	1 day, 0:00:00	-6.5	986	59	0	5.4	4.8
2013-03-24	01:00:00	-7.2	985.7	60	0	5.7	6
2013-03-24	02:00:00	-7.5	985.8	62	0	5.9	5.7
2013-03-24	03:00:00	-7.8	985	63	0	6.1	6.3
2013-03-24	04:00:00	-8	984.7	64	0	5.1	5.5
2013-03-24	05:00:00	-8.2	984.8	62	0	4.8	5.1
2013-03-24	06:00:00	-8.2	985	62	0	4.4	4.7
2013-03-24	07:00:00	-7.9	985	63	0	4.4	4.8
2013-03-24	08:00:00	-7.5	985.2	61	0	5.8	5.8
2013-03-24	09:00:00	-6.6	985.1	54	0	7.2	6.6
2013-03-24	10:00:00	-5	984.8	50	0	7.3	6.2
2013-03-24	11:00:00	-4.1	984.3	45	0	8	7.1
2013-03-24	12:00:00	-2.6	983.9	44	0	6.9	6.7
2013-03-24	13:00:00	-1.9	983.2	40	0	8.4	7.5
2013-03-24	14:00:00	-1.4	983.2	40	0	8.1	8.3
2013-03-24	15:00:00	-1.3	982.8	41	0	6.6	7.9
2013-03-24	16:00:00	-1.3	982.6	41	0	6.5	6.2
2013-03-24	17:00:00	-1.9	982.7	48	0	5.6	5.5
2013-03-24	18:00:00	-2.5	983.1	51	0	5.3	6
2013-03-24	19:00:00	-3	983.4	54	0	4.8	5.2
2013-03-24	20:00:00	-3.6	983.5	57	0	5.4	5.7
2013-03-24	21:00:00	-3.9	983.6	58	0	5.1	5.3
2013-03-24	22:00:00	-4.4	983.2	60	0	4.7	5.2
2013-03-24	23:00:00	-5	983.3	65	0	4.3	4.5
2013-03-24	1 day, 0:00:00	-5.4	982.9	71	0	5.4	5
2013-03-25	01:00:00	-5.8	982.5	73	0	5.8	5.9
2013-03-25	02:00:00	-6.1	982.3	74	0	5.1	5.9
2013-03-25	03:00:00	-6.6	982.1	75	0	5.5	5.9
2013-03-25	04:00:00	-7	981.9	77	0	5.2	5.4
2013-03-25	05:00:00	-7.1	982.1	78	0	6	5.8
2013-03-25	06:00:00	-7.1	982.2	77	0	6.7	6.4
[truncated: 59,345 more rows]

## Sheet: Station 70 km from FNU; urban
Weather-2013-2019_Station-70km-from-FNU-181mASL-Kassel(Mitte)_MesocosmGmbH-ID:1404-54_Source-Hessisches-Landesamt-für-Naturschutz-Umwelt-und-Geologie_Stationnumber:1401_Stationcode-DEHE013-last-accessed-2020-05-11_www.hlnug.de
Date	Time	Temperature [°C]	Air pressure [hPa]	Relative humidity [%]	Windspeed [m/s]	Global radiation [W/m²]
2013-01-01	01:00:00	7	1006	73	1.8	1
2013-01-01	02:00:00	7.2	1005	73	1.6	1
2013-01-01	03:00:00	7	1005	72	1.4	1
2013-01-01	04:00:00	7	1004	72	1.6	1
2013-01-01	05:00:00	6.8	1004	72	1.8	1
2013-01-01	06:00:00	6.6	1003	73	1.6	1
2013-01-01	07:00:00	6.5	1003	73	1.4	1
2013-01-01	08:00:00	6.1	1002	75	1.8	1
2013-01-01	09:00:00	5.8	1003	79	1.6	2
2013-01-01	10:00:00	5.7	1003	83	1.8	28
2013-01-01	11:00:00	6	1003	82	2.2	60
2013-01-01	12:00:00	6.1	1003	84	2	56
2013-01-01	13:00:00	6.4	1003	86	1.8	71
2013-01-01	14:00:00	6.2	1003	90	1.2	44
2013-01-01	15:00:00	6.6	1003	90	1.1	42
2013-01-01	16:00:00	6.8	1004	89	1	18
2013-01-01	17:00:00	6.7	1004	90	1.1	2
2013-01-01	18:00:00	6.6	1005	90	1.3	1
2013-01-01	19:00:00	4.6	1007	87	1.8	1
2013-01-01	20:00:00	4.4	1008	86	0.8	1
2013-01-01	21:00:00	4.6	1009	85	0.6	1
2013-01-01	22:00:00	4.4	1010	88	0.5	1
2013-01-01	23:00:00	4	1010	88	1	1
2013-01-01	1 day, 0:00:00	3.4	1011	88	0.9	1
2013-01-02	01:00:00	3.3	1012	86	0.8	1
2013-01-02	02:00:00	3.1	1013	87	0.6	1
2013-01-02	03:00:00	3.1	1013	88	0.8	1
2013-01-02	04:00:00	3.2	1014	88	1.1	1
2013-01-02	05:00:00	3.4	1014	88	1.1	1
2013-01-02	06:00:00	3.6	1014	87	0.9	1
2013-01-02	07:00:00	3.6	1016	88	1	1
2013-01-02	08:00:00	3.6	1016	89	1.2	1
2013-01-02	09:00:00	3.4	1018	91	0.8	3
2013-01-02	10:00:00	3.4	1019	91	0.9	18
2013-01-02	11:00:00	3.8	1020	92	0.8	36
2013-01-02	12:00:00	4.4	1021	91	1	49
2013-01-02	13:00:00	5.4	1021	88	0.9	89
2013-01-02	14:00:00	6	1022	83	1.3	45
2013-01-02	15:00:00	6.1	1022	82	1	52
2013-01-02	16:00:00	6	1023	81	1	25
2013-01-02	17:00:00	5.8	1024	83	0.6	2
2013-01-02	18:00:00	5.8	1025	81	0.6	1
2013-01-02	19:00:00	5.8	1025	79	0.8	1
2013-01-02	20:00:00	4.8	1026	85	1	1
2013-01-02	21:00:00	3.8	1026	90	0.7	1
2013-01-02	22:00:00	3.7	1026	92	0.6	1
2013-01-02	23:00:00	3.8	1026	91	0.6	1
2013-01-02	1 day, 0:00:00	4.2	1026	89	0.9	1
2013-01-03	01:00:00	4.4	1026	88	1.4	1
2013-01-03	02:00:00	4.6	1026	88	1.4	1
2013-01-03	03:00:00	4	1026	92	1.6	1
2013-01-03	04:00:00	4.1	1026	92	1.4	1
2013-01-03	05:00:00	4.1	1025	92	1.6	1
2013-01-03	06:00:00	4.2	1025	94	1.3	1
2013-01-03	07:00:00	4.2	1026	98	1.2	1
2013-01-03	08:00:00	4.4	1026	99	1.2	1
2013-01-03	09:00:00	4.6	1026	100	1.2	2
2013-01-03	10:00:00	5	1027	100	1.2	5
2013-01-03	11:00:00	5.4	1027	100	1.3	12
2013-01-03	12:00:00	5.9	1027	100	1.2	16
2013-01-03	13:00:00	6.1	1028	99	1.4	29
2013-01-03	14:00:00	6.6	1027	99	1.4	50
2013-01-03	15:00:00	7	1027	98	1.2	62
2013-01-03	16:00:00	7.2	1028	99	1.3	13
2013-01-03	17:00:00	7.6	1028	100	1	2
2013-01-03	18:00:00	8	1029	100	1	1
2013-01-03	19:00:00	7.8	1029	100	1	1
2013-01-03	20:00:00	7.8	1030	100	0.8	1
2013-01-03	21:00:00	8.2	1030	100	0.7	1
2013-01-03	22:00:00	8.6	1030	100	0.6	1
2013-01-03	23:00:00	8.8	1031	98	0.8	1
2013-01-03	1 day, 0:00:00	9.8	1031	90	1.2	1
2013-01-04	01:00:00	9.8	1031	85	1.6	1
2013-01-04	02:00:00	9.8	1032	83	1.4	1
2013-01-04	03:00:00	9.9	1032	82	1.4	1
2013-01-04	04:00:00	9.9	1032	83	1.2	1
2013-01-04	05:00:00	9.9	1032	83	1.1	1
2013-01-04	06:00:00	10	1032	83	1	1
2013-01-04	07:00:00	10.1	1031	82	1	1
2013-01-04	08:00:00	10.2	1031	82	1.2	1
2013-01-04	09:00:00	10	1031	85	0.7	1
2013-01-04	10:00:00	8.5	1031	95	1	11
2013-01-04	11:00:00	8.4	1032	100	0.6	10
2013-01-04	12:00:00	9.8	1032	96	1.2	23
2013-01-04	13:00:00	10.9	1031	88	1.1	25
2013-01-04	14:00:00	11	1031	87	0.8	12
2013-01-04	15:00:00	10.7	1030	87	1.4	12
2013-01-04	16:00:00	10.6	1030	85	1.6	11
2013-01-04	17:00:00	10.4	1030	85	1.6	2
2013-01-04	18:00:00	10.5	1030	85	1.6	1
2013-01-04	19:00:00	10.4	1030	85	2	1
2013-01-04	20:00:00	9.9	1030	87	2	1
2013-01-04	21:00:00	9.6	1030	87	2	1
2013-01-04	22:00:00	9.4	1030	86	1.7	1
2013-01-04	23:00:00	9.2	1030	86	1.5	1
2013-01-04	1 day, 0:00:00	9	1029	84	1.8	1
2013-01-05	01:00:00	9	1029	84	1.6	1
2013-01-05	02:00:00	9	1028	84	1.8	1
2013-01-05	03:00:00	9	1028	84	1.8	1
2013-01-05	04:00:00	8.8	1029	85	2.1	1
2013-01-05	05:00:00	8.6	1029	86	1.9	1
2013-01-05	06:00:00	8.5	1029	86	1.8	1
2013-01-05	07:00:00	8.2	1029	86	1.8	1
2013-01-05	08:00:00	7.9	1029	90	1.7	1
2013-01-05	09:00:00	7.9	1029	90	2	1
2013-01-05	10:00:00	7.9	1030	90	1.8	4
2013-01-05	11:00:00	7.7	1030	92	1.8	14
2013-01-05	12:00:00	7.8	1030	91	1.7	19
2013-01-05	13:00:00	7.8	1030	92	1.5	22
2013-01-05	14:00:00	7.6	1030	94	1.6	21
2013-01-05	15:00:00	7.6	1030	93	1.4	18
2013-01-05	16:00:00	7.8	1030	92	1.2	6
2013-01-05	17:00:00	7.6	1030	92	1.7	1
2013-01-05	18:00:00	7.6	1030	92	1.6	1
2013-01-05	19:00:00	7.4	1030	92	1.4	1
2013-01-05	20:00:00	7.4	1030	92	1.5	1
2013-01-05	21:00:00	7.2	1030	92	1.2	1
2013-01-05	22:00:00	7.2	1030	92	0.8	1
2013-01-05	23:00:00	7.1	1030	90	1.2	1
2013-01-05	1 day, 0:00:00	7.1	1030	89	1	1
2013-01-06	01:00:00	7.2	1030	89	0.8	1
2013-01-06	02:00:00	7.2	1030	90	1	1
2013-01-06	03:00:00	7.1	1030	89	0.8	1
2013-01-06	04:00:00	7.2	1029	89	1.1	1
2013-01-06	05:00:00	7	1028	87	1.4	1
2013-01-06	06:00:00	6.8	1028	87	1.2	1
2013-01-06	07:00:00	6.8	1027	86	0.8	1
2013-01-06	08:00:00	7.2	1027	84	1.2	1
2013-01-06	09:00:00	7.4	1027	82	1.2	2
2013-01-06	10:00:00	7.6	1027	80	1	6
2013-01-06	11:00:00	7.4	1027	84	1.4	8
2013-01-06	12:00:00	7.6	1026	86	1.5	12
2013-01-06	13:00:00	7.9	1026	86	0.9	20
2013-01-06	14:00:00	8.2	1025	86	1.3	34
2013-01-06	15:00:00	8.6	1025	86	1.6	36
2013-01-06	16:00:00	8.6	1025	87	2	17
2013-01-06	17:00:00	8.6	1025	87	2	2
2013-01-06	18:00:00	8.5	1026	87	1.6	1
2013-01-06	19:00:00	8.3	1026	88	1.9	1
2013-01-06	20:00:00	7.8	1026	92	1.4	1
2013-01-06	21:00:00	7.8	1026	93	1.4	1
2013-01-06	22:00:00	7.8	1026	91	1.6	1
2013-01-06	23:00:00	7.8	1027	89	1.5	1
2013-01-06	1 day, 0:00:00	7.8	1027	88	1.2	1
2013-01-07	01:00:00	7.8	1027	86	1.2	1
2013-01-07	02:00:00	7.4	1027	87	1.2	1
2013-01-07	03:00:00	7.4	1027	86	1.2	1
2013-01-07	04:00:00	7.2	1027	86	1	1
2013-01-07	05:00:00	7	1027	88	0.9	1
2013-01-07	06:00:00	7	1027	88	0.8	1
2013-01-07	07:00:00	7	1027	88	0.8	1
2013-01-07	08:00:00	7	1027	87	0.7	1
2013-01-07	09:00:00	7	1027	86	0.8	6
2013-01-07	10:00:00	7.2	1027	85	0.6	24
2013-01-07	11:00:00	7.6	1027	82	0.9	45
2013-01-07	12:00:00	7.9	1028	79	1	63
2013-01-07	13:00:00	8.2	1027	77	1	67
2013-01-07	14:00:00	8.4	1027	77	0.6	70
2013-01-07	15:00:00	8.6	1027	77	0.8	59
2013-01-07	16:00:00	8.4	1026	81	0.6	20
2013-01-07	17:00:00	8.2	1026	81	0.5	2
2013-01-07	18:00:00	8.1	1026	82	0.4	1
2013-01-07	19:00:00	8	1026	82	0.4	1
2013-01-07	20:00:00	7.8	1026	83	0.4	1
2013-01-07	21:00:00	7.6	1026	85	0.4	1
2013-01-07	22:00:00	7.5	1026	86	0.4	1
2013-01-07	23:00:00	7.2	1026	87	0.6	1
2013-01-07	1 day, 0:00:00	6.9	1025	89	0.6	1
2013-01-08	01:00:00	6.8	1025	89	0.6	1
2013-01-08	02:00:00	6.4	1024	89	0.6	1
2013-01-08	03:00:00	6.2	1024	90	0.6	1
2013-01-08	04:00:00	6	1024	91	-	1
2013-01-08	05:00:00	6.1	1023	91	0.6	1
2013-01-08	06:00:00	6	1023	91	0.4	1
2013-01-08	07:00:00	6.1	1023	91	0.5	1
2013-01-08	08:00:00	6.1	1023	91	0.6	1
2013-01-08	09:00:00	5.8	1024	93	1.2	1
2013-01-08	10:00:00	5.8	1023	91	1	10
2013-01-08	11:00:00	6	1024	89	1.1	27
2013-01-08	12:00:00	6.7	1024	83	1	83
2013-01-08	13:00:00	6.9	1023	81	0.6	51
2013-01-08	14:00:00	7	1023	83	0.6	46
2013-01-08	15:00:00	7	1023	83	0.6	19
2013-01-08	16:00:00	6.5	1023	86	0.6	6
2013-01-08	17:00:00	6.2	1023	92	0.5	2
2013-01-08	18:00:00	5.9	1023	94	0.8	1
2013-01-08	19:00:00	5.6	1023	97	0.7	1
2013-01-08	20:00:00	5.6	1023	98	0.7	1
2013-01-08	21:00:00	5.8	1023	98	0.8	1
2013-01-08	22:00:00	5.7	1023	98	0.9	1
2013-01-08	23:00:00	5.8	1023	99	0.8	1
2013-01-08	1 day, 0:00:00	5.9	1023	100	0.6	1
2013-01-09	01:00:00	5.9	1023	99	0.6	1
2013-01-09	02:00:00	5.8	1022	99	0.6	1
2013-01-09	03:00:00	5.7	1022	99	0.6	1
2013-01-09	04:00:00	5.6	1022	99	0.7	1
2013-01-09	05:00:00	5.6	1021	98	0.8	1
2013-01-09	06:00:00	5.6	1021	96	0.8	1
2013-01-09	07:00:00	5.7	1020	96	1.1	1
2013-01-09	08:00:00	5.8	1020	95	1	1
2013-01-09	09:00:00	5.8	1020	94	1.2	2
2013-01-09	10:00:00	5.6	1020	94	1.2	10
2013-01-09	11:00:00	5.5	1020	94	1	20
2013-01-09	12:00:00	5.6	1019	93	1.1	24
2013-01-09	13:00:00	5.3	1018	94	1.2	24
2013-01-09	14:00:00	5	1017	96	1.1	18
2013-01-09	15:00:00	4.6	1017	98	1.1	10
2013-01-09	16:00:00	4.4	1017	99	1.2	4
2013-01-09	17:00:00	4.4	1016	99	1	1
2013-01-09	18:00:00	4.4	1016	98	1	1
2013-01-09	19:00:00	4.4	1015	98	1.1	1
2013-01-09	20:00:00	4.3	1015	98	1	1
2013-01-09	21:00:00	4.4	1015	98	0.9	1
2013-01-09	22:00:00	4	1014	99	1.1	1
2013-01-09	23:00:00	4.2	1014	100	0.6	1
2013-01-09	1 day, 0:00:00	5	1014	98	1	1
2013-01-10	01:00:00	5.6	1014	93	0.9	1
2013-01-10	02:00:00	5.5	1013	89	0.9	1
2013-01-10	03:00:00	5.2	1013	84	1.2	1
2013-01-10	04:00:00	4.9	1013	81	1.2	1
2013-01-10	05:00:00	4.6	1012	85	0.8	1
2013-01-10	06:00:00	4.2	1012	87	0.8	1
2013-01-10	07:00:00	4	1012	89	0.6	1
2013-01-10	08:00:00	3.9	1012	91	0.8	1
2013-01-10	09:00:00	4.2	1012	88	0.7	2
2013-01-10	10:00:00	3.9	1012	87	0.8	14
2013-01-10	11:00:00	4.1	1011	87	0.8	28
2013-01-10	12:00:00	3.5	1010	91	0.8	46
2013-01-10	13:00:00	4.2	1010	89	0.8	102
2013-01-10	14:00:00	4.6	1009	87	0.7	45
2013-01-10	15:00:00	4.6	1008	86	0.8	30
2013-01-10	16:00:00	5	1008	82	0.8	34
2013-01-10	17:00:00	5	1008	79	1.5	4
2013-01-10	18:00:00	4.9	1007	81	1.5	1
2013-01-10	19:00:00	4.8	1007	82	1.6	1
2013-01-10	20:00:00	4	1007	88	1.6	1
2013-01-10	21:00:00	1.1	1008	96	1.2	1
2013-01-10	22:00:00	1	1008	97	1.5	1
2013-01-10	23:00:00	0.3	1010	92	1.6	1
2013-01-10	1 day, 0:00:00	-0.4	1010	84	1.6	1
2013-01-11	01:00:00	-0.4	1010	82	1.2	1
2013-01-11	02:00:00	-0.5	1011	82	1	1
2013-01-11	03:00:00	-0.4	1011	80	1.2	1
2013-01-11	04:00:00	-0.6	1011	82	1.4	1
2013-01-11	05:00:00	-0.7	1011	86	1.3	1
2013-01-11	06:00:00	-0.6	1012	86	1.3	1
2013-01-11	07:00:00	-0.7	1012	85	1.6	1
2013-01-11	08:00:00	-1.5	1014	83	0.8	1
2013-01-11	09:00:00	-2	1014	86	1	5
2013-01-11	10:00:00	-1.4	1015	86	0.8	37
2013-01-11	11:00:00	-1	1015	85	1	72
2013-01-11	12:00:00	-0.6	1016	82	1	78
2013-01-11	13:00:00	-0.4	1016	78	1	96
2013-01-11	14:00:00	0.2	1015	66	1.2	89
2013-01-11	15:00:00	0.1	1016	63	1.2	56
2013-01-11	16:00:00	-0.1	1016	64	1	30
2013-01-11	17:00:00	-0.4	1016	64	1	4
2013-01-11	18:00:00	-0.6	1016	69	0.6	1
2013-01-11	19:00:00	-0.4	1016	70	-	1
2013-01-11	20:00:00	-0.5	1016	69	0.8	1
2013-01-11	21:00:00	-0.7	1016	70	0.7	1
2013-01-11	22:00:00	-0.7	1017	71	0.9	1
2013-01-11	23:00:00	-0.8	1017	74	1	1
2013-01-11	1 day, 0:00:00	-1	1017	78	1.2	1
2013-01-12	01:00:00	-1.8	1017	80	0.8	1
2013-01-12	02:00:00	-2.3	1017	84	0.7	1
2013-01-12	03:00:00	-2.7	1017	85	0.6	1
2013-01-12	04:00:00	-2.9	1017	86	-	1
2013-01-12	05:00:00	-3.4	1017	89	0.4	1
2013-01-12	06:00:00	-3.8	1017	91	0.4	1
2013-01-12	07:00:00	-4.2	1017	94	0.4	1
2013-01-12	08:00:00	-4.4	1017	96	-	1
2013-01-12	09:00:00	-5	1018	97	0.4	6
2013-01-12	10:00:00	-4.6	1018	96	0.6	48
2013-01-12	11:00:00	-3.6	1018	94	0.5	76
2013-01-12	12:00:00	-2.8	1018	92	0.8	80
2013-01-12	13:00:00	-1.9	1018	86	0.8	77
2013-01-12	14:00:00	-1	1018	76	0.9	76
2013-01-12	15:00:00	-0.8	1017	71	0.8	44
2013-01-12	16:00:00	-0.8	1017	69	0.6	30
2013-01-12	17:00:00	-1.1	1017	69	0.6	4
2013-01-12	18:00:00	-1.8	1017	73	-	1
2013-01-12	19:00:00	-2.4	1018	77	0.4	1
2013-01-12	20:00:00	-3	1018	80	0.5	1
2013-01-12	21:00:00	-3.6	1018	83	0.4	1
2013-01-12	22:00:00	-4.4	1018	87	0.5	1
2013-01-12	23:00:00	-4.6	1018	88	0.4	1
2013-01-12	1 day, 0:00:00	-5	1018	90	0.7	1
2013-01-13	01:00:00	-5.2	1018	91	0.8	1
2013-01-13	02:00:00	-5.4	1018	91	0.6	1
2013-01-13	03:00:00	-5.9	1018	92	0.6	1
2013-01-13	04:00:00	-5.9	1018	92	0.7	1
2013-01-13	05:00:00	-6.4	1018	93	0.4	1
2013-01-13	06:00:00	-6.5	1017	93	0.4	1
2013-01-13	07:00:00	-6.6	1018	94	0.5	1
2013-01-13	08:00:00	-6.4	1018	94	0.6	1
2013-01-13	09:00:00	-5.9	1018	93	0.6	3
2013-01-13	10:00:00	-4.9	1018	92	0.6	16
2013-01-13	11:00:00	-3.8	1018	93	1	48
2013-01-13	12:00:00	-2.8	1017	92	1	80
2013-01-13	13:00:00	-1.8	1017	89	1	86
2013-01-13	14:00:00	-1.4	1016	87	1	90
2013-01-13	15:00:00	-1.1	1016	86	0.8	65
2013-01-13	16:00:00	-1	1016	83	0.8	26
2013-01-13	17:00:00	-1.4	1016	87	0.6	4
2013-01-13	18:00:00	-1.7	1016	91	0.6	1
2013-01-13	19:00:00	-1.7	1016	93	0.6	1
2013-01-13	20:00:00	-1.7	1016	92	0.6	1
2013-01-13	21:00:00	-1.8	1016	87	1	1
2013-01-13	22:00:00	-2.2	1016	83	1.2	1
2013-01-13	23:00:00	-2.9	1016	83	0.8	1
2013-01-13	1 day, 0:00:00	-3.2	1015	84	0.6	1
2013-01-14	01:00:00	-3.4	1015	83	0.6	1
2013-01-14	02:00:00	-3.8	1015	84	0.8	1
2013-01-14	03:00:00	-3.8	1014	84	0.8	1
2013-01-14	04:00:00	-3.8	1014	84	0.6	1
2013-01-14	05:00:00	-3.9	1014	85	0.5	1
2013-01-14	06:00:00	-4	1013	86	0.6	1
2013-01-14	07:00:00	-3.9	1013	86	0.4	1
2013-01-14	08:00:00	-3.9	1013	86	0.5	1
2013-01-14	09:00:00	-3.8	1013	86	-	4
2013-01-14	10:00:00	-3.6	1013	84	0.8	36
2013-01-14	11:00:00	-3.2	1013	81	0.8	74
2013-01-14	12:00:00	-3	1013	81	0.8	75
2013-01-14	13:00:00	-2.6	1012	80	1.3	74
2013-01-14	14:00:00	-2	1011	79	1	78
2013-01-14	15:00:00	-1.8	1011	78	1.2	80
2013-01-14	16:00:00	-1.8	1011	78	0.8	34
2013-01-14	17:00:00	-2	1011	79	0.8	6
2013-01-14	18:00:00	-2	1011	79	0.7	1
2013-01-14	19:00:00	-2.2	1011	81	0.6	1
2013-01-14	20:00:00	-2.8	1011	83	0.4	1
2013-01-14	21:00:00	-3.8	1011	86	0.4	1
2013-01-14	22:00:00	-4.6	1011	85	0.5	1
2013-01-14	23:00:00	-5.1	1010	85	0.6	1
2013-01-14	1 day, 0:00:00	-5.6	1010	86	0.6	1
2013-01-15	01:00:00	-6	1010	87	1	1
2013-01-15	02:00:00	-6.2	1009	89	1	1
2013-01-15	03:00:00	-6.4	1009	90	0.7	1
2013-01-15	04:00:00	-6.8	1008	90	-	1
2013-01-15	05:00:00	-7	1008	90	-	1
2013-01-15	06:00:00	-7	1008	90	-	1
2013-01-15	07:00:00	-6.8	1007	91	0.4	1
2013-01-15	08:00:00	-7.4	1007	91	0.5	1
2013-01-15	09:00:00	-7.2	1007	89	0.6	10
2013-01-15	10:00:00	-6.4	1007	87	0.6	57
2013-01-15	11:00:00	-5.2	1007	84	1	98
2013-01-15	12:00:00	-4.2	1006	81	1.2	111
2013-01-15	13:00:00	-3.4	1006	81	0.7	63
2013-01-15	14:00:00	-2.8	1005	80	1	53
2013-01-15	15:00:00	-2.4	1005	79	0.6	37
2013-01-15	16:00:00	-1.9	1005	77	0.5	16
2013-01-15	17:00:00	-1.8	1005	75	0.6	6
2013-01-15	18:00:00	-1.8	1005	73	0.6	1
2013-01-15	19:00:00	-2.4	1006	79	0.6	1
2013-01-15	20:00:00	-3.2	1006	91	0.8	1
2013-01-15	21:00:00	-3.4	1006	94	0.8	1
2013-01-15	22:00:00	-3.4	1005	95	0.8	1
2013-01-15	23:00:00	-3.4	1005	96	1	1
2013-01-15	1 day, 0:00:00	-3.4	1005	96	0.9	1
2013-01-16	01:00:00	-3.4	1006	97	0.8	1
2013-01-16	02:00:00	-3.4	1006	97	0.8	1
2013-01-16	03:00:00	-3.2	1006	96	0.8	1
2013-01-16	04:00:00	-3.1	1006	95	0.8	1
2013-01-16	05:00:00	-3	1006	95	0.9	1
2013-01-16	06:00:00	-3.1	1006	95	0.8	1
2013-01-16	07:00:00	-3.1	1006	95	1	1
2013-01-16	08:00:00	-3	1006	94	0.9	1
2013-01-16	09:00:00	-3	1007	94	1	2
2013-01-16	10:00:00	-2.7	1007	93	0.8	8
2013-01-16	11:00:00	-2.3	1007	93	0.8	22
2013-01-16	12:00:00	-2.1	1008	92	1	29
2013-01-16	13:00:00	-1.8	1008	91	0.9	28
2013-01-16	14:00:00	-1.7	1008	90	1	19
2013-01-16	15:00:00	-1.7	1008	90	0.8	16
2013-01-16	16:00:00	-1.6	1008	90	0.6	14
2013-01-16	17:00:00	-2.2	1008	92	1	5
2013-01-16	18:00:00	-2.3	1009	92	0.8	1
2013-01-16	19:00:00	-2.4	1009	93	1	1
2013-01-16	20:00:00	-2.8	1010	94	1.2	1
2013-01-16	21:00:00	-3	1010	94	1.3	1
2013-01-16	22:00:00	-3.2	1010	94	1	1
2013-01-16	23:00:00	-3.4	1011	94	1.2	1
2013-01-16	1 day, 0:00:00	-3.6	1011	94	1.2	1
2013-01-17	01:00:00	-3.7	1011	93	1.5	1
2013-01-17	02:00:00	-4	1011	94	1.4	1
2013-01-17	03:00:00	-4	1012	93	1.4	1
2013-01-17	04:00:00	-4	1012	93	1.4	1
2013-01-17	05:00:00	-4.2	1012	93	1.3	1
2013-01-17	06:00:00	-4.4	1012	93	1.4	1
2013-01-17	07:00:00	-4.2	1013	93	1.5	1
2013-01-17	08:00:00	-4.2	1013	94	1.2	1
2013-01-17	09:00:00	-3.8	1014	94	1.8	1
2013-01-17	10:00:00	-3.4	1014	93	1.4	6
2013-01-17	11:00:00	-2.8	1014	93	1.2	17
2013-01-17	12:00:00	-2.4	1015	92	1.2	20
2013-01-17	13:00:00	-2	1014	91	1.4	30
2013-01-17	14:00:00	-1.7	1014	91	1.1	26
2013-01-17	15:00:00	-1.5	1014	91	1.6	18
2013-01-17	16:00:00	-1.3	1014	91	1.8	8
2013-01-17	17:00:00	-1.2	1015	91	1.6	2
2013-01-17	18:00:00	-1.1	1015	91	1.4	1
2013-01-17	19:00:00	-1.1	1015	91	1.2	1
2013-01-17	20:00:00	-1	1016	91	0.9	1
2013-01-17	21:00:00	-1.2	1016	90	1	1
2013-01-17	22:00:00	-1.4	1016	90	1.2	1
2013-01-17	23:00:00	-1.4	1016	87	1	1
2013-01-17	1 day, 0:00:00	-1.5	1015	85	0.8	1
2013-01-18	01:00:00	-2	1015	87	0.9	1
2013-01-18	02:00:00	-2.1	1015	88	0.8	1
2013-01-18	03:00:00	-2	1014	88	0.8	1
2013-01-18	04:00:00	-2.1	1014	88	0.8	1
2013-01-18	05:00:00	-2.2	1013	89	0.7	1
2013-01-18	06:00:00	-2.2	1013	90	0.8	1
2013-01-18	07:00:00	-2.1	1012	90	0.6	1
2013-01-18	08:00:00	-2	1012	90	0.8	1
2013-01-18	09:00:00	-1.8	1012	87	0.6	2
2013-01-18	10:00:00	-1.6	1012	81	1.1	8
2013-01-18	11:00:00	-1.6	1012	78	1.1	23
2013-01-18	12:00:00	-1.6	1010	78	1.4	30
2013-01-18	13:00:00	-2	1010	78	1.4	22
2013-01-18	14:00:00	-2.1	1009	77	1.6	22
2013-01-18	15:00:00	-2.4	1008	78	1.6	14
2013-01-18	16:00:00	-2.7	1008	78	1.6	7
2013-01-18	17:00:00	-3	1008	79	1.4	2
2013-01-18	18:00:00	-3.2	1008	80	1.6	1
2013-01-18	19:00:00	-3.4	1007	79	1.8	1
2013-01-18	20:00:00	-3.8	1006	82	2	1
2013-01-18	21:00:00	-4	1006	82	1.9	1
2013-01-18	22:00:00	-4.2	1006	82	2	1
2013-01-18	23:00:00	-4.4	1005	80	1.7	1
2013-01-18	1 day, 0:00:00	-4.6	1005	80	1.6	1
2013-01-19	01:00:00	-4.8	1004	82	1.6	1
2013-01-19	02:00:00	-4.9	1003	82	1.6	1
2013-01-19	03:00:00	-5.2	1002	83	1.9	1
2013-01-19	04:00:00	-5.4	1002	82	1.5	1
2013-01-19	05:00:00	-6	1002	79	1.6	1
2013-01-19	06:00:00	-6	1002	79	1.5	1
2013-01-19	07:00:00	-6	1001	79	1.6	1
2013-01-19	08:00:00	-6.1	1001	79	1.6	1
2013-01-19	09:00:00	-6.1	1000	79	1.3	4
2013-01-19	10:00:00	-6.2	1000	81	1.1	52
2013-01-19	11:00:00	-5.8	1000	81	1.2	106
2013-01-19	12:00:00	-5.2	1000	77	1.4	126
2013-01-19	13:00:00	-4.7	1000	74	1.9	132
2013-01-19	14:00:00	-4.6	999	73	1.8	123
2013-01-19	15:00:00	-4.9	999	73	1.8	88
2013-01-19	16:00:00	-5.4	999	75	2	39
2013-01-19	17:00:00	-5.8	999	77	1.7	6
2013-01-19	18:00:00	-5.9	999	78	1.5	1
2013-01-19	19:00:00	-5.7	999	78	1.6	1
2013-01-19	20:00:00	-5.6	999	78	1.6	1
2013-01-19	21:00:00	-5.8	999	79	1.6	1
2013-01-19	22:00:00	-5.8	999	79	1.2	1
2013-01-19	23:00:00	-6	999	79	1	1
2013-01-19	1 day, 0:00:00	-6	999	80	1	1
2013-01-20	01:00:00	-6	999	81	1.3	1
2013-01-20	02:00:00	-6.1	999	82	1.4	1
2013-01-20	03:00:00	-6.2	999	83	1.6	1
2013-01-20	04:00:00	-6.2	999	83	1.4	1
2013-01-20	05:00:00	-6.4	998	83	1.5	1
2013-01-20	06:00:00	-6.5	998	84	1.2	1
2013-01-20	07:00:00	-6.4	998	84	1	1
2013-01-20	08:00:00	-6.2	998	84	1	1
2013-01-20	09:00:00	-5.8	998	83	1	8
2013-01-20	10:00:00	-5.1	998	83	1	38
2013-01-20	11:00:00	-4.5	998	82	1.2	56
2013-01-20	12:00:00	-4.1	998	80	1	72
2013-01-20	13:00:00	-3.8	997	82	1	70
2013-01-20	14:00:00	-3	996	82	1.1	124
2013-01-20	15:00:00	-2.4	996	79	1.4	76
2013-01-20	16:00:00	-2.4	996	78	1.4	29
2013-01-20	17:00:00	-2.6	997	78	1.4	7
2013-01-20	18:00:00	-2.8	997	79	1.6	1
2013-01-20	19:00:00	-3.4	997	86	1.3	1
2013-01-20	20:00:00	-3.8	997	87	1.2	1
2013-01-20	21:00:00	-3.8	997	88	1	1
2013-01-20	22:00:00	-3.8	997	85	1.5	1
2013-01-20	23:00:00	-4.2	997	89	1	1
2013-01-20	1 day, 0:00:00	-4.4	997	91	0.6	1
2013-01-21	01:00:00	-4.6	997	91	0.8	1
2013-01-21	02:00:00	-4.6	998	92	0.9	1
2013-01-21	03:00:00	-4.8	998	92	1	1
2013-01-21	04:00:00	-4.9	998	93	0.7	1
2013-01-21	05:00:00	-4.9	998	94	0.6	1
2013-01-21	06:00:00	-4.9	998	94	0.6	1
2013-01-21	07:00:00	-5	998	94	0.8	1
2013-01-21	08:00:00	-4.9	999	93	0.9	1
2013-01-21	09:00:00	-4.8	999	93	0.8	1
2013-01-21	10:00:00	-4.7	999	93	0.9	6
2013-01-21	11:00:00	-4.2	999	91	0.8	12
2013-01-21	12:00:00	-3.6	999	88	0.8	20
2013-01-21	13:00:00	-3.3	999	84	0.8	19
2013-01-21	14:00:00	-2.8	999	84	0.8	25
2013-01-21	15:00:00	-3	999	83	0.8	14
2013-01-21	16:00:00	-3.4	999	86	0.8	5
2013-01-21	17:00:00	-3.9	999	88	1	2
2013-01-21	18:00:00	-4.4	1000	92	0.8	1
2013-01-21	19:00:00	-4.2	1000	92	0.8	1
2013-01-21	20:00:00	-4.1	1000	89	0.6	1
2013-01-21	21:00:00	-4	1001	84	0.8	1
2013-01-21	22:00:00	-4.2	1001	84	0.8	1
2013-01-21	23:00:00	-4.5	1001	84	1.2	1
2013-01-21	1 day, 0:00:00	-4.7	1001	84	1	1
2013-01-22	01:00:00	-4.8	1002	85	1	1
2013-01-22	02:00:00	-5	1002	85	0.8	1
2013-01-22	03:00:00	-5.2	1002	86	0.9	1
2013-01-22	04:00:00	-5.5	1002	87	0.9	1
2013-01-22	05:00:00	-5.5	1002	87	0.8	1
2013-01-22	06:00:00	-5.6	1002	87	0.6	1
2013-01-22	07:00:00	-5.4	1003	88	0.8	1
2013-01-22	08:00:00	-5.2	1003	87	0.6	1
2013-01-22	09:00:00	-5.2	1004	87	0.9	2
2013-01-22	10:00:00	-4.8	1004	86	0.8	6
2013-01-22	11:00:00	-4.4	1005	85	1.1	10
2013-01-22	12:00:00	-4.2	1005	83	1	16
2013-01-22	13:00:00	-3.8	1005	82	1	16
2013-01-22	14:00:00	-3.8	1005	82	1.1	16
2013-01-22	15:00:00	-3.7	1005	82	1	12
2013-01-22	16:00:00	-3.8	1005	82	0.9	35
2013-01-22	17:00:00	-4	1006	83	1	14
2013-01-22	18:00:00	-4.1	1006	84	1	1
2013-01-22	19:00:00	-4.1	1006	84	1	1
2013-01-22	20:00:00	-4.2	1006	84	0.9	1
2013-01-22	21:00:00	-4.4	1006	85	0.9	1
2013-01-22	22:00:00	-4.6	1006	85	0.8	1
2013-01-22	23:00:00	-4.6	1007	85	0.7	1
2013-01-22	1 day, 0:00:00	-4.8	1007	85	0.9	1
2013-01-23	01:00:00	-4.9	1007	85	1	1
2013-01-23	02:00:00	-5	1007	85	0.8	1
2013-01-23	03:00:00	-5.2	1007	85	0.8	1
2013-01-23	04:00:00	-5.2	1007	86	0.6	1
2013-01-23	05:00:00	-5.2	1007	85	0.6	1
2013-01-23	06:00:00	-5.3	1007	85	0.6	1
2013-01-23	07:00:00	-5.2	1007	86	0.8	1
2013-01-23	08:00:00	-5.4	1007	86	0.8	1
2013-01-23	09:00:00	-5.4	1007	85	0.8	8
2013-01-23	10:00:00	-5.3	1008	85	0.8	27
2013-01-23	11:00:00	-5.1	1008	84	0.8	46
2013-01-23	12:00:00	-4.5	1008	82	0.7	79
2013-01-23	13:00:00	-4	1008	81	0.8	75
2013-01-23	14:00:00	-4.2	1008	81	0.8	58
2013-01-23	15:00:00	-3.8	1008	80	1.1	84
2013-01-23	16:00:00	-4	1008	80	1.1	42
2013-01-23	17:00:00	-4.2	1008	81	1	8
2013-01-23	18:00:00	-4.4	1008	81	0.9	1
2013-01-23	19:00:00	-4.7	1009	82	0.8	1
2013-01-23	20:00:00	-4.9	1009	83	1	1
2013-01-23	21:00:00	-5	1009	83	0.9	1
2013-01-23	22:00:00	-5.2	1009	84	0.8	1
2013-01-23	23:00:00	-5.4	1009	85	0.6	1
2013-01-23	1 day, 0:00:00	-5.6	1010	86	0.7	1
2013-01-24	01:00:00	-6.1	1009	87	0.6	1
2013-01-24	02:00:00	-6.9	1009	89	0.7	1
2013-01-24	03:00:00	-7	1009	90	0.6	1
2013-01-24	04:00:00	-6.4	1010	90	0.5	1
2013-01-24	05:00:00	-6	1010	89	0.6	1
2013-01-24	06:00:00	-5.8	1010	89	0.8	1
2013-01-24	07:00:00	-5.5	1010	90	0.8	1
2013-01-24	08:00:00	-5.2	1010	90	0.9	1
2013-01-24	09:00:00	-5	1011	90	1.2	6
2013-01-24	10:00:00	-4.5	1012	90	1.3	36
2013-01-24	11:00:00	-3.9	1012	89	1.3	75
2013-01-24	12:00:00	-3.1	1012	88	1.2	106
2013-01-24	13:00:00	-2.5	1012	86	1.2	103
2013-01-24	14:00:00	-2.2	1012	85	1.4	82
2013-01-24	15:00:00	-2.1	1013	85	1.4	57
2013-01-24	16:00:00	-2	1013	85	1.2	39
2013-01-24	17:00:00	-2	1014	83	1	10
2013-01-24	18:00:00	-2	1014	82	1.2	1
2013-01-24	19:00:00	-2.2	1015	83	1.2	1
2013-01-24	20:00:00	-2.3	1015	84	1	1
2013-01-24	21:00:00	-2.4	1016	86	1.1	1
2013-01-24	22:00:00	-2.4	1016	88	1.2	1
2013-01-24	23:00:00	-2.3	1017	88	0.8	1
2013-01-24	1 day, 0:00:00	-2.4	1017	85	0.6	1
2013-01-25	01:00:00	-2.7	1017	82	0.8	1
2013-01-25	02:00:00	-2.9	1017	82	0.8	1
2013-01-25	03:00:00	-3	1017	82	0.8	1
2013-01-25	04:00:00	-3.2	1017	82	0.8	1
2013-01-25	05:00:00	-3.4	1018	82	0.7	1
2013-01-25	06:00:00	-3.5	1018	82	0.8	1
2013-01-25	07:00:00	-3.4	1018	82	0.4	1
2013-01-25	08:00:00	-3.5	1018	83	0.7	1
2013-01-25	09:00:00	-3.6	1019	84	1.2	5
2013-01-25	10:00:00	-3.8	1019	84	1.4	28
2013-01-25	11:00:00	-4	1020	82	1.2	52
2013-01-25	12:00:00	-4.4	1020	82	1.4	78
2013-01-25	13:00:00	-4.3	1020	81	1.4	102
2013-01-25	14:00:00	-4.4	1019	81	1.4	104
2013-01-25	15:00:00	-4.4	1019	80	1.2	94
2013-01-25	16:00:00	-4.4	1019	81	0.9	56
2013-01-25	17:00:00	-4.6	1018	81	1	14
2013-01-25	18:00:00	-5.1	1018	82	1.4	1
2013-01-25	19:00:00	-5.8	1018	83	1.4	1
2013-01-25	20:00:00	-6.7	1018	84	1.8	1
2013-01-25	21:00:00	-7	1017	86	1.4	1
2013-01-25	22:00:00	-6.7	1016	86	1	1
2013-01-25	23:00:00	-6.4	1016	85	0.8	1
2013-01-25	1 day, 0:00:00	-6.1	1015	85	1	1
2013-01-26	01:00:00	-5.3	1014	85	1.8	1
2013-01-26	02:00:00	-5	1013	84	1.8	1
2013-01-26	03:00:00	-5.1	1013	84	1.4	1
2013-01-26	04:00:00	-5	1012	85	1.4	1
2013-01-26	05:00:00	-4.8	1012	85	1.4	1
2013-01-26	06:00:00	-4.8	1012	84	1.4	1
2013-01-26	07:00:00	-4.7	1012	84	1.1	1
2013-01-26	08:00:00	-4.8	1012	85	1.3	1
2013-01-26	09:00:00	-4.7	1011	85	1.4	14
2013-01-26	10:00:00	-4.6	1012	85	1.5	44
2013-01-26	11:00:00	-4.2	1012	85	1.4	68
2013-01-26	12:00:00	-4	1012	84	1.4	111
2013-01-26	13:00:00	-3.9	1012	83	1.6	109
2013-01-26	14:00:00	-3.8	1012	82	1.7	102
2013-01-26	15:00:00	-3.8	1011	82	1.4	94
2013-01-26	16:00:00	-3.6	1011	82	1.6	83
2013-01-26	17:00:00	-3.7	1012	82	1.6	28
2013-01-26	18:00:00	-4	1012	82	1.9	1
2013-01-26	19:00:00	-3.9	1012	84	1.7	1
2013-01-26	20:00:00	-3.8	1012	85	1.9	1
2013-01-26	21:00:00	-3.8	1012	88	1.2	1
2013-01-26	22:00:00	-3.6	1012	88	1.4	1
2013-01-26	23:00:00	-3.4	1012	88	1.4	1
2013-01-26	1 day, 0:00:00	-3.2	1012	88	1.2	1
2013-01-27	01:00:00	-3.1	1011	88	1.4	1
2013-01-27	02:00:00	-3	1011	88	1.2	1
2013-01-27	03:00:00	-2.7	1010	89	1.2	1
2013-01-27	04:00:00	-2.4	1010	92	1.4	1
2013-01-27	05:00:00	-2.2	1010	92	1.3	1
2013-01-27	06:00:00	-1.8	1009	91	1.4	1
2013-01-27	07:00:00	-1.5	1008	91	1.6	1
2013-01-27	08:00:00	-1.2	1008	91	1.8	1
2013-01-27	09:00:00	-0.8	1007	92	1.6	6
2013-01-27	10:00:00	-0.3	1006	92	1.9	34
2013-01-27	11:00:00	0.2	1006	92	1.6	56
2013-01-27	12:00:00	0.8	1005	90	1.8	50
2013-01-27	13:00:00	1	1004	90	1.8	62
2013-01-27	14:00:00	1.8	1002	86	1.8	74
2013-01-27	15:00:00	2.4	1002	82	2.2	71
2013-01-27	16:00:00	2.2	1001	83	2.2	24
2013-01-27	17:00:00	1.8	1001	87	1.7	8
2013-01-27	18:00:00	1.4	1001	92	1.7	1
2013-01-27	19:00:00	1.6	1002	92	1.5	1
2013-01-27	20:00:00	1.6	1002	92	1.1	1
2013-01-27	21:00:00	1.8	1003	93	0.9	1
2013-01-27	22:00:00	1.8	1004	93	1	1
2013-01-27	23:00:00	1.6	1004	94	1	1
2013-01-27	1 day, 0:00:00	1.8	1005	94	1.2	1
2013-01-28	01:00:00	1.8	1006	95	1.2	1
2013-01-28	02:00:00	1.8	1006	95	1.1	1
2013-01-28	03:00:00	1.8	1006	95	1	1
2013-01-28	04:00:00	1.9	1007	95	0.9	1
2013-01-28	05:00:00	1.7	1008	95	1.1	1
2013-01-28	06:00:00	1.8	1008	95	0.9	1
2013-01-28	07:00:00	1.8	1009	95	1	1
2013-01-28	08:00:00	1.4	1010	96	1.1	1
2013-01-28	09:00:00	1.5	1010	97	1.2	13
2013-01-28	10:00:00	2.4	1011	95	1.2	57
2013-01-28	11:00:00	3.2	1012	90	1.2	116
2013-01-28	12:00:00	3.6	1013	88	1.8	110
2013-01-28	13:00:00	4	1013	85	1.6	172
2013-01-28	14:00:00	4	1013	83	1.5	177
2013-01-28	15:00:00	4	1013	84	1.2	128
2013-01-28	16:00:00	3.9	1013	84	1.1	44
2013-01-28	17:00:00	3.6	1014	87	1.3	12
2013-01-28	18:00:00	3.2	1014	90	0.9	1
2013-01-28	19:00:00	3	1014	93	1.2	1
2013-01-28	20:00:00	2.7	1014	94	1.1	1
2013-01-28	21:00:00	2.7	1012	91	1.4	1
2013-01-28	22:00:00	2.8	1013	88	1.8	1
2013-01-28	23:00:00	2.9	1012	87	1.8	1
2013-01-28	1 day, 0:00:00	2.8	1012	87	1.6	1
2013-01-29	01:00:00	3	1010	88	1.6	1
2013-01-29	02:00:00	3.2	1008	89	2.3	1
2013-01-29	03:00:00	3.1	1008	92	2.6	1
2013-01-29	04:00:00	3.2	1008	93	2	1
2013-01-29	05:00:00	3.1	1008	94	1.8	1
2013-01-29	06:00:00	3.2	1007	96	1.9	1
2013-01-29	07:00:00	3.7	1007	96	1.4	1
2013-01-29	08:00:00	4.2	1007	94	1.3	1
2013-01-29	09:00:00	4.8	1006	93	1.2	15
2013-01-29	10:00:00	5.4	1007	92	1.8	34
2013-01-29	11:00:00	5.3	1008	94	1.8	71
2013-01-29	12:00:00	5.2	1008	95	1.8	67
2013-01-29	13:00:00	5.6	1007	96	1.6	120
2013-01-29	14:00:00	5.8	1007	96	1.4	90
2013-01-29	15:00:00	6.2	1007	96	1.5	80
2013-01-29	16:00:00	6.4	1007	96	1.5	42
2013-01-29	17:00:00	6.7	1008	97	1	11
2013-01-29	18:00:00	6.8	1008	97	1	1
2013-01-29	19:00:00	7.2	1008	98	1	1
2013-01-29	20:00:00	7.4	1008	98	1.2	1
2013-01-29	21:00:00	7.6	1008	98	1.4	1
2013-01-29	22:00:00	7.8	1008	98	1.6	1
2013-01-29	23:00:00	8	1008	98	1.7	1
2013-01-29	1 day, 0:00:00	8	1008	98	1.8	1
2013-01-30	01:00:00	8.3	1008	97	1.8	1
2013-01-30	02:00:00	8.4	1008	96	1.5	1
2013-01-30	03:00:00	8.2	1008	98	1.6	1
2013-01-30	04:00:00	8.6	1008	98	1.2	1
2013-01-30	05:00:00	8.9	1007	98	1.4	1
2013-01-30	06:00:00	9.2	1006	96	1.4	1
2013-01-30	07:00:00	9.5	1006	94	1.6	1
2013-01-30	08:00:00	9.4	1006	95	1.6	1
2013-01-30	09:00:00	9.8	1005	94	2	10
2013-01-30	10:00:00	10.3	1004	92	2.4	43
2013-01-30	11:00:00	10.7	1004	91	2	66
2013-01-30	12:00:00	11	1004	91	2.1	78
2013-01-30	13:00:00	11	1003	93	1.6	38
2013-01-30	14:00:00	11.6	1002	93	1.4	46
2013-01-30	15:00:00	11.9	1002	89	1.8	37
2013-01-30	16:00:00	10.7	1003	87	2	30
2013-01-30	17:00:00	10.7	1004	74	1.8	16
2013-01-30	18:00:00	10.1	1004	73	1.9	1
2013-01-30	19:00:00	9.2	1006	76	2	1
2013-01-30	20:00:00	8.8	1006	75	1.9	1
2013-01-30	21:00:00	8.2	1008	73	1.6	1
2013-01-30	22:00:00	8.2	1008	66	2.4	1
2013-01-30	23:00:00	8.2	1009	62	2.4	1
2013-01-30	1 day, 0:00:00	7.9	1010	61	2.2	1
2013-01-31	01:00:00	7	1010	70	2.4	1
2013-01-31	02:00:00	7	1011	72	2.4	1
2013-01-31	03:00:00	7.4	1012	67	2.1	1
2013-01-31	04:00:00	7	1012	64	2	1
2013-01-31	05:00:00	6.6	1013	64	1.7	1
2013-01-31	06:00:00	6.2	1014	67	1.4	1
2013-01-31	07:00:00	5.8	1014	66	1	1
2013-01-31	08:00:00	5.6	1013	68	0.8	2
2013-01-31	09:00:00	5.6	1013	70	0.8	14
2013-01-31	10:00:00	6.4	1012	69	1.4	64
2013-01-31	11:00:00	6.8	1012	69	2.2	124
2013-01-31	12:00:00	6.8	1010	69	2.7	114
2013-01-31	13:00:00	7.6	1009	63	2.4	139
2013-01-31	14:00:00	7.8	1008	61	2.2	64
2013-01-31	15:00:00	6.5	1008	73	2	38
2013-01-31	16:00:00	6.6	1007	75	2.2	56
2013-01-31	17:00:00	6.4	1006	75	1.9	22
2013-01-31	18:00:00	6.2	1006	78	1.6	2
2013-01-31	19:00:00	6.7	1006	75	2	1
2013-01-31	20:00:00	7.6	1007	65	2.4	1
2013-01-31	21:00:00	7.5	1008	63	2.4	1
2013-01-31	22:00:00	7.4	1008	61	2.4	1
2013-01-31	23:00:00	7.5	1009	58	2.4	1
2013-01-31	1 day, 0:00:00	7.4	1009	57	2.4	1
2013-02-01	01:00:00	7.1	1009	59	1.6	1
2013-02-01	02:00:00	6.8	1009	63	1.7	1
2013-02-01	03:00:00	6	1009	75	1	1
2013-02-01	04:00:00	5.8	1008	77	1.1	1
2013-02-01	05:00:00	5.5	1008	79	0.8	1
2013-02-01	06:00:00	5.4	1008	80	0.6	1
2013-02-01	07:00:00	5.2	1007	81	0.8	1
2013-02-01	08:00:00	4.8	1006	85	0.9	1
2013-02-01	09:00:00	4.5	1006	93	0.8	8
2013-02-01	10:00:00	4.6	1005	94	0.9	39
2013-02-01	11:00:00	4.9	1004	94	1	58
2013-02-01	12:00:00	5.4	1004	91	1	50
2013-02-01	13:00:00	5.4	1002	93	0.8	41
2013-02-01	14:00:00	5.1	1000	93	1.1	46
2013-02-01	15:00:00	4.7	999	94	1.1	26
2013-02-01	16:00:00	4.3	998	95	1.2	24
2013-02-01	17:00:00	4.2	996	96	1	10
2013-02-01	18:00:00	4.1	994	98	0.6	1
2013-02-01	19:00:00	4.2	993	100	0.5	1
2013-02-01	20:00:00	4.4	992	100	0.4	1
2013-02-01	21:00:00	4.7	991	100	0.6	1
2013-02-01	22:00:00	4.9	990	100	0.5	1
2013-02-01	23:00:00	4.8	990	100	0.8	1
2013-02-01	1 day, 0:00:00	4	990	97	1.5	1
2013-02-02	01:00:00	3.1	990	95	2	1
2013-02-02	02:00:00	2.4	991	95	2.1	1
2013-02-02	03:00:00	2.2	992	94	1.6	1
2013-02-02	04:00:00	2	992	94	1.6	1
2013-02-02	05:00:00	2	993	94	1.3	1
2013-02-02	06:00:00	2.2	994	94	1.2	1
2013-02-02	07:00:00	2.5	995	94	1	1
2013-02-02	08:00:00	2.8	996	92	1.2	1
2013-02-02	09:00:00	3.1	997	88	1.2	10
2013-02-02	10:00:00	3.3	998	86	1.2	30
2013-02-02	11:00:00	3.6	999	87	1.8	74
2013-02-02	12:00:00	3.8	1000	86	1.8	119
2013-02-02	13:00:00	3	1000	89	2.2	86
2013-02-02	14:00:00	2.8	1002	81	2.4	126
2013-02-02	15:00:00	2.6	1003	71	2.8	76
2013-02-02	16:00:00	2.7	1004	65	2.4	55
2013-02-02	17:00:00	2.8	1005	64	1.9	30
2013-02-02	18:00:00	2.2	1006	68	1	2
2013-02-02	19:00:00	1.8	1008	76	1.6	1
2013-02-02	20:00:00	1.3	1008	90	1.5	1
2013-02-02	21:00:00	1.8	1008	86	1.4	1
2013-02-02	22:00:00	1.8	1008	86	1.4	1
2013-02-02	23:00:00	2	1009	88	1.5	1
2013-02-02	1 day, 0:00:00	2.2	1009	88	2	1
2013-02-03	01:00:00	2.2	1010	89	1.8	1
2013-02-03	02:00:00	1.8	1010	92	1.3	1
2013-02-03	03:00:00	2.1	1012	89	1.4	1
2013-02-03	04:00:00	2.4	1012	86	1.7	1
2013-02-03	05:00:00	2.4	1013	85	1.8	1
2013-02-03	06:00:00	2.4	1014	83	1.6	1
2013-02-03	07:00:00	2	1014	86	1.6	1
2013-02-03	08:00:00	2.1	1014	79	1.8	1
2013-02-03	09:00:00	2.4	1015	71	1.7	23
2013-02-03	10:00:00	2.6	1015	69	1.4	58
2013-02-03	11:00:00	2.8	1015	66	1.4	86
2013-02-03	12:00:00	3.2	1015	66	1.6	118
2013-02-03	13:00:00	3.8	1015	65	1.6	150
2013-02-03	14:00:00	4.2	1014	63	1.4	98
2013-02-03	15:00:00	4.3	1014	62	1	68
2013-02-03	16:00:00	4.2	1012	64	1.1	34
2013-02-03	17:00:00	4	1012	66	1.7	11
2013-02-03	18:00:00	3.6	1010	67	2	1
2013-02-03	19:00:00	1.8	1009	84	2.2	1
2013-02-03	20:00:00	1.8	1008	89	2	1
2013-02-03	21:00:00	1.6	1008	91	1.7	1
2013-02-03	22:00:00	1.2	1007	95	1.3	1
2013-02-03	23:00:00	0.7	1007	98	0.8	1
2013-02-03	1 day, 0:00:00	0.8	1007	100	0.9	1
2013-02-04	01:00:00	1.3	1007	100	1	1
2013-02-04	02:00:00	1.6	1007	100	1	1
2013-02-04	03:00:00	1.8	1007	100	1.1	1
2013-02-04	04:00:00	1.9	1007	100	1.2	1
2013-02-04	05:00:00	2.1	1007	100	1	1
2013-02-04	06:00:00	2.3	1006	100	1	1
2013-02-04	07:00:00	2.8	1006	100	1.2	1
2013-02-04	08:00:00	3.1	1006	100	1	1
2013-02-04	09:00:00	3.2	1006	100	1.2	9
2013-02-04	10:00:00	3.6	1005	99	1.6	29
2013-02-04	11:00:00	4.2	1005	98	1.2	40
2013-02-04	12:00:00	5	1005	97	1.8	76
2013-02-04	13:00:00	5.6	1004	98	1.4	71
2013-02-04	14:00:00	6.5	1005	95	1.6	71
2013-02-04	15:00:00	8.3	1005	78	2	86
2013-02-04	16:00:00	7.6	1006	75	2	29
2013-02-04	17:00:00	7	1006	77	1.4	30
2013-02-04	18:00:00	7	1006	72	1.8	2
2013-02-04	19:00:00	7	1007	69	1.6	1
2013-02-04	20:00:00	6.8	1007	71	1.9	1
2013-02-04	21:00:00	6.4	1007	67	2.2	1
2013-02-04	22:00:00	6	1007	66	1.4	1
2013-02-04	23:00:00	5.6	1007	67	0.8	1
2013-02-04	1 day, 0:00:00	5.4	1007	70	1	1
2013-02-05	01:00:00	5.2	1006	72	1.2	1
2013-02-05	02:00:00	5.2	1006	73	1.2	1
2013-02-05	03:00:00	4.7	1005	77	1	1
2013-02-05	04:00:00	4	1004	88	0.7	1
2013-02-05	05:00:00	4	1002	87	1.2	1
2013-02-05	06:00:00	3.7	1001	91	1.2	1
2013-02-05	07:00:00	4.1	1000	89	1.2	1
2013-02-05	08:00:00	4.2	999	84	1.5	1
2013-02-05	09:00:00	4.2	998	82	2	17
2013-02-05	10:00:00	4.1	997	84	2	20
2013-02-05	11:00:00	3.4	996	92	2	44
2013-02-05	12:00:00	3.7	997	90	1.6	132
2013-02-05	13:00:00	2.7	997	84	2.6	154
2013-02-05	14:00:00	4.1	997	72	2.3	254
2013-02-05	15:00:00	4.2	997	63	2.2	91
2013-02-05	16:00:00	3.7	997	62	2.2	64
2013-02-05	17:00:00	3.2	997	61	2	19
2013-02-05	18:00:00	2.2	997	68	0.8	2
2013-02-05	19:00:00	1.7	997	74	1	1
2013-02-05	20:00:00	1.2	997	79	1.2	1
2013-02-05	21:00:00	1.2	997	82	0.8	1
2013-02-05	22:00:00	1	997	85	0.8	1
2013-02-05	23:00:00	0.8	997	87	0.6	1
2013-02-05	1 day, 0:00:00	0.6	997	87	0.5	1
2013-02-06	01:00:00	0	997	88	0.7	1
2013-02-06	02:00:00	-0.4	997	89	0.6	1
2013-02-06	03:00:00	-0.6	997	90	0.6	1
2013-02-06	04:00:00	-0.3	997	91	0.8	1
2013-02-06	05:00:00	0	996	90	1	1
2013-02-06	06:00:00	0.3	996	87	1.2	1
2013-02-06	07:00:00	0.3	996	86	1.2	1
2013-02-06	08:00:00	0	996	88	0.8	1
2013-02-06	09:00:00	0.2	996	89	0.6	21
2013-02-06	10:00:00	0.4	996	90	0.8	70
2013-02-06	11:00:00	1	997	90	0.9	67
2013-02-06	12:00:00	1.7	997	85	1	113
2013-02-06	13:00:00	2	997	81	0.8	53
2013-02-06	14:00:00	2.2	997	79	0.7	77
2013-02-06	15:00:00	2.6	998	78	0.7	69
2013-02-06	16:00:00	2.7	998	78	0.8	74
2013-02-06	17:00:00	2.7	999	76	1	39
2013-02-06	18:00:00	1.6	1000	80	1	2
2013-02-06	19:00:00	0.8	1000	85	0.6	1
2013-02-06	20:00:00	0.4	1001	84	-	1
2013-02-06	21:00:00	-0.2	1001	87	-	1
2013-02-06	22:00:00	-0.6	1002	92	0.9	1
2013-02-06	23:00:00	-0.4	1002	91	0.7	1
2013-02-06	1 day, 0:00:00	-0.2	1002	91	0.5	1
2013-02-07	01:00:00	-0.1	1002	91	-	1
2013-02-07	02:00:00	0.7	1003	91	0.8	1
2013-02-07	03:00:00	1	1003	89	0.8	1
2013-02-07	04:00:00	1.4	1003	86	0.9	1
2013-02-07	05:00:00	1.2	1004	86	0.7	1
2013-02-07	06:00:00	1.2	1004	85	0.7	1
2013-02-07	07:00:00	1	1004	86	0.7	1
2013-02-07	08:00:00	1.4	1004	83	1.2	1
2013-02-07	09:00:00	1.4	1005	81	1	18
2013-02-07	10:00:00	1.4	1006	82	1.1	57
2013-02-07	11:00:00	1.6	1006	80	1.3	72
2013-02-07	12:00:00	1.6	1007	78	1.6	66
2013-02-07	13:00:00	2.1	1007	75	1.4	157
2013-02-07	14:00:00	2.1	1007	74	1.2	52
2013-02-07	15:00:00	2.3	1007	73	1.2	80
2013-02-07	16:00:00	2.4	1008	71	1.2	46
2013-02-07	17:00:00	1.8	1008	72	1	21
2013-02-07	18:00:00	1.8	1008	72	0.8	3
2013-02-07	19:00:00	1.6	1009	73	0.8	1
2013-02-07	20:00:00	1.1	1009	75	0.6	1
2013-02-07	21:00:00	0.8	1009	76	0.6	1
2013-02-07	22:00:00	0.4	1009	79	0.4	1
2013-02-07	23:00:00	-0.2	1009	84	-	1
2013-02-07	1 day, 0:00:00	-0.2	1009	86	0.4	1
2013-02-08	01:00:00	-0.6	1009	88	-	1
2013-02-08	02:00:00	-0.6	1009	89	0.6	1
2013-02-08	03:00:00	-0.6	1009	91	0.5	1
2013-02-08	04:00:00	-0.9	1009	91	0.6	1
2013-02-08	05:00:00	-1	1009	92	0.6	1
2013-02-08	06:00:00	-1.2	1009	93	0.7	1
2013-02-08	07:00:00	-1.4	1009	96	0.6	1
2013-02-08	08:00:00	-1.6	1010	96	0.7	1
2013-02-08	09:00:00	-1.6	1010	97	0.6	10
2013-02-08	10:00:00	-1.3	1010	96	0.6	30
2013-02-08	11:00:00	-0.3	1010	95	-	37
2013-02-08	12:00:00	-0.4	1011	87	1.2	32
2013-02-08	13:00:00	0	1011	79	1.3	74
2013-02-08	14:00:00	0.6	1011	75	1.4	116
2013-02-08	15:00:00	0.4	1011	74	1.3	69
2013-02-08	16:00:00	-0.2	1011	80	1	42
2013-02-08	17:00:00	-0.6	1012	83	1	20
2013-02-08	18:00:00	-0.7	1012	83	1	2
2013-02-08	19:00:00	-0.8	1012	83	1.1	1
2013-02-08	20:00:00	-1	1013	84	1	1
2013-02-08	21:00:00	-1.2	1013	87	1	1
2013-02-08	22:00:00	-1.3	1013	90	0.8	1
2013-02-08	23:00:00	-1.2	1014	90	1	1
2013-02-08	1 day, 0:00:00	-1.2	1014	90	0.8	1
2013-02-09	01:00:00	-1.4	1014	90	1	1
2013-02-09	02:00:00	-1.4	1014	91	0.8	1
2013-02-09	03:00:00	-1.3	1015	90	0.9	1
2013-02-09	04:00:00	-1.6	1015	90	1	1
2013-02-09	05:00:00	-1.8	1015	91	0.8	1
2013-02-09	06:00:00	-1.6	1015	90	0.9	1
2013-02-09	07:00:00	-2.2	1016	91	0.6	1
2013-02-09	08:00:00	-2.7	1016	92	0.6	2
2013-02-09	09:00:00	-2	1016	91	0.6	40
2013-02-09	10:00:00	-1.5	1017	88	0.6	85
2013-02-09	11:00:00	-0.8	1017	85	0.9	125
2013-02-09	12:00:00	0.2	1017	77	1.1	244
2013-02-09	13:00:00	0.3	1017	72	1.3	138
2013-02-09	14:00:00	-	1017	74	1.4	107
2013-02-09	15:00:00	-	1017	74	1.1	72
2013-02-09	16:00:00	0.2	1017	73	0.8	52
2013-02-09	17:00:00	-	1017	71	0.8	16
2013-02-09	18:00:00	-0.3	1017	72	0.8	2
2013-02-09	19:00:00	-0.6	1017	79	0.8	1
2013-02-09	20:00:00	-0.6	1017	79	0.4	1
2013-02-09	21:00:00	-0.8	1017	77	0.6	1
2013-02-09	22:00:00	-0.8	1017	73	0.6	1
2013-02-09	23:00:00	-1.2	1017	76	0.5	1
2013-02-09	1 day, 0:00:00	-1.4	1016	79	0.7	1
2013-02-10	01:00:00	-1.8	1016	83	0.8	1
2013-02-10	02:00:00	-2	1016	85	0.6	1
2013-02-10	03:00:00	-2.2	1016	86	0.7	1
2013-02-10	04:00:00	-2.8	1016	88	0.6	1
2013-02-10	05:00:00	-3.2	1015	89	0.6	1
2013-02-10	06:00:00	-3.6	1015	89	0.5	1
2013-02-10	07:00:00	-4.2	1015	90	0.5	1
2013-02-10	08:00:00	-4.6	1015	92	0.6	2
2013-02-10	09:00:00	-4.4	1015	92	0.6	40
2013-02-10	10:00:00	-3.4	1014	87	0.9	202
2013-02-10	11:00:00	-2	1014	80	1	296
2013-02-10	12:00:00	-0.8	1014	74	1.4	359
2013-02-10	13:00:00	0.5	1013	66	1.6	349
2013-02-10	14:00:00	0.2	1012	56	2	204
2013-02-10	15:00:00	0.5	1011	53	2	142
2013-02-10	16:00:00	0.3	1011	56	2.1	84
2013-02-10	17:00:00	-0.4	1010	59	2.3	50
2013-02-10	18:00:00	-1.4	1010	60	2	4
2013-02-10	19:00:00	-2	1010	66	1.7	1
2013-02-10	20:00:00	-2.5	1010	69	1.6	1
2013-02-10	21:00:00	-3.2	1009	74	1.4	1
2013-02-10	22:00:00	-3.4	1009	77	1.4	1
2013-02-10	23:00:00	-3.2	1008	74	1.2	1
2013-02-10	1 day, 0:00:00	-3.1	1008	70	1.6	1
2013-02-11	01:00:00	-3.2	1007	69	1.8	1
2013-02-11	02:00:00	-3.4	1007	69	1.5	1
2013-02-11	03:00:00	-3.8	1006	69	1.5	1
2013-02-11	04:00:00	-4.1	1006	69	1.4	1
2013-02-11	05:00:00	-4.6	1005	71	0.8	1
2013-02-11	06:00:00	-4.6	1005	71	0.8	1
2013-02-11	07:00:00	-4.7	1005	71	0.8	1
2013-02-11	08:00:00	-5.2	1005	73	0.6	2
2013-02-11	09:00:00	-5.1	1005	74	0.6	36
2013-02-11	10:00:00	-2.8	1005	67	1	180
2013-02-11	11:00:00	-1.2	1005	60	1.2	309
2013-02-11	12:00:00	-0.6	1005	56	1.8	364
2013-02-11	13:00:00	0.2	1005	54	2	351
2013-02-11	14:00:00	0.4	1004	54	2.2	312
2013-02-11	15:00:00	0.2	1004	55	1.9	102
2013-02-11	16:00:00	-0.2	1005	59	2.2	62
2013-02-11	17:00:00	-0.6	1005	61	2.3	32
2013-02-11	18:00:00	-0.8	1005	65	2.2	3
2013-02-11	19:00:00	-0.9	1006	66	1.8	1
2013-02-11	20:00:00	-0.8	1006	67	2.2	1
2013-02-11	21:00:00	-0.8	1006	68	1.8	1
2013-02-11	22:00:00	-0.9	1006	69	1.7	1
2013-02-11	23:00:00	-1	1007	70	1.6	1
2013-02-11	1 day, 0:00:00	-1	1007	70	1.9	1
2013-02-12	01:00:00	-1.2	1008	71	1.7	1
2013-02-12	02:00:00	-1.3	1008	71	1.8	1
2013-02-12	03:00:00	-1.3	1008	72	1.6	1
2013-02-12	04:00:00	-1.4	1008	70	1.6	1
2013-02-12	05:00:00	-1.6	1008	67	2	1
2013-02-12	06:00:00	-1.6	1009	66	1.7	1
2013-02-12	07:00:00	-1.6	1009	64	1.6	1
2013-02-12	08:00:00	-1.6	1010	64	1.3	1
2013-02-12	09:00:00	-1.6	1010	63	1.6	14
2013-02-12	10:00:00	-1.3	1011	61	1.4	44
2013-02-12	11:00:00	-1	1011	60	1.3	88
2013-02-12	12:00:00	-0.6	1012	57	1.6	100
2013-02-12	13:00:00	-0.4	1012	56	1.3	100
2013-02-12	14:00:00	-	1012	55	1.2	146
2013-02-12	15:00:00	-	1012	56	1.2	96
2013-02-12	16:00:00	0	1012	58	0.8	46
2013-02-12	17:00:00	-0.2	1012	57	1	21
2013-02-12	18:00:00	-0.2	1014	58	0.8	2
2013-02-12	19:00:00	-0.3	1014	59	0.7	1
2013-02-12	20:00:00	-0.4	1014	59	0.8	1
2013-02-12	21:00:00	-0.4	1015	60	0.8	1
2013-02-12	22:00:00	-0.6	1016	61	0.9	1
2013-02-12	23:00:00	-0.8	1016	64	1	1
2013-02-12	1 day, 0:00:00	-0.9	1016	64	0.9	1
2013-02-13	01:00:00	-0.9	1017	63	0.8	1
2013-02-13	02:00:00	-1.1	1017	64	0.9	1
2013-02-13	03:00:00	-1.2	1018	64	0.8	1
2013-02-13	04:00:00	-1.4	1018	65	0.6	1
2013-02-13	05:00:00	-1.6	1018	67	1	1
2013-02-13	06:00:00	-1.8	1019	68	0.8	1
2013-02-13	07:00:00	-2.2	1020	70	0.6	1
2013-02-13	08:00:00	-2.5	1020	72	0.8	3
2013-02-13	09:00:00	-2.1	1021	73	0.8	38
2013-02-13	10:00:00	-1.4	1022	73	0.6	102
2013-02-13	11:00:00	-0.2	1022	71	0.8	200
2013-02-13	12:00:00	0.5	1023	67	0.8	285
2013-02-13	13:00:00	1	1023	63	1	184
2013-02-13	14:00:00	1	1023	59	0.8	164
2013-02-13	15:00:00	1	1024	59	1.2	111
2013-02-13	16:00:00	0.9	1024	57	0.8	83
2013-02-13	17:00:00	0.7	1024	58	0.8	42
2013-02-13	18:00:00	0.6	1025	60	0.8	4
2013-02-13	19:00:00	0.4	1025	63	0.9	1
2013-02-13	20:00:00	-0.4	1025	65	0.8	1
2013-02-13	21:00:00	-0.4	1026	65	0.6	1
2013-02-13	22:00:00	-0.4	1026	66	0.7	1
2013-02-13	23:00:00	-0.6	1026	67	0.4	1
2013-02-13	1 day, 0:00:00	-0.8	1026	68	0.8	1
2013-02-14	01:00:00	-0.6	1026	65	1.3	1
2013-02-14	02:00:00	-0.8	1026	63	1.2	1
2013-02-14	03:00:00	-1.6	1025	67	0.8	1
2013-02-14	04:00:00	-2.5	1025	70	0.9	1
2013-02-14	05:00:00	-3.5	1024	72	0.7	1
2013-02-14	06:00:00	-4	1024	73	1.2	1
2013-02-14	07:00:00	-4.6	1024	76	0.9	1
2013-02-14	08:00:00	-5	1023	79	0.8	4
2013-02-14	09:00:00	-4.8	1023	81	0.6	46
2013-02-14	10:00:00	-2.7	1022	74	0.8	194
2013-02-14	11:00:00	-0.7	1022	68	1.2	304
2013-02-14	12:00:00	0.6	1021	62	1.7	367
2013-02-14	13:00:00	1	1020	59	2.1	374
2013-02-14	14:00:00	1.6	1019	56	2	329
2013-02-14	15:00:00	2.3	1018	53	1.6	194
2013-02-14	16:00:00	2.6	1017	53	1.4	90
2013-02-14	17:00:00	2	1017	55	1.2	52
2013-02-14	18:00:00	1.3	1016	58	1.4	6
2013-02-14	19:00:00	0.8	1016	61	1.4	1
2013-02-14	20:00:00	0.4	1016	63	1.8	1
2013-02-14	21:00:00	0.2	1016	64	1.7	1
2013-02-14	22:00:00	0.3	1016	64	1.6	1
2013-02-14	23:00:00	-0.2	1016	72	1.2	1
2013-02-14	1 day, 0:00:00	-0.6	1015	79	1	1
2013-02-15	01:00:00	-0.4	1015	79	1	1
2013-02-15	02:00:00	-0.2	1014	77	0.8	1
2013-02-15	03:00:00	-0.2	1014	76	1	1
2013-02-15	04:00:00	-0.4	1014	78	0.8	1
2013-02-15	05:00:00	-0.9	1014	84	1	1
2013-02-15	06:00:00	-1.4	1014	95	1	1
2013-02-15	07:00:00	-1.4	1015	97	0.6	1
2013-02-15	08:00:00	-1.4	1015	98	0.7	2
2013-02-15	09:00:00	-1.2	1016	97	0.7	15
2013-02-15	10:00:00	-0.8	1016	94	0.9	42
2013-02-15	11:00:00	-0.4	1016	92	1.1	62
2013-02-15	12:00:00	0.2	1017	88	1	72
2013-02-15	13:00:00	0.4	1017	88	1	51
2013-02-15	14:00:00	0.8	1017	87	0.8	60
2013-02-15	15:00:00	1	1017	88	1	80
2013-02-15	16:00:00	1.4	1018	88	0.9	70
2013-02-15	17:00:00	1.6	1018	86	1.2	45
2013-02-15	18:00:00	1.9	1018	85	0.7	10
2013-02-15	19:00:00	1.9	1019	86	0.7	1
2013-02-15	20:00:00	1.8	1020	88	0.8	1
2013-02-15	21:00:00	1.6	1020	90	0.8	1
2013-02-15	22:00:00	-	-	-	-	-
2013-02-15	23:00:00	-	-	-	-	-
2013-02-15	1 day, 0:00:00	-	-	-	-	-
2013-02-16	01:00:00	-	-	-	-	-
2013-02-16	02:00:00	-	-	-	-	-
2013-02-16	03:00:00	-	-	-	-	-
2013-02-16	04:00:00	-	-	-	-	-
2013-02-16	05:00:00	-	-	-	-	-
2013-02-16	06:00:00	-	-	-	-	-
2013-02-16	07:00:00	-	-	-	-	-
2013-02-16	08:00:00	-	-	-	-	-
2013-02-16	09:00:00	-	-	-	-	-
2013-02-16	10:00:00	-	-	-	-	-
2013-02-16	11:00:00	-	-	-	-	-
2013-02-16	12:00:00	-	-	-	-	-
2013-02-16	13:00:00	-	-	-	-	-
2013-02-16	14:00:00	-	-	-	-	-
2013-02-16	15:00:00	-	-	-	-	-
2013-02-16	16:00:00	-	-	-	-	-
2013-02-16	17:00:00	-	-	-	-	-
2013-02-16	18:00:00	-	-	-	-	-
2013-02-16	19:00:00	-	-	-	-	-
2013-02-16	20:00:00	-	-	-	-	-
2013-02-16	21:00:00	-	-	-	-	-
2013-02-16	22:00:00	-	-	-	-	-
2013-02-16	23:00:00	-	-	-	-	-
2013-02-16	1 day, 0:00:00	-	-	-	-	-
2013-02-17	01:00:00	-	-	-	-	-
2013-02-17	02:00:00	-	-	-	-	-
2013-02-17	03:00:00	-	-	-	-	-
2013-02-17	04:00:00	-	-	-	-	-
2013-02-17	05:00:00	-	-	-	-	-
2013-02-17	06:00:00	-	-	-	-	-
2013-02-17	07:00:00	-	-	-	-	-
2013-02-17	08:00:00	-	-	-	-	-
2013-02-17	09:00:00	-	-	-	-	-
2013-02-17	10:00:00	-	-	-	-	-
2013-02-17	11:00:00	-	-	-	-	-
2013-02-17	12:00:00	-	-	-	-	-
2013-02-17	13:00:00	-	-	-	-	-
2013-02-17	14:00:00	-	-	-	-	-
2013-02-17	15:00:00	-	-	-	-	-
2013-02-17	16:00:00	-	-	-	-	-
2013-02-17	17:00:00	-	-	-	-	-
2013-02-17	18:00:00	-	-	-	-	-
2013-02-17	19:00:00	-	-	-	-	-
2013-02-17	20:00:00	-	-	-	-	-
2013-02-17	21:00:00	-	-	-	-	-
2013-02-17	22:00:00	-	-	-	-	-
2013-02-17	23:00:00	-	-	-	-	-
2013-02-17	1 day, 0:00:00	-	-	-	-	-
2013-02-18	01:00:00	-	-	-	-	-
2013-02-18	02:00:00	-	-	-	-	-
2013-02-18	03:00:00	-	-	-	-	-
2013-02-18	04:00:00	-	-	-	-	-
2013-02-18	05:00:00	-	-	-	-	-
2013-02-18	06:00:00	-	-	-	-	-
2013-02-18	07:00:00	-	-	-	-	-
2013-02-18	08:00:00	-	-	-	-	-
2013-02-18	09:00:00	-	-	-	-	-
2013-02-18	10:00:00	-	-	-	-	-
2013-02-18	11:00:00	-	-	-	-	-
2013-02-18	12:00:00	-	-	-	-	-
2013-02-18	13:00:00	-	-	-	-	-
2013-02-18	14:00:00	-	-	-	-	-
2013-02-18	15:00:00	-	-	-	-	-
2013-02-18	16:00:00	-	-	-	-	-
2013-02-18	17:00:00	-	-	-	-	-
2013-02-18	18:00:00	-	-	-	-	-
2013-02-18	19:00:00	-	-	-	-	-
2013-02-18	20:00:00	-	-	-	-	-
2013-02-18	21:00:00	-	-	-	-	-
2013-02-18	22:00:00	-	-	-	-	-
2013-02-18	23:00:00	-	-	-	-	-
2013-02-18	1 day, 0:00:00	-	-	-	-	-
2013-02-19	01:00:00	-	-	-	-	-
2013-02-19	02:00:00	-	-	-	-	-
2013-02-19	03:00:00	-	-	-	-	-
2013-02-19	04:00:00	-	-	-	-	-
2013-02-19	05:00:00	-	-	-	-	-
2013-02-19	06:00:00	-	-	-	-	-
2013-02-19	07:00:00	-	-	-	-	-
2013-02-19	08:00:00	-	-	-	-	-
2013-02-19	09:00:00	-	-	-	-	-
2013-02-19	10:00:00	-	-	-	-	-
2013-02-19	11:00:00	-	-	-	-	-
2013-02-19	12:00:00	1.7	1013	91	1.2	18
2013-02-19	13:00:00	1.7	1013	91	0.8	23
2013-02-19	14:00:00	1.8	1013	92	0.6	28
2013-02-19	15:00:00	1.8	1013	93	1.2	18
2013-02-19	16:00:00	1.5	1013	94	1.2	16
2013-02-19	17:00:00	1.2	1014	97	1	12
2013-02-19	18:00:00	1.2	1014	96	0.7	4
2013-02-19	19:00:00	1	1015	93	0.8	1
2013-02-19	20:00:00	1	1016	91	0.8	1
2013-02-19	21:00:00	0.6	1016	87	1.1	1
2013-02-19	22:00:00	0.2	1017	84	1	1
2013-02-19	23:00:00	-	1018	83	0.9	1
2013-02-19	1 day, 0:00:00	-0.5	1018	81	0.8	1
2013-02-20	01:00:00	-0.9	1019	82	1	1
2013-02-20	02:00:00	-0.9	1019	84	1	1
2013-02-20	03:00:00	-1	1019	86	1.1	1
2013-02-20	04:00:00	-1	1019	86	1	1
2013-02-20	05:00:00	-1.1	1020	88	1.2	1
2013-02-20	06:00:00	-1.2	1020	89	1.1	1
2013-02-20	07:00:00	-1.2	1020	89	1.1	1
2013-02-20	08:00:00	-1.3	1021	85	1	6
2013-02-20	09:00:00	-1.4	1022	82	1.4	62
2013-02-20	10:00:00	-0.9	1022	78	1.4	171
2013-02-20	11:00:00	-0.5	1022	77	1.2	160
2013-02-20	12:00:00	-0.8	1022	76	1.6	121
2013-02-20	13:00:00	-0.4	1022	77	1.2	227
2013-02-20	14:00:00	-0.4	1022	76	1.1	134
2013-02-20	15:00:00	-0.3	1022	79	1.1	162
2013-02-20	16:00:00	-0.3	1022	74	1.2	119
2013-02-20	17:00:00	-0.3	1022	75	1	71
2013-02-20	18:00:00	-0.6	1022	77	1.2	14
2013-02-20	19:00:00	-1	1022	79	1.2	1
2013-02-20	20:00:00	-1.5	1023	78	0.8	1
2013-02-20	21:00:00	-1.4	1023	78	0.8	1
2013-02-20	22:00:00	-1.8	1023	77	1	1
2013-02-20	23:00:00	-2	1023	82	0.9	1
2013-02-20	1 day, 0:00:00	-2.1	1023	83	0.8	1
2013-02-21	01:00:00	-2.1	1023	82	0.8	1
2013-02-21	02:00:00	-2.2	1023	81	0.8	1
2013-02-21	03:00:00	-2.6	1022	79	1	1
2013-02-21	04:00:00	-3.2	1022	81	0.8	1
2013-02-21	05:00:00	-3.6	1022	84	0.8	1
2013-02-21	06:00:00	-3.2	1022	85	1	1
2013-02-21	07:00:00	-3.2	1021	88	1	1
2013-02-21	08:00:00	-3	1022	89	1.1	6
2013-02-21	09:00:00	-2.5	1022	86	0.9	56
2013-02-21	10:00:00	-1.8	1022	81	1	168
2013-02-21	11:00:00	-0.2	1022	69	1.2	274
2013-02-21	12:00:00	-0.8	1022	73	1	196
2013-02-21	13:00:00	-0.4	1021	70	1.1	188
2013-02-21	14:00:00	-0.7	1021	68	1.2	154
2013-02-21	15:00:00	-0.9	1020	77	1	142
2013-02-21	16:00:00	-1.6	1020	84	1	98
2013-02-21	17:00:00	-1.8	1020	87	1	35
2013-02-21	18:00:00	-1.6	1020	84	0.8	12
2013-02-21	19:00:00	-2	1020	84	0.9	1
2013-02-21	20:00:00	-2.4	1020	84	0.8	1
2013-02-21	21:00:00	-2.4	1019	80	0.8	1
2013-02-21	22:00:00	-2.6	1019	82	0.8	1
2013-02-21	23:00:00	-2.8	1019	80	1	1
2013-02-21	1 day, 0:00:00	-3	1019	78	1	1
2013-02-22	01:00:00	-3.2	1019	77	1.1	1
2013-02-22	02:00:00	-3.6	1018	81	0.8	1
2013-02-22	03:00:00	-3.8	1018	84	0.7	1
2013-02-22	04:00:00	-4.2	1018	86	0.8	1
2013-02-22	05:00:00	-4.2	1017	81	0.8	1
2013-02-22	06:00:00	-4.2	1017	77	0.8	1
2013-02-22	07:00:00	-4.2	1017	80	0.9	1
2013-02-22	08:00:00	-4.4	1017	83	0.9	8
2013-02-22	09:00:00	-4.4	1017	82	1	54
2013-02-22	10:00:00	-3.6	1017	77	1	197
2013-02-22	11:00:00	-2.8	1017	75	1.1	284
2013-02-22	12:00:00	-2.8	1016	73	1	160
2013-02-22	13:00:00	-2.7	1016	77	1.2	246
2013-02-22	14:00:00	-2.8	1015	81	1	170
2013-02-22	15:00:00	-2.8	1015	84	1.2	162
2013-02-22	16:00:00	-3	1014	84	1.2	106
2013-02-22	17:00:00	-3.3	1014	85	1	38
2013-02-22	18:00:00	-3.6	1014	87	0.8	10
2013-02-22	19:00:00	-4	1015	88	0.8	1
2013-02-22	20:00:00	-3.8	1015	85	0.9	1
2013-02-22	21:00:00	-3.6	1015	81	0.8	1
2013-02-22	22:00:00	-3.8	1015	80	1	1
2013-02-22	23:00:00	-4.2	1014	80	1	1
2013-02-22	1 day, 0:00:00	-4.4	1014	82	1	1
2013-02-23	01:00:00	-4.6	1014	84	1	1
2013-02-23	02:00:00	-4.7	1014	85	1	1
2013-02-23	03:00:00	-4.8	1013	85	1	1
2013-02-23	04:00:00	-5	1012	85	1	1
2013-02-23	05:00:00	-5	1012	86	1	1
2013-02-23	06:00:00	-4.8	1012	88	1	1
2013-02-23	07:00:00	-5	1012	89	0.9	1
2013-02-23	08:00:00	-5	1012	90	1	16
2013-02-23	09:00:00	-4.6	1012	87	1.2	59
2013-02-23	10:00:00	-3.9	1012	82	1.2	156
2013-02-23	11:00:00	-3.2	1012	77	1.4	254
2013-02-23	12:00:00	-3.2	1012	76	1.3	194
2013-02-23	13:00:00	-3.2	1012	78	1.4	164
2013-02-23	14:00:00	-3.1	1012	78	1.3	115
2013-02-23	15:00:00	-2.9	1012	78	1.2	100
2013-02-23	16:00:00	-3	1012	81	1.4	102
2013-02-23	17:00:00	-3.2	1012	86	1.2	38
2013-02-23	18:00:00	-3.4	1012	91	1.4	8
2013-02-23	19:00:00	-3.2	1012	93	1.4	1
2013-02-23	20:00:00	-3	1012	94	1.2	1
2013-02-23	21:00:00	-2.8	1012	94	1	1
2013-02-23	22:00:00	-2.5	1012	94	0.8	1
2013-02-23	23:00:00	-2.4	1012	94	1	1
2013-02-23	1 day, 0:00:00	-2.1	1012	95	0.8	1
2013-02-24	01:00:00	-1.9	1012	94	1	1
2013-02-24	02:00:00	-1.8	1011	94	0.8	1
2013-02-24	03:00:00	-1.4	1012	91	0.7	1
2013-02-24	04:00:00	-1.2	1012	90	0.9	1
2013-02-24	05:00:00	-1.3	1011	92	0.8	1
2013-02-24	06:00:00	-1.3	1011	92	1.4	1
2013-02-24	07:00:00	-1.4	1011	92	1.1	1
2013-02-24	08:00:00	-1.4	1011	93	1	2
2013-02-24	09:00:00	-1.3	1011	95	1	18
2013-02-24	10:00:00	-0.8	1012	94	1	40
2013-02-24	11:00:00	-0.4	1012	94	1	39
2013-02-24	12:00:00	0.4	1012	92	1.1	77
2013-02-24	13:00:00	1	1012	90	1.4	102
2013-02-24	14:00:00	0.7	1012	90	1.4	51
2013-02-24	15:00:00	0.9	1012	89	1	26
2013-02-24	16:00:00	0.8	1013	90	0.8	12
2013-02-24	17:00:00	0.9	1013	89	0.8	9
2013-02-24	18:00:00	0.6	1013	92	1.2	2
2013-02-24	19:00:00	0.7	1014	94	0.8	1
2013-02-24	20:00:00	0.9	1014	92	0.8	1
2013-02-24	21:00:00	0.8	1014	94	0.8	1
2013-02-24	22:00:00	0.7	1015	95	0.6	1
2013-02-24	23:00:00	0.7	1016	95	0.7	1
2013-02-24	1 day, 0:00:00	0.7	1016	95	1	1
2013-02-25	01:00:00	0.6	1016	95	1	1
2013-02-25	02:00:00	0.7	1016	95	0.9	1
2013-02-25	03:00:00	0.8	1016	95	0.9	1
2013-02-25	04:00:00	0.8	1016	95	1	1
2013-02-25	05:00:00	0.8	1016	95	1.1	1
2013-02-25	06:00:00	0.6	1016	97	1	1
2013-02-25	07:00:00	0.8	1017	97	1.1	1
2013-02-25	08:00:00	0.8	1017	98	1	4
2013-02-25	09:00:00	1	1017	100	1	18
2013-02-25	10:00:00	1	1018	99	0.8	28
2013-02-25	11:00:00	1.4	1018	98	1	71
2013-02-25	12:00:00	1.8	1018	97	1	150
2013-02-25	13:00:00	2.5	1018	93	1	143
2013-02-25	14:00:00	2.2	1019	91	0.8	36
2013-02-25	15:00:00	2.1	1019	91	0.8	30
2013-02-25	16:00:00	2	1020	91	0.8	25
2013-02-25	17:00:00	1.9	1020	93	0.7	9
2013-02-25	18:00:00	1.8	1021	94	0.8	3
2013-02-25	19:00:00	1.9	1022	94	0.6	1
2013-02-25	20:00:00	1.8	1022	95	0.8	1
2013-02-25	21:00:00	1.8	1023	95	0.6	1
2013-02-25	22:00:00	2	1024	94	0.7	1
2013-02-25	23:00:00	1.9	1024	94	0.8	1
2013-02-25	1 day, 0:00:00	1.8	1024	95	0.6	1
2013-02-26	01:00:00	1.8	1025	95	0.8	1
2013-02-26	02:00:00	1.7	1026	96	0.6	1
2013-02-26	03:00:00	1.8	1026	97	0.4	1
2013-02-26	04:00:00	1.8	1026	97	0.7	1
2013-02-26	05:00:00	1.6	1027	98	0.8	1
2013-02-26	06:00:00	1.6	1027	100	0.8	1
2013-02-26	07:00:00	1.6	1028	100	0.7	1
2013-02-26	08:00:00	1.7	1028	99	0.8	6
2013-02-26	09:00:00	2	1028	97	0.6	20
2013-02-26	10:00:00	2.2	1029	95	0.9	44
2013-02-26	11:00:00	2.6	1029	94	0.8	66
2013-02-26	12:00:00	3	1030	93	1	73
2013-02-26	13:00:00	3.4	1029	91	1	134
2013-02-26	14:00:00	3.8	1029	88	1	101
2013-02-26	15:00:00	4.3	1029	86	0.8	98
2013-02-26	16:00:00	4.4	1028	85	0.8	100
2013-02-26	17:00:00	3.4	1029	87	0.8	26
2013-02-26	18:00:00	2.6	1029	90	0.9	4
2013-02-26	19:00:00	1.8	1029	92	1	1
2013-02-26	20:00:00	1.4	1030	95	1	1
2013-02-26	21:00:00	1	1030	96	0.9	1
2013-02-26	22:00:00	0.8	1030	97	1	1
2013-02-26	23:00:00	0.6	1030	97	1.3	1
2013-02-26	1 day, 0:00:00	0.6	1030	96	0.8	1
2013-02-27	01:00:00	0.5	1031	96	0.8	1
2013-02-27	02:00:00	0.4	1031	96	0.8	1
2013-02-27	03:00:00	0.4	1030	96	0.6	1
2013-02-27	04:00:00	0.5	1030	94	0.6	1
2013-02-27	05:00:00	0.4	1030	92	0.8	1
2013-02-27	06:00:00	0.2	1030	91	0.8	1
2013-02-27	07:00:00	0.2	1030	90	0.8	1
2013-02-27	08:00:00	0.2	1030	91	1.2	3
2013-02-27	09:00:00	0.2	1031	89	1.3	16
2013-02-27	10:00:00	0.4	1031	88	1	34
2013-02-27	11:00:00	0.4	1031	89	1.2	46
2013-02-27	12:00:00	0.6	1031	87	1.2	70
2013-02-27	13:00:00	0.6	1031	86	1	65
2013-02-27	14:00:00	0.8	1030	85	1.1	66
2013-02-27	15:00:00	0.8	1030	85	1.1	62
2013-02-27	16:00:00	0.9	1030	85	1.3	42
2013-02-27	17:00:00	0.8	1030	85	1.2	22
2013-02-27	18:00:00	0.8	1030	85	1	5
2013-02-27	19:00:00	0.8	1030	85	1.2	1
2013-02-27	20:00:00	0.6	1030	86	1.4	1
2013-02-27	21:00:00	0.4	1030	87	1.4	1
2013-02-27	22:00:00	0.4	1030	87	0.5	1
2013-02-27	23:00:00	0.4	1030	87	0.7	1
2013-02-27	1 day, 0:00:00	0.4	1030	87	0.8	1
2013-02-28	01:00:00	0.4	1029	88	0.7	1
2013-02-28	02:00:00	0.6	1029	88	0.5	1
2013-02-28	03:00:00	0.5	1028	89	0.6	1
2013-02-28	04:00:00	0.5	1028	90	0.7	1
2013-02-28	05:00:00	0.5	1027	90	0.6	1
2013-02-28	06:00:00	0.6	1027	91	0.6	1
2013-02-28	07:00:00	0.6	1027	91	0.7	1
2013-02-28	08:00:00	0.7	1027	91	0.6	10
2013-02-28	09:00:00	1.2	1027	90	0.6	50
2013-02-28	10:00:00	1.7	1027	88	0.6	100
2013-02-28	11:00:00	2.2	1027	84	0.7	108
2013-02-28	12:00:00	2.8	1027	81	0.6	118
2013-02-28	13:00:00	3.2	1026	78	0.6	116
2013-02-28	14:00:00	3.4	1026	76	0.8	86
2013-02-28	15:00:00	3.4	1026	75	1	77
2013-02-28	16:00:00	3.3	1025	74	0.8	58
2013-02-28	17:00:00	3.2	1025	73	0.8	32
2013-02-28	18:00:00	3	1024	73	0.9	10
2013-02-28	19:00:00	2.8	1025	73	0.8	1
2013-02-28	20:00:00	2.6	1024	75	0.9	1
2013-02-28	21:00:00	2.2	1024	76	0.7	1
2013-02-28	22:00:00	2.2	1024	76	0.8	1
2013-02-28	23:00:00	2.1	1024	78	1	1
2013-02-28	1 day, 0:00:00	1.8	1024	78	1	1
2013-03-01	01:00:00	1.4	1024	80	1	1
2013-03-01	02:00:00	1.4	1023	83	0.6	1
2013-03-01	03:00:00	1.4	1023	88	-	1
2013-03-01	04:00:00	1.2	1022	91	0.5	1
2013-03-01	05:00:00	1.2	1022	94	0.8	1
2013-03-01	06:00:00	1.2	1022	96	0.6	1
2013-03-01	07:00:00	1.4	1022	96	0.4	1
2013-03-01	08:00:00	1.4	1022	98	0.7	6
2013-03-01	09:00:00	1.8	1022	96	1.1	26
2013-03-01	10:00:00	1.9	1022	94	1.2	35
2013-03-01	11:00:00	2.1	1023	88	1.6	56
2013-03-01	12:00:00	2.7	1023	83	1.3	128
2013-03-01	13:00:00	3.1	1023	75	1.7	118
2013-03-01	14:00:00	3.2	1023	74	1.6	90
2013-03-01	15:00:00	3.2	1022	72	1.4	80
2013-03-01	16:00:00	3	1022	71	1.6	56
2013-03-01	17:00:00	2.4	1023	72	1.4	26
2013-03-01	18:00:00	2.4	1023	72	1	8
2013-03-01	19:00:00	2.2	1023	73	1.3	1
2013-03-01	20:00:00	2	1024	72	1.4	1
2013-03-01	21:00:00	1.8	1024	73	1	1
2013-03-01	22:00:00	1.8	1024	73	0.9	1
2013-03-01	23:00:00	1.6	1024	74	0.6	1
2013-03-01	1 day, 0:00:00	1.4	1025	74	-	1
2013-03-02	01:00:00	1.4	1025	74	0.6	1
2013-03-02	02:00:00	1.3	1025	74	0.4	1
2013-03-02	03:00:00	1	1024	77	0.5	1
2013-03-02	04:00:00	0.6	1024	79	0.6	1
2013-03-02	05:00:00	-0.1	1024	84	0.4	1
2013-03-02	06:00:00	-0.8	1024	89	0.4	1
2013-03-02	07:00:00	-1.5	1024	92	-	1
2013-03-02	08:00:00	-1.6	1025	94	-	14
2013-03-02	09:00:00	-0.8	1025	92	0.8	104
2013-03-02	10:00:00	2.2	1024	76	0.6	305
2013-03-02	11:00:00	3	1024	70	1	426
2013-03-02	12:00:00	4.6	1024	60	1.2	506
2013-03-02	13:00:00	5.8	1024	52	1.2	532
2013-03-02	14:00:00	6.4	1022	49	1.2	504
2013-03-02	15:00:00	7.2	1022	46	1.2	393
2013-03-02	16:00:00	7.4	1021	46	1.2	185
2013-03-02	17:00:00	6.8	1021	46	1	76
2013-03-02	18:00:00	5.7	1020	48	1	18
2013-03-02	19:00:00	4	1021	59	1.2	1
2013-03-02	20:00:00	2.8	1021	68	1.1	1
2013-03-02	21:00:00	2	1021	72	1.5	1
2013-03-02	22:00:00	1.4	1021	76	1.3	1
2013-03-02	23:00:00	0.9	1021	79	1.6	1
2013-03-02	1 day, 0:00:00	1	1022	78	1.7	1
2013-03-03	01:00:00	1	1022	77	1.2	1
2013-03-03	02:00:00	1.1	1022	76	1.2	1
2013-03-03	03:00:00	1.1	1021	76	1	1
2013-03-03	04:00:00	1.2	1021	76	0.6	1
2013-03-03	05:00:00	1.2	1021	78	0.6	1
2013-03-03	06:00:00	1.2	1021	79	0.6	1
2013-03-03	07:00:00	1	1021	82	0.6	1
2013-03-03	08:00:00	0.9	1021	84	0.6	9
2013-03-03	09:00:00	0.8	1022	87	0.6	25
2013-03-03	10:00:00	0.8	1022	91	0.6	52
2013-03-03	11:00:00	1.2	1022	93	0.6	62
2013-03-03	12:00:00	1.9	1022	91	0.7	128
2013-03-03	13:00:00	3.2	1022	83	1	172
2013-03-03	14:00:00	4	1022	75	1.2	158
2013-03-03	15:00:00	4	1022	69	1.3	102
2013-03-03	16:00:00	4.1	1022	66	1.2	118
2013-03-03	17:00:00	4	1022	66	1	68
2013-03-03	18:00:00	3.8	1022	67	0.8	18
2013-03-03	19:00:00	3.6	1022	68	0.8	1
2013-03-03	20:00:00	3.6	1022	68	0.6	1
2013-03-03	21:00:00	3.3	1022	69	0.6	1
2013-03-03	22:00:00	3	1022	70	0.4	1
2013-03-03	23:00:00	2.4	1023	73	-	1
2013-03-03	1 day, 0:00:00	1.2	1022	79	-	1
2013-03-04	01:00:00	0	1022	86	-	1
2013-03-04	02:00:00	-0.8	1022	91	-	1
2013-03-04	03:00:00	-1.4	1022	94	-	1
2013-03-04	04:00:00	-1.8	1022	96	0.4	1
2013-03-04	05:00:00	-2	1022	97	0.4	1
2013-03-04	06:00:00	-2.4	1022	98	-	1
2013-03-04	07:00:00	-2.5	1021	99	0.5	1
2013-03-04	08:00:00	-2.4	1021	99	-	26
2013-03-04	09:00:00	-0.4	1022	92	0.8	128
2013-03-04	10:00:00	2.4	1022	77	0.8	327
2013-03-04	11:00:00	3.8	1021	67	1.4	449
2013-03-04	12:00:00	5.6	1021	59	1.3	525
2013-03-04	13:00:00	7.4	1020	52	1.2	550
2013-03-04	14:00:00	8.9	1020	46	1.1	520
2013-03-04	15:00:00	10	1018	43	1	414
2013-03-04	16:00:00	10.6	1018	40	1	190
2013-03-04	17:00:00	10.8	1017	36	1.8	81
2013-03-04	18:00:00	9.4	1017	39	1.8	18
2013-03-04	19:00:00	7.5	1017	46	2	1
2013-03-04	20:00:00	6.2	1017	55	2	1
2013-03-04	21:00:00	5.2	1017	58	1	1
2013-03-04	22:00:00	4	1017	64	0.6	1
2013-03-04	23:00:00	2.7	1017	70	-	1
2013-03-04	1 day, 0:00:00	2	1016	75	0.6	1
2013-03-05	01:00:00	1.4	1016	79	0.6	1
2013-03-05	02:00:00	0.6	1016	81	0.8	1
2013-03-05	03:00:00	-0.3	1015	86	0.4	1
2013-03-05	04:00:00	-0.8	1014	89	0.5	1
2013-03-05	05:00:00	-1.2	1014	92	-	1
2013-03-05	06:00:00	-1.6	1013	93	0.4	1
2013-03-05	07:00:00	-1.4	1013	91	1	1
2013-03-05	08:00:00	-1.6	1013	91	0.8	28
2013-03-05	09:00:00	0.8	1013	83	0.8	141
2013-03-05	10:00:00	3.9	1012	69	0.9	342
2013-03-05	11:00:00	6.2	1012	55	1.2	462
2013-03-05	12:00:00	7.4	1012	50	1.6	537
2013-03-05	13:00:00	9.4	1011	45	1.4	558
2013-03-05	14:00:00	11.2	1010	42	1.2	525
2013-03-05	15:00:00	12	1009	41	1.1	408
2013-03-05	16:00:00	12.4	1009	42	1	200
2013-03-05	17:00:00	12.3	1008	43	0.7	90
2013-03-05	18:00:00	11	1008	46	0.6	20
2013-03-05	19:00:00	9.5	1008	51	0.8	1
2013-03-05	20:00:00	8	1008	57	0.8	1
2013-03-05	21:00:00	5.7	1008	65	0.7	1
2013-03-05	22:00:00	4.6	1008	69	0.4	1
2013-03-05	23:00:00	3.4	1008	73	0.7	1
2013-03-05	1 day, 0:00:00	2.4	1007	80	0.6	1
2013-03-06	01:00:00	1.6	1007	84	0.8	1
2013-03-06	02:00:00	0.8	1007	87	0.8	1
2013-03-06	03:00:00	0.2	1006	91	0.6	1
2013-03-06	04:00:00	0	1006	93	0.6	1
2013-03-06	05:00:00	-0.2	1006	93	-	1
2013-03-06	06:00:00	-0.6	1006	95	0.7	1
2013-03-06	07:00:00	-0.8	1006	96	0.7	1
2013-03-06	08:00:00	-0.7	1006	96	0.5	30
2013-03-06	09:00:00	1.2	1005	89	0.4	143
2013-03-06	10:00:00	4.1	1005	75	0.8	322
2013-03-06	11:00:00	6.6	1005	64	0.9	429
2013-03-06	12:00:00	9.4	1004	54	0.9	506
2013-03-06	13:00:00	12	1004	47	0.8	508
2013-03-06	14:00:00	15.1	1003	39	0.6	492
2013-03-06	15:00:00	16.1	1002	35	0.7	404
2013-03-06	16:00:00	16.5	1002	32	0.8	199
2013-03-06	17:00:00	16.4	1001	31	0.8	101
2013-03-06	18:00:00	14.7	1001	32	0.5	24
2013-03-06	19:00:00	12.8	1002	36	0.5	1
2013-03-06	20:00:00	10.8	1002	42	-	1
2013-03-06	21:00:00	8.7	1002	51	-	1
2013-03-06	22:00:00	7.2	1002	61	-	1
2013-03-06	23:00:00	6.6	1002	68	0.7	1
2013-03-06	1 day, 0:00:00	6.4	1001	68	0.6	1
2013-03-07	01:00:00	6	1001	70	0.6	1
2013-03-07	02:00:00	5.9	1001	71	0.9	1
2013-03-07	03:00:00	5.7	1000	72	0.8	1
2013-03-07	04:00:00	5.6	1000	74	0.6	1
2013-03-07	05:00:00	5.6	1000	75	0.6	1
2013-03-07	06:00:00	5.5	1000	75	0.6	1
2013-03-07	07:00:00	5.8	1000	74	1.2	1
2013-03-07	08:00:00	6.1	1000	74	0.8	22
2013-03-07	09:00:00	6.8	1000	72	1	115
2013-03-07	10:00:00	8	1000	67	0.7	138
2013-03-07	11:00:00	8.9	1000	64	0.7	174
2013-03-07	12:00:00	10.2	1000	58	0.8	180
2013-03-07	13:00:00	10.6	1000	57	0.8	140
2013-03-07	14:00:00	10.8	1000	58	0.6	105
2013-03-07	15:00:00	10.5	1000	58	1	82
2013-03-07	16:00:00	10.2	1000	59	1.2	81
2013-03-07	17:00:00	10.1	1000	60	1.4	84
2013-03-07	18:00:00	9.4	1000	63	1.5	30
2013-03-07	19:00:00	8.6	1001	69	1.4	2
2013-03-07	20:00:00	7.8	1002	75	1.3	1
2013-03-07	21:00:00	7.4	1002	78	1	1
2013-03-07	22:00:00	7.1	1002	82	0.8	1
2013-03-07	23:00:00	7.2	1002	83	0.7	1
2013-03-07	1 day, 0:00:00	7.1	1002	85	0.4	1
2013-03-08	01:00:00	6.6	1002	91	0.6	1
2013-03-08	02:00:00	6.5	1001	93	0.5	1
2013-03-08	03:00:00	6.4	1001	94	0.4	1
2013-03-08	04:00:00	6.3	1001	95	0.6	1
2013-03-08	05:00:00	6.1	1001	94	0.6	1
2013-03-08	06:00:00	6	1001	94	0.6	1
2013-03-08	07:00:00	5.9	1001	94	0.8	1
2013-03-08	08:00:00	6	1001	93	1	16
2013-03-08	09:00:00	6.4	1002	91	0.9	54
2013-03-08	10:00:00	7	1002	89	0.9	117
2013-03-08	11:00:00	7.6	1001	86	1.2	148
2013-03-08	12:00:00	8	1001	84	1.4	218
2013-03-08	13:00:00	8.3	1001	82	1.4	310
2013-03-08	14:00:00	9.7	1001	74	1.5	400
2013-03-08	15:00:00	9.2	1001	73	1.8	364
2013-03-08	16:00:00	8.3	1001	75	1.6	193
2013-03-08	17:00:00	6.9	1001	79	1.5	73
2013-03-08	18:00:00	5.8	1002	83	1.4	24
2013-03-08	19:00:00	5	1002	86	1.3	2
2013-03-08	20:00:00	4.6	1002	87	1.3	1
2013-03-08	21:00:00	4.3	1003	87	1.1	1
2013-03-08	22:00:00	4	1003	88	1	1
2013-03-08	23:00:00	3.6	1003	88	1	1
2013-03-08	1 day, 0:00:00	3.2	1003	90	1	1
2013-03-09	01:00:00	2.8	1002	93	1	1
2013-03-09	02:00:00	2.7	1002	94	1	1
2013-03-09	03:00:00	2.6	1002	93	0.8	1
2013-03-09	04:00:00	2.6	1002	93	0.8	1
2013-03-09	05:00:00	2.5	1001	94	0.8	1
2013-03-09	06:00:00	2.4	1001	95	0.7	1
2013-03-09	07:00:00	2.4	1001	97	0.4	1
2013-03-09	08:00:00	2.5	1001	99	0.6	8
2013-03-09	09:00:00	2.4	1001	100	0.6	28
2013-03-09	10:00:00	2.9	1001	100	0.5	34
2013-03-09	11:00:00	3.4	1000	100	0.4	58
2013-03-09	12:00:00	4.2	1000	99	0.6	104
2013-03-09	13:00:00	4.8	1000	98	0.4	60
2013-03-09	14:00:00	5	1000	99	0.6	56
2013-03-09	15:00:00	5.2	1000	99	0.5	36
2013-03-09	16:00:00	5.6	1000	99	0.6	48
2013-03-09	17:00:00	6.2	999	98	-	36
2013-03-09	18:00:00	6.5	999	98	0.6	22
2013-03-09	19:00:00	6.4	999	97	-	2
2013-03-09	20:00:00	5.9	999	98	-	1
2013-03-09	21:00:00	5.9	999	99	-	1
2013-03-09	22:00:00	5.8	999	98	0.5	1
2013-03-09	23:00:00	6.1	999	99	0.7	1
2013-03-09	1 day, 0:00:00	6.1	998	100	0.7	1
2013-03-10	01:00:00	6.4	998	100	0.6	1
2013-03-10	02:00:00	6.7	998	100	0.8	1
2013-03-10	03:00:00	6.8	998	99	0.8	1
2013-03-10	04:00:00	6.6	997	99	0.9	1
2013-03-10	05:00:00	6.5	997	97	0.8	1
2013-03-10	06:00:00	5.2	997	97	1.2	1
2013-03-10	07:00:00	4	997	98	1.8	1
2013-03-10	08:00:00	3.4	997	97	1	8
2013-03-10	09:00:00	3.2	998	97	0.8	14
2013-03-10	10:00:00	3.2	998	97	0.6	50
2013-03-10	11:00:00	3.2	998	97	0.6	60
2013-03-10	12:00:00	3.3	998	97	0.6	101
2013-03-10	13:00:00	3.5	998	96	0.8	89
2013-03-10	14:00:00	3.5	998	96	0.6	58
2013-03-10	15:00:00	2.4	998	97	0.9	40
2013-03-10	16:00:00	1.4	998	98	0.8	27
2013-03-10	17:00:00	0.5	999	99	0.8	20
2013-03-10	18:00:00	-0.2	999	98	1.2	10
2013-03-10	19:00:00	-1	1000	96	1.6	1
2013-03-10	20:00:00	-1.6	1001	94	1.6	1
2013-03-10	21:00:00	-2	1001	92	1	1
2013-03-10	22:00:00	-2.4	1002	90	1	1
2013-03-10	23:00:00	-2.6	1002	88	0.9	1
2013-03-10	1 day, 0:00:00	-2.8	1002	88	1.1	1
2013-03-11	01:00:00	-3	1002	88	1.2	1
2013-03-11	02:00:00	-3.2	1003	88	1	1
2013-03-11	03:00:00	-3.4	1003	88	0.9	1
2013-03-11	04:00:00	-3.6	1003	87	0.8	1
2013-03-11	05:00:00	-3.9	1003	88	1.1	1
2013-03-11	06:00:00	-4.2	1003	89	0.9	1
2013-03-11	07:00:00	-4.2	1004	89	1	1
2013-03-11	08:00:00	-4.3	1004	88	1	4
2013-03-11	09:00:00	-4.2	1004	88	1	16
2013-03-11	10:00:00	-4.1	1005	87	1	32
2013-03-11	11:00:00	-3.7	1005	86	1	84
2013-03-11	12:00:00	-3.4	1005	85	1	122
2013-03-11	13:00:00	-3.3	1005	83	1.2	97
2013-03-11	14:00:00	-3	1005	81	1	102
2013-03-11	15:00:00	-2.8	1005	78	1	88
2013-03-11	16:00:00	-2.7	1005	76	1	60
2013-03-11	17:00:00	-2.8	1005	75	1	44
2013-03-11	18:00:00	-3.2	1004	79	1	19
2013-03-11	19:00:00	-3.4	1005	82	0.8	1
2013-03-11	20:00:00	-3.8	1005	87	1	1
2013-03-11	21:00:00	-4	1005	92	0.8	1
2013-03-11	22:00:00	-4.3	1005	93	0.9	1
2013-03-11	23:00:00	-4.2	1005	91	0.8	1
2013-03-11	1 day, 0:00:00	-4.2	1005	88	0.8	1
2013-03-12	01:00:00	-4.3	1005	85	1	1
2013-03-12	02:00:00	-4.2	1005	84	0.8	1
2013-03-12	03:00:00	-4.2	1004	84	0.9	1
2013-03-12	04:00:00	-4.4	1004	84	1	1
2013-03-12	05:00:00	-4.4	1004	86	1	1
2013-03-12	06:00:00	-4.6	1003	88	1	1
2013-03-12	07:00:00	-5	1003	90	0.8	1
2013-03-12	08:00:00	-4.9	1003	91	0.8	16
2013-03-12	09:00:00	-4.6	1004	91	0.8	30
2013-03-12	10:00:00	-4.4	1003	88	1.2	46
2013-03-12	11:00:00	-3.8	1003	82	1.3	59
2013-03-12	12:00:00	-3.2	1003	80	1.2	98
2013-03-12	13:00:00	-2.8	1002	80	1.2	96
2013-03-12	14:00:00	-3	1002	80	1.2	68
2013-03-12	15:00:00	-3.4	1002	86	1	56
2013-03-12	16:00:00	-3.4	1002	86	1.2	39
2013-03-12	17:00:00	-3.7	1002	88	1	26
2013-03-12	18:00:00	-4	1002	90	0.8	9
2013-03-12	19:00:00	-4.4	1002	92	1	1
2013-03-12	20:00:00	-4.4	1002	92	0.9	1
2013-03-12	21:00:00	-4.5	1002	91	1	1
2013-03-12	22:00:00	-4.6	1002	92	1.1	1
2013-03-12	23:00:00	-5	1002	91	1.2	1
2013-03-12	1 day, 0:00:00	-5.4	1002	89	1	1
2013-03-13	01:00:00	-5.3	1002	89	0.7	1
2013-03-13	02:00:00	-5.6	1002	90	0.6	1
2013-03-13	03:00:00	-6.3	1002	92	-	1
2013-03-13	04:00:00	-6.5	1002	92	0.6	1
2013-03-13	05:00:00	-6.3	1002	92	0.4	1
2013-03-13	06:00:00	-6.2	1002	91	0.6	1
2013-03-13	07:00:00	-6.3	1002	90	0.6	1
2013-03-13	08:00:00	-6.7	1003	90	0.6	14
2013-03-13	09:00:00	-5.7	1003	87	0.6	62
2013-03-13	10:00:00	-3.4	1003	77	0.8	142
2013-03-13	11:00:00	-2	1004	69	1	198
2013-03-13	12:00:00	-1.2	1004	60	1	210
2013-03-13	13:00:00	-0.8	1004	59	1.2	234
2013-03-13	14:00:00	0.1	1004	56	1.2	240
2013-03-13	15:00:00	0.5	1004	54	1.2	204
2013-03-13	16:00:00	0.5	1004	53	1.4	143
2013-03-13	17:00:00	0.6	1004	49	1.3	136
2013-03-13	18:00:00	-0.1	1004	52	1.1	40
2013-03-13	19:00:00	-1.1	1005	58	0.6	2
2013-03-13	20:00:00	-1.2	1006	60	0.6	1
2013-03-13	21:00:00	-1.2	1006	62	0.4	1
2013-03-13	22:00:00	-1.5	1006	65	-	1
2013-03-13	23:00:00	-1.8	1006	68	0.8	1
2013-03-13	1 day, 0:00:00	-1.6	1007	70	-	1
2013-03-14	01:00:00	-1.6	1007	77	0.8	1
2013-03-14	02:00:00	-1.6	1007	79	0.5	1
2013-03-14	03:00:00	-1.8	1007	81	0.6	1
2013-03-14	04:00:00	-2.4	1007	83	0.5	1
2013-03-14	05:00:00	-2.8	1007	85	0.6	1
2013-03-14	06:00:00	-3.2	1007	88	0.6	1
2013-03-14	07:00:00	-3.6	1007	87	0.7	3
2013-03-14	08:00:00	-4	1008	87	0.6	36
2013-03-14	09:00:00	-3.8	1008	88	1	42
2013-03-14	10:00:00	-3.7	1008	94	0.9	57
2013-03-14	11:00:00	-1.6	1009	87	0.9	198
2013-03-14	12:00:00	0.4	1009	77	0.9	398
2013-03-14	13:00:00	1	1009	69	1	293
2013-03-14	14:00:00	1.6	1009	65	1.6	474
2013-03-14	15:00:00	0.6	1009	74	1.7	322
2013-03-14	16:00:00	1	1009	67	1.8	292
2013-03-14	17:00:00	0.6	1009	68	2.4	195
2013-03-14	18:00:00	-0.7	1010	73	1.5	57
2013-03-14	19:00:00	-1.5	1010	83	1.7	2
2013-03-14	20:00:00	-2.1	1011	74	1.6	1
2013-03-14	21:00:00	-2.6	1012	68	1.4	1
2013-03-14	22:00:00	-3.4	1012	64	1.2	1
2013-03-14	23:00:00	-4.4	1012	66	1.2	1
2013-03-14	1 day, 0:00:00	-5.2	1012	68	1	1
2013-03-15	01:00:00	-5.8	1012	71	0.6	1
2013-03-15	02:00:00	-6.3	1012	73	0.8	1
2013-03-15	03:00:00	-7.2	1012	77	-	1
2013-03-15	04:00:00	-7.7	1012	81	0.7	1
2013-03-15	05:00:00	-7.8	1013	82	0.6	1
2013-03-15	06:00:00	-8.1	1013	84	0.6	1
2013-03-15	07:00:00	-8.2	1014	85	0.8	6
2013-03-15	08:00:00	-7.9	1014	85	0.8	64
2013-03-15	09:00:00	-6.4	1015	80	0.9	242
2013-03-15	10:00:00	-4.2	1015	71	1	413
2013-03-15	11:00:00	-2.2	1015	64	0.9	539
2013-03-15	12:00:00	-1.1	1015	56	1.2	561
2013-03-15	13:00:00	-0.8	1015	52	0.9	338
2013-03-15	14:00:00	0.4	1015	49	1.2	608
2013-03-15	15:00:00	1.1	1014	45	1	492
2013-03-15	16:00:00	1.6	1014	44	1.1	328
2013-03-15	17:00:00	0.8	1014	47	1.6	238
2013-03-15	18:00:00	0.6	1014	49	1.2	74
2013-03-15	19:00:00	-0.3	1015	52	0.6	3
2013-03-15	20:00:00	-0.6	1015	55	0.6	1
2013-03-15	21:00:00	-1	1015	60	1.1	1
2013-03-15	22:00:00	-1.3	1015	63	0.8	1
2013-03-15	23:00:00	-1.2	1015	64	0.6	1
2013-03-15	1 day, 0:00:00	-1.2	1015	65	0.8	1
2013-03-16	01:00:00	-1.2	1015	66	0.8	1
2013-03-16	02:00:00	-1.2	1015	67	1.2	1
2013-03-16	03:00:00	-1.2	1014	68	0.9	1
2013-03-16	04:00:00	-1.2	1014	68	0.8	1
2013-03-16	05:00:00	-1.2	1014	69	1.2	1
2013-03-16	06:00:00	-1.2	1014	70	0.8	1
2013-03-16	07:00:00	-1.3	1014	70	1	8
2013-03-16	08:00:00	-0.6	1014	67	1.2	88
2013-03-16	09:00:00	0.3	1014	62	1.2	191
2013-03-16	10:00:00	1.6	1014	57	1.7	338
2013-03-16	11:00:00	3.4	1014	51	2	586
2013-03-16	12:00:00	5.2	1013	43	1.8	609
2013-03-16	13:00:00	5.9	1013	39	2	616
2013-03-16	14:00:00	6.1	1012	37	2.4	467
2013-03-16	15:00:00	6.9	1012	35	1.9	444
2013-03-16	16:00:00	6.8	1010	34	1.8	243
2013-03-16	17:00:00	6.1	1010	37	2.4	179
2013-03-16	18:00:00	5.1	1010	39	2	49
2013-03-16	19:00:00	4.4	1010	43	1.7	4
2013-03-16	20:00:00	4	1010	44	1	1
2013-03-16	21:00:00	3.8	1009	46	1.2	1
2013-03-16	22:00:00	3.8	1008	47	1.2	1
2013-03-16	23:00:00	3	1008	49	0.5	1
2013-03-16	1 day, 0:00:00	3.1	1008	51	1.2	1
2013-03-17	01:00:00	3.1	1008	50	1.1	1
2013-03-17	02:00:00	3	1007	48	1	1
2013-03-17	03:00:00	2.6	1006	48	1	1
2013-03-17	04:00:00	2.2	1006	48	1.7	1
2013-03-17	05:00:00	1.8	1005	49	1	1
2013-03-17	06:00:00	2	1004	51	0.8	1
2013-03-17	07:00:00	2	1004	51	1.2	2
2013-03-17	08:00:00	2.2	1004	51	1	28
2013-03-17	09:00:00	2.6	1004	51	1.2	70
2013-03-17	10:00:00	1.2	1004	65	1.6	50
2013-03-17	11:00:00	-0.1	1004	95	0.8	48
2013-03-17	12:00:00	0.1	1003	97	0.6	29
2013-03-17	13:00:00	0.7	1002	97	0.9	56
2013-03-17	14:00:00	1.2	1002	95	0.6	60
2013-03-17	15:00:00	1.4	1001	91	0.6	44
2013-03-17	16:00:00	0.9	1000	94	1.2	30
2013-03-17	17:00:00	1.2	1000	95	0.8	28
2013-03-17	18:00:00	1.5	999	95	0.6	10
2013-03-17	19:00:00	2.1	999	91	-	2
2013-03-17	20:00:00	3.6	998	71	1.2	1
2013-03-17	21:00:00	2.6	998	82	1	1
2013-03-17	22:00:00	2.1	998	95	0.6	1
2013-03-17	23:00:00	2.5	996	94	0.7	1
2013-03-17	1 day, 0:00:00	2.8	996	93	1	1
2013-03-18	01:00:00	3	996	92	0.7	1
2013-03-18	02:00:00	3.1	996	91	0.5	1
2013-03-18	03:00:00	3.3	996	92	0.6	1
2013-03-18	04:00:00	3.4	995	92	0.6	1
2013-03-18	05:00:00	3.5	995	92	-	1
2013-03-18	06:00:00	3.6	995	92	-	1
2013-03-18	07:00:00	3.8	995	93	-	2
2013-03-18	08:00:00	4	995	93	-	23
2013-03-18	09:00:00	4.4	995	92	0.6	74
2013-03-18	10:00:00	5.2	995	89	0.7	172
2013-03-18	11:00:00	6	995	81	1	271
2013-03-18	12:00:00	6.4	995	74	1.2	280
2013-03-18	13:00:00	7.4	994	63	0.9	340
2013-03-18	14:00:00	8.2	994	55	0.6	341
2013-03-18	15:00:00	8.2	993	53	1	250
2013-03-18	16:00:00	7.8	993	53	1	153
2013-03-18	17:00:00	7.4	993	56	1	98
2013-03-18	18:00:00	6.5	993	64	1	36
2013-03-18	19:00:00	5.6	993	72	0.6	4
2013-03-18	20:00:00	5.1	993	77	0.8	1
2013-03-18	21:00:00	4.4	993	82	0.8	1
2013-03-18	22:00:00	3.9	994	84	0.8	1
2013-03-18	23:00:00	3	994	87	1	1
2013-03-18	1 day, 0:00:00	2.4	994	90	0.9	1
2013-03-19	01:00:00	2.1	994	92	0.7	1
2013-03-19	02:00:00	1.8	994	92	0.8	1
2013-03-19	03:00:00	1.5	994	92	1.2	1
2013-03-19	04:00:00	1.2	994	92	1	1
2013-03-19	05:00:00	1	995	92	0.9	1
2013-03-19	06:00:00	0.8	995	92	1	1
2013-03-19	07:00:00	0.8	996	92	1	2
2013-03-19	08:00:00	0.5	996	94	0.8	15
2013-03-19	09:00:00	0.8	996	92	0.7	38
2013-03-19	10:00:00	1.4	997	90	0.7	94
2013-03-19	11:00:00	2.3	997	87	0.7	167
2013-03-19	12:00:00	3.4	997	81	0.6	186
2013-03-19	13:00:00	4	998	80	0.8	112
2013-03-19	14:00:00	5.1	998	76	1	328
2013-03-19	15:00:00	4.8	998	79	0.8	110
2013-03-19	16:00:00	4.2	998	86	1.3	112
2013-03-19	17:00:00	3.4	998	88	1.2	46
2013-03-19	18:00:00	3.2	999	86	1	42
2013-03-19	19:00:00	2.6	999	85	1.1	6
2013-03-19	20:00:00	2.2	1000	86	1.1	1
2013-03-19	21:00:00	1.9	1000	86	1.1	1
2013-03-19	22:00:00	1.4	1000	88	0.9	1
2013-03-19	23:00:00	1.3	1001	88	0.8	1
2013-03-19	1 day, 0:00:00	1.1	1001	87	0.7	1
2013-03-20	01:00:00	1	1001	87	0.9	1
2013-03-20	02:00:00	1	1002	86	0.7	1
2013-03-20	03:00:00	0.9	1001	84	0.8	1
2013-03-20	04:00:00	0.8	1001	83	1	1
2013-03-20	05:00:00	0.6	1002	84	0.8	1
2013-03-20	06:00:00	0.6	1002	84	0.8	1
2013-03-20	07:00:00	0.8	1002	85	0.6	4
2013-03-20	08:00:00	1.1	1002	84	0.6	32
2013-03-20	09:00:00	1.6	1002	84	0.7	69
2013-03-20	10:00:00	2.6	1002	82	0.9	145
2013-03-20	11:00:00	3.4	1002	78	1.2	166
2013-03-20	12:00:00	3	1001	82	1.2	74
2013-03-20	13:00:00	2	1002	92	0.9	65
2013-03-20	14:00:00	1.2	1001	97	0.7	46
2013-03-20	15:00:00	0.6	1001	100	0.8	27
2013-03-20	16:00:00	0.6	1001	100	0.8	23
2013-03-20	17:00:00	0.7	1002	100	0.6	24
2013-03-20	18:00:00	0.9	1002	100	0.6	13
2013-03-20	19:00:00	1.1	1003	100	0.8	1
2013-03-20	20:00:00	1	1004	100	1	1
2013-03-20	21:00:00	0.6	1005	100	1.6	1
2013-03-20	22:00:00	-0.2	1006	100	1.7	1
2013-03-20	23:00:00	-0.6	1007	99	1.5	1
2013-03-20	1 day, 0:00:00	-0.9	1008	99	1.4	1
2013-03-21	01:00:00	-0.8	1010	98	1.4	1
2013-03-21	02:00:00	-1	1011	96	1.5	1
2013-03-21	03:00:00	-0.8	1012	95	1.4	1
2013-03-21	04:00:00	-0.8	1012	94	1	1
2013-03-21	05:00:00	-0.7	1013	94	1.2	1
2013-03-21	06:00:00	-0.8	1014	94	0.8	1
2013-03-21	07:00:00	-0.6	1014	93	0.6	2
2013-03-21	08:00:00	-0.6	1015	92	0.6	10
2013-03-21	09:00:00	-0.3	1015	92	0.5	48
2013-03-21	10:00:00	0.3	1016	91	0.6	145
2013-03-21	11:00:00	0.8	1016	88	0.8	148
2013-03-21	12:00:00	1.4	1016	80	0.8	199
2013-03-21	13:00:00	1.6	1017	80	0.8	140
2013-03-21	14:00:00	0.8	1017	87	1	84
2013-03-21	15:00:00	1.4	1017	86	0.7	76
2013-03-21	16:00:00	1.5	1017	83	0.6	104
2013-03-21	17:00:00	1.6	1017	80	1.2	98
2013-03-21	18:00:00	1	1017	84	1.1	44
2013-03-21	19:00:00	0.6	1018	86	1	4
2013-03-21	20:00:00	0.3	1018	88	0.8	1
2013-03-21	21:00:00	-0.2	1018	89	0.8	1
2013-03-21	22:00:00	-0.9	1018	92	0.8	1
2013-03-21	23:00:00	-0.8	1018	94	0.6	1
2013-03-21	1 day, 0:00:00	-0.6	1019	93	1	1
2013-03-22	01:00:00	-1.2	1019	95	0.7	1
2013-03-22	02:00:00	-1.2	1019	95	0.6	1
2013-03-22	03:00:00	-1.2	1019	94	0.6	1
2013-03-22	04:00:00	-1.5	1018	94	0.6	1
2013-03-22	05:00:00	-1.6	1018	96	0.8	1
2013-03-22	06:00:00	-1.7	1018	96	0.6	1
2013-03-22	07:00:00	-1.7	1019	93	0.8	12
2013-03-22	08:00:00	-0.9	1019	87	1	110
2013-03-22	09:00:00	-0.3	1019	78	1.6	192
2013-03-22	10:00:00	-0.6	1019	76	1.8	153
2013-03-22	11:00:00	-0.2	1019	72	1.4	146
2013-03-22	12:00:00	-0.4	1019	72	1.8	172
2013-03-22	13:00:00	0.5	1019	67	1.8	263
2013-03-22	14:00:00	0.8	1018	63	2.2	252
2013-03-22	15:00:00	1.3	1018	60	2.6	457
2013-03-22	16:00:00	0.9	1018	58	2.3	158
2013-03-22	17:00:00	0.6	1017	59	2.4	118
2013-03-22	18:00:00	-0.3	1018	62	2.4	57
2013-03-22	19:00:00	-1	1018	64	2.4	5
2013-03-22	20:00:00	-1.2	1018	66	2.2	1
2013-03-22	21:00:00	-1.2	1018	66	2.2	1
2013-03-22	22:00:00	-1.4	1018	66	1.6	1
2013-03-22	23:00:00	-1.5	1018	67	1.8	1
2013-03-22	1 day, 0:00:00	-1.6	1018	68	1.9	1
2013-03-23	01:00:00	-1.8	1018	69	2	1
2013-03-23	02:00:00	-2	1018	71	1.8	1
2013-03-23	03:00:00	-2.4	1018	72	1.8	1
2013-03-23	04:00:00	-2.7	1018	73	1.9	1
2013-03-23	05:00:00	-3	1018	73	2	1
2013-03-23	06:00:00	-3.6	1018	73	2.1	1
2013-03-23	07:00:00	-4	1018	73	2.3	6
2013-03-23	08:00:00	-4.2	1018	75	1.6	27
2013-03-23	09:00:00	-4	1019	76	1.6	72
2013-03-23	10:00:00	-3.3	1019	70	2	227
2013-03-23	11:00:00	-2	1019	59	2.4	485
2013-03-23	12:00:00	-1	1019	52	2.4	573
2013-03-23	13:00:00	-0.2	1018	47	2.6	598
2013-03-23	14:00:00	-0.7	1018	46	2.7	417
2013-03-23	15:00:00	-1	1018	46	3.1	428
2013-03-23	16:00:00	-1.2	1018	48	2.6	251
2013-03-23	17:00:00	-2	1018	50	2.6	126
2013-03-23	18:00:00	-2.7	1018	50	2.3	56
2013-03-23	19:00:00	-3.4	1018	49	2.5	6
2013-03-23	20:00:00	-3.9	1019	49	2.4	1
2013-03-23	21:00:00	-4.2	1019	48	2.2	1
2013-03-23	22:00:00	-4.4	1020	48	2	1
2013-03-23	23:00:00	-4.7	1020	48	2	1
2013-03-23	1 day, 0:00:00	-5.2	1020	49	1.9	1
2013-03-24	01:00:00	-5.6	1019	50	2	1
2013-03-24	02:00:00	-6.2	1019	51	1.6	1
2013-03-24	03:00:00	-6.4	1019	52	1.6	1
2013-03-24	04:00:00	-6.8	1018	52	1.6	1
2013-03-24	05:00:00	-6.9	1018	52	1.4	1
2013-03-24	06:00:00	-6.8	1018	50	1.7	1
2013-03-24	07:00:00	-6.4	1018	49	1.6	14
2013-03-24	08:00:00	-5.6	1018	46	1.6	158
2013-03-24	09:00:00	-5.2	1018	44	1.6	218
2013-03-24	10:00:00	-3.2	1018	39	2.2	500
2013-03-24	11:00:00	-1.6	1018	33	2.6	586
2013-03-24	12:00:00	-0.5	1017	28	3	626
2013-03-24	13:00:00	-0.1	1017	26	3.2	646
2013-03-24	14:00:00	0.6	1016	26	3.2	642
2013-03-24	15:00:00	1	1016	28	2.4	548
2013-03-24	16:00:00	1	1016	31	2.2	424
2013-03-24	17:00:00	0.4	1016	33	2.4	250
2013-03-24	18:00:00	-0.7	1016	36	2.2	98
2013-03-24	19:00:00	-1.6	1016	40	1.8	11
2013-03-24	20:00:00	-2.1	1017	44	1.8	1
2013-03-24	21:00:00	-2.4	1017	47	1.7	1
2013-03-24	22:00:00	-2.8	1017	50	1.6	1
2013-03-24	23:00:00	-3.2	1017	53	1.4	1
2013-03-24	1 day, 0:00:00	-3.6	1016	56	1.2	1
2013-03-25	01:00:00	-4.2	1016	60	1	1
2013-03-25	02:00:00	-4.6	1016	64	1.1	1
2013-03-25	03:00:00	-5	1016	67	1.4	1
2013-03-25	04:00:00	-5.2	1016	68	1.4	1
2013-03-25	05:00:00	-5.2	1015	68	1.6	1
2013-03-25	06:00:00	-5.6	1015	69	1.2	1
[truncated: 59,345 more rows]

## Sheet: Station FNU no radiation; rural
Weather-2013-2019_Station-on-site-FNU-350mASL-Neu-Ulrichstein_MesocosmGmbH-ID:1404-54_Source-DWD-Climate-Data-Center-(CDC)-station-observations-elements-added-Station-ID-7410-last-accessed-2020-05-11_https://cdc.dwd.de/portal/
Date	Time	Temperature at 2m [°C]	Air pressure at station level [hpa]	Relative humidity [%]	Precipitation [mm]	Wind velocity 10m above ground [m/s]	Wind speed 10m above ground [m/s]
2013-01-01	01:00:00	4.5	965.4	80	0	8.6	7.7
2013-01-01	02:00:00	4.5	965	80	0	7.8	8.7
2013-01-01	03:00:00	4.5	964.3	80	0	7.8	8.2
2013-01-01	04:00:00	4.3	963.8	81	0	7	7.6
2013-01-01	05:00:00	3.9	963.1	82	0	7.4	7.4
2013-01-01	06:00:00	3.8	962.8	85	0	7.1	7.3
2013-01-01	07:00:00	3.8	962.9	85	0.2	7.2	6.6
2013-01-01	08:00:00	4.1	963.3	86	0	8.1	7.5
2013-01-01	09:00:00	3.8	963.5	93	0.4	7.3	7.4
2013-01-01	10:00:00	4	963.6	95	0.2	6.6	6.8
2013-01-01	11:00:00	4.4	963.4	96	0.3	5.7	6.1
2013-01-01	12:00:00	4.7	963.4	95	0.2	5.2	5.2
2013-01-01	13:00:00	5	963.7	94	0.1	5.4	5.3
2013-01-01	14:00:00	4.9	963.9	95	0	4.4	4.8
2013-01-01	15:00:00	5.1	964.3	95	0	4.5	4.7
2013-01-01	16:00:00	5.1	965	95	0	4.5	4.4
2013-01-01	17:00:00	5.5	965.6	93	0	5.6	4.7
2013-01-01	18:00:00	4.5	967	79	0	6.3	7.1
2013-01-01	19:00:00	3.8	968.2	83	0	4.6	3.4
2013-01-01	20:00:00	3.6	968.9	85	0	4.1	3.8
2013-01-01	21:00:00	2.7	969.7	85	0	6.2	5.7
2013-01-01	22:00:00	2.2	970.6	89	0	5.4	6.1
2013-01-01	23:00:00	2	971.4	87	0	6	5.7
2013-01-01	1 day, 0:00:00	1.8	972.1	92	0	3.1	3.9
2013-01-02	01:00:00	2.1	972.6	92	0	5.8	4.7
2013-01-02	02:00:00	1.8	973.3	93	0	5.6	5.6
2013-01-02	03:00:00	1.9	973.8	92	0	6.2	5.4
2013-01-02	04:00:00	2	974.3	90	0	6.2	6.3
2013-01-02	05:00:00	1.9	974.9	91	0	5.3	5.6
2013-01-02	06:00:00	1.8	976	91	0	4.6	4.9
2013-01-02	07:00:00	1.7	976.9	93	0	6.3	5.9
2013-01-02	08:00:00	1.8	978	93	0	5.9	6
2013-01-02	09:00:00	2.3	979.3	92	0	4.8	5.4
2013-01-02	10:00:00	2.5	980.2	92	0	5.1	4.7
2013-01-02	11:00:00	3.5	980.4	89	0	5.8	5.4
2013-01-02	12:00:00	4	981	87	0	6	6.1
2013-01-02	13:00:00	3.7	981.7	89	0	5.3	5.3
2013-01-02	14:00:00	3.2	982	93	0	4.3	4.5
2013-01-02	15:00:00	3.1	983	92	0	4.3	4.4
2013-01-02	16:00:00	3.4	983.9	92	0	4.1	3.9
2013-01-02	17:00:00	3.5	984.2	88	0	5.1	5.1
2013-01-02	18:00:00	3	984.8	88	0	6.2	5.7
2013-01-02	19:00:00	3.1	985.3	87	0	4.3	5.1
2013-01-02	20:00:00	3	985.6	87	0	4.6	4.5
2013-01-02	21:00:00	2.9	985.8	89	0	3.5	4.2
2013-01-02	22:00:00	2.6	986	90	0	4.9	4.3
2013-01-02	23:00:00	3	986.1	87	0	6.3	6
2013-01-02	1 day, 0:00:00	2.3	986.1	92	0	5.3	5.4
2013-01-03	01:00:00	2	985.8	95	0	5.8	6.1
2013-01-03	02:00:00	2.1	985.9	96	0.1	5.5	5.9
2013-01-03	03:00:00	1.9	985.4	97	0	7.4	6.3
2013-01-03	04:00:00	2	985.4	98	0	6.3	7
2013-01-03	05:00:00	2.2	985.1	99	0	6.4	7
2013-01-03	06:00:00	2.4	985.7	99	0	5.9	6.6
2013-01-03	07:00:00	2.7	986.3	99	0.2	6.1	6.1
2013-01-03	08:00:00	3	986.7	99	0	6.5	6.2
2013-01-03	09:00:00	2.8	987.1	99	0	5.6	6.3
2013-01-03	10:00:00	3.4	987.6	99	0	6	6.1
2013-01-03	11:00:00	3.5	987.8	100	0	6.1	6.2
2013-01-03	12:00:00	3.8	987.8	99	0.2	6.3	6.7
2013-01-03	13:00:00	3.9	987.7	99	0.1	6.4	6.8
2013-01-03	14:00:00	4.2	987.9	99	0	6	6.1
2013-01-03	15:00:00	4.6	988.3	100	0	5.9	5.9
2013-01-03	16:00:00	4.6	988.6	100	0	5.7	5.8
2013-01-03	17:00:00	5	989.1	99	0	5.2	5.6
2013-01-03	18:00:00	5.2	989.5	99	0	5.4	5.3
2013-01-03	19:00:00	5.4	990	99	0	5.3	5.2
2013-01-03	20:00:00	5.7	990.2	99	0.1	5.4	5.3
2013-01-03	21:00:00	6.3	990.4	99	0.1	5.1	5
2013-01-03	22:00:00	6.8	990.9	99	0	5	5
2013-01-03	23:00:00	7.1	991.2	99	0	5	5.4
2013-01-03	1 day, 0:00:00	7.5	991.1	100	0	4.8	5.5
2013-01-04	01:00:00	8	991.3	91	0	6.6	6
2013-01-04	02:00:00	8.2	991.1	89	0	6.1	6.1
2013-01-04	03:00:00	7.1	991.1	95	0	3.7	4
2013-01-04	04:00:00	6.8	990.9	96	0	3.3	3.5
2013-01-04	05:00:00	5.9	990.7	97	0	3.1	3.6
2013-01-04	06:00:00	6.6	990.9	95	0	3.5	2.9
2013-01-04	07:00:00	6.6	990.9	96	0	3.6	3.4
2013-01-04	08:00:00	6.8	991.2	97	0	3.3	3.6
2013-01-04	09:00:00	6.9	991.3	98	0	3.8	3.9
2013-01-04	10:00:00	7.4	991.4	98	0	4.5	4.2
2013-01-04	11:00:00	9.1	991.3	91	0	6.6	5.1
2013-01-04	12:00:00	9.4	990.5	90	0	7.3	7.2
2013-01-04	13:00:00	9.4	990	90	0	5.7	6.9
2013-01-04	14:00:00	9.2	990.1	90	0	6.4	6.1
2013-01-04	15:00:00	8.8	990	90	0	5.6	6.4
2013-01-04	16:00:00	8.6	989.9	90	0	5.7	5.7
2013-01-04	17:00:00	8.2	989.4	91	0	5.6	5.8
2013-01-04	18:00:00	8.3	989.5	90	0	5.9	5.5
2013-01-04	19:00:00	8.1	989.5	91	0	4.8	4.7
2013-01-04	20:00:00	7.9	989.7	90	0	6	5.9
2013-01-04	21:00:00	7.7	989.4	91	0	5.8	6
2013-01-04	22:00:00	7.4	989.1	92	0	5.7	5.9
2013-01-04	23:00:00	7.4	989.1	89	0	4.6	4.9
2013-01-04	1 day, 0:00:00	7.1	988.6	90	0	5.7	5.1
2013-01-05	01:00:00	7.1	988.3	89	0	5.9	5.7
2013-01-05	02:00:00	6.9	988.4	90	0	4.6	4.7
2013-01-05	03:00:00	7.2	988.2	86	0	7.4	6.4
2013-01-05	04:00:00	7	988.4	86	0	4.5	5.3
2013-01-05	05:00:00	6.9	988.2	86	0	4.1	4.5
2013-01-05	06:00:00	6.9	988.3	86	0	4.9	4.7
2013-01-05	07:00:00	6.8	988.4	86	0	5.8	5.3
2013-01-05	08:00:00	6.5	988.4	88	0	5.5	5.7
2013-01-05	09:00:00	6.5	988.5	89	0	3.9	4.7
2013-01-05	10:00:00	6.7	989	88	0	4.3	4.2
2013-01-05	11:00:00	7	989.1	86	0	4.3	4.5
2013-01-05	12:00:00	7	988.8	87	0	4.9	4.8
2013-01-05	13:00:00	7	988.6	86	0	6	5.9
2013-01-05	14:00:00	7.1	988.8	86	0	5	5.4
2013-01-05	15:00:00	6.7	989.1	89	0	5	4.6
2013-01-05	16:00:00	6.6	989.3	89	0	4	5.1
2013-01-05	17:00:00	6.3	989.3	90	0	4.4	4.5
2013-01-05	18:00:00	6.1	989.3	91	0	3.8	4.5
2013-01-05	19:00:00	5.9	989.3	92	0	3.9	3.8
2013-01-05	20:00:00	5.7	989.3	93	0	3.7	3.7
2013-01-05	21:00:00	5.7	989.2	91	0	3.5	3.7
2013-01-05	22:00:00	5.7	989.1	91	0	3.7	3.7
2013-01-05	23:00:00	5.7	989.1	90	0	3.8	3.5
2013-01-05	1 day, 0:00:00	5.6	989.1	91	0	3.4	3
2013-01-06	01:00:00	5.5	988.8	93	0	4.5	3.9
2013-01-06	02:00:00	5.4	988	93	0	3.4	3.8
2013-01-06	03:00:00	5.5	987.6	91	0	5.3	4.5
2013-01-06	04:00:00	5.3	986.9	89	0	6.7	5.3
2013-01-06	05:00:00	4.9	986.9	95	0	3.1	5.2
2013-01-06	06:00:00	4.9	986.6	94	0	3.8	4
2013-01-06	07:00:00	4.9	986.5	93	0	3.4	3.6
2013-01-06	08:00:00	5.4	986.5	87	0	5	4.2
2013-01-06	09:00:00	5.6	986.4	87	0	4.3	4.5
2013-01-06	10:00:00	5.9	986.1	85	0	6.2	5.7
2013-01-06	11:00:00	6	985.7	87	0	5.9	5.6
2013-01-06	12:00:00	5.9	985.3	92	0	5.5	5.7
2013-01-06	13:00:00	6.1	985	93	0	5.7	5.5
2013-01-06	14:00:00	6.3	984.7	93	0	4.7	4.6
2013-01-06	15:00:00	6.8	984.7	91	0	5	5.3
2013-01-06	16:00:00	7	984.7	88	0	3.9	4.4
2013-01-06	17:00:00	7.2	984.9	86	0	3.2	3.6
2013-01-06	18:00:00	7.1	985	86	0	4.8	3.4
2013-01-06	19:00:00	6.9	985.2	87	0	4.5	5
2013-01-06	20:00:00	6.7	985.4	88	0	4	4.4
2013-01-06	21:00:00	6.7	985.5	87	0	5.2	5.1
2013-01-06	22:00:00	6.5	985.9	85	0	5.5	4.4
2013-01-06	23:00:00	6.4	986.1	86	0	4.3	4.5
2013-01-06	1 day, 0:00:00	6.3	986.2	88	0	3.4	3
2013-01-07	01:00:00	6.1	985.7	85	0	2.7	3.3
2013-01-07	02:00:00	5.7	985.8	89	0	3.2	2.8
2013-01-07	03:00:00	5.9	986.1	86	0	2.9	3
2013-01-07	04:00:00	5.7	985.8	85	0	3.2	2.8
2013-01-07	05:00:00	5.2	985.8	89	0	2	2.2
2013-01-07	06:00:00	5.5	985.8	85	0	2.3	2.7
2013-01-07	07:00:00	5.4	985.9	88	0	2.7	2.4
2013-01-07	08:00:00	5.2	986	89	0	2.2	2.4
2013-01-07	09:00:00	5.5	986	89	0	1.8	2.2
2013-01-07	10:00:00	6.1	986.3	88	0	2	1.9
2013-01-07	11:00:00	6.8	986.1	85	0	2.7	2.4
2013-01-07	12:00:00	6.8	985.8	85	0	2.6	3
2013-01-07	13:00:00	6.9	985.8	86	0	3.4	2.9
2013-01-07	14:00:00	7.2	985.4	83	0	2.1	2.5
2013-01-07	15:00:00	6.6	985	86	0	2.7	2
2013-01-07	16:00:00	6	985.1	89	0	2.8	2.9
2013-01-07	17:00:00	5.9	984.8	89	0	2.6	2.5
2013-01-07	18:00:00	5.7	984.6	90	0	2.4	2.8
2013-01-07	19:00:00	5.6	984.8	90	0	2.4	2.5
2013-01-07	20:00:00	5.5	985	91	0	2.3	2.4
2013-01-07	21:00:00	5.3	984.9	91	0	1.7	1.9
2013-01-07	22:00:00	4.8	984.6	93	0	2.2	2.2
2013-01-07	23:00:00	4.9	984.3	93	0	2.3	2.2
2013-01-07	1 day, 0:00:00	4.9	983.7	93	0	2.3	2.5
2013-01-08	01:00:00	4.6	983.2	95	0	2.6	2.5
2013-01-08	02:00:00	4.6	983	97	0	3	3.3
2013-01-08	03:00:00	4.4	982.9	97	0	4.4	3.9
2013-01-08	04:00:00	4.2	982.3	96	0	3.7	3.4
2013-01-08	05:00:00	3.7	981.7	94	0	5.5	4.8
2013-01-08	06:00:00	3.8	982.2	94	0	3.5	4.1
2013-01-08	07:00:00	3.9	982.1	92	0	3.9	3.5
2013-01-08	08:00:00	4	982.6	93	0	3.6	3.2
2013-01-08	09:00:00	4	982.6	94	0	3.1	3.4
2013-01-08	10:00:00	4.1	982.9	96	0	4.4	3.5
2013-01-08	11:00:00	4.2	982.8	88	0	4.8	5.4
2013-01-08	12:00:00	4.5	982.6	85	0	4	4.7
2013-01-08	13:00:00	4.5	982.1	87	0	4.9	4.3
2013-01-08	14:00:00	4.6	982.3	89	0	4.1	4.5
2013-01-08	15:00:00	4.6	982.5	91	0	4.3	4.2
2013-01-08	16:00:00	4.4	982.6	91	0	3.6	3.7
2013-01-08	17:00:00	4.4	982.7	93	0	3.4	3.5
2013-01-08	18:00:00	4.4	982.8	94	0	3.8	3.7
2013-01-08	19:00:00	4.3	982.7	96	0.1	3.8	3.4
2013-01-08	20:00:00	4.2	982.7	95	0	3.8	3.9
2013-01-08	21:00:00	4.3	982.7	93	0	3.7	4.1
2013-01-08	22:00:00	4.3	982.5	93	0	3.3	2.7
2013-01-08	23:00:00	4.5	982.3	92	0	3.2	3.1
2013-01-08	1 day, 0:00:00	4.4	981.9	93	0	3.2	2.9
2013-01-09	01:00:00	4.2	981.5	93	0	3.4	3.5
2013-01-09	02:00:00	4	981.5	94	0	3.2	3.1
2013-01-09	03:00:00	4	981.3	94	0	3.5	3.6
2013-01-09	04:00:00	3.9	980.7	94	0	3.4	3.5
2013-01-09	05:00:00	3.8	980.3	94	0	3.2	3.4
2013-01-09	06:00:00	3.7	979.8	94	0	3.1	2.6
2013-01-09	07:00:00	3.4	979.6	94	0	4.4	4.6
2013-01-09	08:00:00	3.4	979.7	94	0	3.4	4.2
2013-01-09	09:00:00	3.4	979.4	95	0	3.5	3.3
2013-01-09	10:00:00	3.3	979.3	95	0	3.5	3.6
2013-01-09	11:00:00	3.3	978.7	97	0	3.5	3.6
2013-01-09	12:00:00	3.7	977.7	92	0	3.5	3.6
2013-01-09	13:00:00	3.4	976.8	89	0	5.1	4.6
2013-01-09	14:00:00	2.9	976.7	94	0	4.3	4.8
2013-01-09	15:00:00	2.7	976.3	94	0.1	4.8	4.5
2013-01-09	16:00:00	2.4	975.9	97	0	4.8	4.9
2013-01-09	17:00:00	2.3	975.2	96	1.4	4.7	5.3
2013-01-09	18:00:00	2.3	974.9	96	0.6	4.8	4.8
2013-01-09	19:00:00	2.3	974.7	97	0.7	5.1	5.7
2013-01-09	20:00:00	2.2	974.4	98	0	5.1	5
2013-01-09	21:00:00	2.3	973.9	99	0	4.1	4.6
2013-01-09	22:00:00	2.5	973.8	100	0	4.7	4.6
2013-01-09	23:00:00	2.6	973.6	100	0	4.1	4.2
2013-01-09	1 day, 0:00:00	3	973.3	99	0	4.6	4.1
2013-01-10	01:00:00	3	972.9	97	0	3.7	3.3
2013-01-10	02:00:00	2.8	972.8	100	0	5	4.8
2013-01-10	03:00:00	3	972.4	91	0	4.6	4.9
2013-01-10	04:00:00	2.8	971.9	84	0	4.9	4
2013-01-10	05:00:00	2.7	971.8	82	0	5.5	5.4
2013-01-10	06:00:00	2.2	971.3	89	0	3.3	4.2
2013-01-10	07:00:00	2.4	971.4	87	0	5.3	4.2
2013-01-10	08:00:00	2.4	971.3	87	0	5.8	5.8
2013-01-10	09:00:00	2.3	971.1	90	0	3.9	4.9
2013-01-10	10:00:00	2.4	971	92	0	4.9	4.6
2013-01-10	11:00:00	2.6	970.3	90	0	5.4	5.4
2013-01-10	12:00:00	3	969.5	90	0	4.5	5
2013-01-10	13:00:00	3.2	968.7	89	0	5	5.1
2013-01-10	14:00:00	4	968.3	78	0	5.6	6
2013-01-10	15:00:00	3.3	968.4	81	0	5.2	5.9
2013-01-10	16:00:00	3.1	968.1	82	0	5.7	5.1
2013-01-10	17:00:00	2.7	967.9	85	0	5.3	5.7
2013-01-10	18:00:00	2.7	967.6	85	0	6.2	6
2013-01-10	19:00:00	2.3	967.1	87	0	5.7	6.6
2013-01-10	20:00:00	2.2	967	88	0	4.9	5.2
2013-01-10	21:00:00	2.6	967.3	88	0	4.9	4.9
2013-01-10	22:00:00	2.7	967.3	87	0	4.9	5.1
2013-01-10	23:00:00	0	968	98	0.2	4	4.7
2013-01-10	1 day, 0:00:00	-0.3	968.4	99	0.3	3.3	2.3
2013-01-11	01:00:00	-2	968.9	91	0	6.3	4.8
2013-01-11	02:00:00	-2.2	969.6	87	0	4.9	6
2013-01-11	03:00:00	-2.9	969.6	85	0	2.6	3.5
2013-01-11	04:00:00	-3.4	969.8	87	0	2.5	2.5
2013-01-11	05:00:00	-3.7	970.4	88	0	2.4	2.7
2013-01-11	06:00:00	-3.5	971.1	88	0	2.4	2.6
2013-01-11	07:00:00	-2.8	972	85	0	3.2	2.4
2013-01-11	08:00:00	-3.3	972.7	87	0	2.9	2.1
2013-01-11	09:00:00	-3	973.4	83	0	2	2.8
2013-01-11	10:00:00	-2.2	974.1	79	0	2.7	2.1
2013-01-11	11:00:00	-1.8	973.9	72	0	2.1	2.3
2013-01-11	12:00:00	-1.3	973.9	70	0	1.3	1.9
2013-01-11	13:00:00	-1.8	974.2	74	0	2.1	2.2
2013-01-11	14:00:00	-1.6	974.3	70	0	2.3	2.6
2013-01-11	15:00:00	-1.5	974.4	70	0	2.1	1.7
2013-01-11	16:00:00	-1.6	974.7	76	0	3.1	2.7
2013-01-11	17:00:00	-1.6	974.8	76	0	2.4	2.5
2013-01-11	18:00:00	-2	974.9	77	0	2	3
2013-01-11	19:00:00	-2.2	974.9	77	0	1.4	2
2013-01-11	20:00:00	-2.6	975.2	84	0	0.7	1.1
2013-01-11	21:00:00	-2.9	975.3	84	0	1.1	1.4
2013-01-11	22:00:00	-2.8	975.4	78	0	2	1.9
2013-01-11	23:00:00	-3	975.4	77	0	2	2
2013-01-11	1 day, 0:00:00	-3.2	975.3	79	0	2.3	2.3
2013-01-12	01:00:00	-3	975.3	79	0	1.5	1.6
2013-01-12	02:00:00	-3.6	975.4	82	0	1.4	1.8
2013-01-12	03:00:00	-4	975.1	84	0	1.2	1.7
2013-01-12	04:00:00	-4.1	974.9	84	0	1.7	1.4
2013-01-12	05:00:00	-4.5	974.8	91	0	1.1	1
2013-01-12	06:00:00	-4.5	975	88	0	1.1	1.2
2013-01-12	07:00:00	-5	975.2	92	0	1.4	1.4
2013-01-12	08:00:00	-6	975.4	96	0	2.1	2
2013-01-12	09:00:00	-4.8	975.7	93	0	0.8	1.2
2013-01-12	10:00:00	-3.6	976	88	0	2	1.8
2013-01-12	11:00:00	-2.8	975.9	80	0	2.3	2.2
2013-01-12	12:00:00	-2.4	975.4	71	0	3.2	2.7
2013-01-12	13:00:00	-1.8	975.1	69	0	2.7	2.9
2013-01-12	14:00:00	-1.5	975.2	68	0	2.8	2.7
2013-01-12	15:00:00	-1.9	975.2	68	0	2.5	2.7
2013-01-12	16:00:00	-2.8	975.2	80	0	1.8	2.2
2013-01-12	17:00:00	-3.6	975.2	86	0	2.2	2
2013-01-12	18:00:00	-4	975.3	88	0	2.4	2.4
2013-01-12	19:00:00	-4.3	975.4	85	0	2.1	2.2
2013-01-12	20:00:00	-4.7	975.4	84	0	2.5	2.5
2013-01-12	21:00:00	-5.3	975.4	84	0	2.6	2.5
2013-01-12	22:00:00	-5.8	975.4	86	0	3.2	3
2013-01-12	23:00:00	-5.9	975.2	86	0	4	3.4
2013-01-12	1 day, 0:00:00	-6.1	975.2	87	0	3.4	3.3
2013-01-13	01:00:00	-6.5	975.1	89	0	2.5	2.6
2013-01-13	02:00:00	-6.6	975.2	89	0	3.3	3.2
2013-01-13	03:00:00	-7.3	974.9	90	0	2.7	3.1
2013-01-13	04:00:00	-7.5	974.5	91	0	2.4	2.3
2013-01-13	05:00:00	-7.4	974.3	93	0	3.8	3.3
2013-01-13	06:00:00	-7.6	974.6	94	0	3.3	3.5
2013-01-13	07:00:00	-7.8	974.8	95	0	3.4	3.5
2013-01-13	08:00:00	-7.8	975	95	0	2.8	2.8
2013-01-13	09:00:00	-6.8	975	90	0	2.4	2.7
2013-01-13	10:00:00	-5.3	974.8	88	0	2.9	2.5
2013-01-13	11:00:00	-4.3	974.6	86	0	3.4	3.2
2013-01-13	12:00:00	-3.5	974	83	0	3.7	3.9
2013-01-13	13:00:00	-2.3	973.6	79	0	4	3.9
2013-01-13	14:00:00	-2.1	973.4	72	0	4.8	4.6
2013-01-13	15:00:00	-2.3	973.2	70	0	4.1	4.7
2013-01-13	16:00:00	-2.4	973.4	74	0	4	4.2
2013-01-13	17:00:00	-2.9	973.6	79	0	3.5	3.6
2013-01-13	18:00:00	-3.1	973.6	80	0	3.6	3.6
2013-01-13	19:00:00	-3.2	973.3	80	0	3.6	3.6
2013-01-13	20:00:00	-3.5	973	83	0	4.1	3.9
2013-01-13	21:00:00	-3.8	972.9	87	0	3.4	3.9
2013-01-13	22:00:00	-4	972.8	85	0	3.8	3.8
2013-01-13	23:00:00	-4.1	972.6	87	0	3.9	3.7
2013-01-13	1 day, 0:00:00	-4.3	972.3	87	0	4.1	4
2013-01-14	01:00:00	-4.4	972.1	87	0	3.6	3.8
2013-01-14	02:00:00	-4.5	971.9	88	0	3.3	3.5
2013-01-14	03:00:00	-4.6	971.6	89	0	2.4	3
2013-01-14	04:00:00	-4.9	971.1	91	0	1.6	1.8
2013-01-14	05:00:00	-4.9	970.9	91	0	1.3	1.2
2013-01-14	06:00:00	-5	971	91	0	1.6	1.4
2013-01-14	07:00:00	-5.2	971	93	0	1.7	1.5
2013-01-14	08:00:00	-5.2	971.1	93	0	1.8	1.7
2013-01-14	09:00:00	-5	971.1	92	0	1.5	1.6
2013-01-14	10:00:00	-4.3	971.1	86	0	0.6	0.8
2013-01-14	11:00:00	-3.9	970.8	87	0	0.7	0.8
2013-01-14	12:00:00	-3.8	970.1	90	0	2.4	1.4
2013-01-14	13:00:00	-3.7	969.5	84	0	2.9	2.9
2013-01-14	14:00:00	-3.4	969.4	77	0	2.1	2.2
2013-01-14	15:00:00	-3.4	969.4	77	0	2.5	2.1
2013-01-14	16:00:00	-3.6	969.6	80	0	3.4	2.8
2013-01-14	17:00:00	-4.3	969.9	81	0	4.4	4.1
2013-01-14	18:00:00	-5	969.8	79	0	2.3	2.9
2013-01-14	19:00:00	-5.7	969.8	82	0	2.5	2.4
2013-01-14	20:00:00	-6.8	969.6	88	0	3	2.6
2013-01-14	21:00:00	-7.7	969.1	93	0	3.3	3
2013-01-14	22:00:00	-7.5	968.5	92	0	4.6	3.8
2013-01-14	23:00:00	-7.9	968.5	91	0	4.3	4.9
2013-01-14	1 day, 0:00:00	-7.2	968	90	0	3.9	3.4
2013-01-15	01:00:00	-7.7	967.4	94	0	3.7	3.6
2013-01-15	02:00:00	-6.8	967	92	0	4.2	5
2013-01-15	03:00:00	-8.1	966	92	0	2.9	3.5
2013-01-15	04:00:00	-8.6	965.4	91	0	2.6	2.2
2013-01-15	05:00:00	-8.2	964.9	90	0	3.2	2.6
2013-01-15	06:00:00	-7.7	964.5	89	0	2.8	2.8
2013-01-15	07:00:00	-6.6	964.2	88	0	3	3.2
2013-01-15	08:00:00	-6	964.1	86	0	2.9	3.4
2013-01-15	09:00:00	-5.4	963.9	83	0	3	3.4
2013-01-15	10:00:00	-4.2	963.9	85	0	3.5	3.5
2013-01-15	11:00:00	-3.5	963.6	81	0	4.7	4.1
2013-01-15	12:00:00	-3.2	963.3	82	0	3.8	4.3
2013-01-15	13:00:00	-3	962.7	82	0	3.5	3.6
2013-01-15	14:00:00	-2.8	962.6	82	0	3.1	3.2
2013-01-15	15:00:00	-2.9	962.9	85	0	3.5	3.4
2013-01-15	16:00:00	-3	963.1	87	0	3.2	3.3
2013-01-15	17:00:00	-3.7	963.1	95	0.1	3	3.1
2013-01-15	18:00:00	-3.9	963.2	96	0.1	3.4	3.2
2013-01-15	19:00:00	-3.8	963.3	96	0.2	3	3.1
2013-01-15	20:00:00	-3.8	963.4	96	0	3.1	3.1
2013-01-15	21:00:00	-3.6	963.2	96	0	2.6	2.8
2013-01-15	22:00:00	-3.5	963.2	96	0	2.2	2
2013-01-15	23:00:00	-3.4	963.2	96	0.1	2.6	2.7
2013-01-15	1 day, 0:00:00	-3.5	963.5	96	0	2.6	2.7
2013-01-16	01:00:00	-3.4	963.7	96	0	1.8	2.1
2013-01-16	02:00:00	-3.4	964	96	0	2.4	2.3
2013-01-16	03:00:00	-3.4	963.9	96	0.1	2.2	2.6
2013-01-16	04:00:00	-3.7	963.8	97	0.1	1.2	2.1
2013-01-16	05:00:00	-3.7	963.7	97	0	2.5	2.1
2013-01-16	06:00:00	-3.8	963.9	97	0	1.4	2
2013-01-16	07:00:00	-4.1	964.2	97	0.1	1.4	1.9
2013-01-16	08:00:00	-4.3	964.8	100	0.2	2.7	1.9
2013-01-16	09:00:00	-4.3	965.2	100	0	2.9	3.2
2013-01-16	10:00:00	-4.1	965.4	97	0.1	2.5	2.9
2013-01-16	11:00:00	-3.8	965.7	96	0	1.8	2.1
2013-01-16	12:00:00	-3.5	965.6	95	0	2.2	2.1
2013-01-16	13:00:00	-3.2	965.3	93	0	2.5	2.4
2013-01-16	14:00:00	-3.3	965.5	93	0	4.1	3.4
2013-01-16	15:00:00	-3.2	965.9	93	0	3.7	3.7
2013-01-16	16:00:00	-3.5	966.3	96	0	4.8	5
2013-01-16	17:00:00	-3.5	966.8	95	0	3.9	4.1
2013-01-16	18:00:00	-3.7	967.2	96	0	4.1	4.2
2013-01-16	19:00:00	-4.2	967.5	96	0	4.9	4.6
2013-01-16	20:00:00	-4.4	967.7	96	0	4.3	4.6
2013-01-16	21:00:00	-4.4	968.1	96	0	3.9	3.8
2013-01-16	22:00:00	-4.4	968.4	96	0	5.3	4.6
2013-01-16	23:00:00	-4.7	968.8	96	0	4.5	5.2
2013-01-16	1 day, 0:00:00	-5.1	969	94	0	5.1	5
2013-01-17	01:00:00	-5.5	969	95	0	3.5	3.9
2013-01-17	02:00:00	-5.4	969.5	95	0	3.3	3.2
2013-01-17	03:00:00	-5.4	969.7	93	0	3.6	3.7
2013-01-17	04:00:00	-5.5	969.9	94	0	4.8	4.1
2013-01-17	05:00:00	-5.8	970.3	96	0	3	3.7
2013-01-17	06:00:00	-5.9	970.5	96	0.1	2.3	2.7
2013-01-17	07:00:00	-5.8	970.9	96	0.2	2.5	2.3
2013-01-17	08:00:00	-5.9	971.8	96	0.3	2.5	2.5
2013-01-17	09:00:00	-5.5	972.2	96	0.1	2.1	2.4
2013-01-17	10:00:00	-4.7	972.4	95	0	3.9	2.5
2013-01-17	11:00:00	-4.2	972.2	95	0.1	4.9	4.3
2013-01-17	12:00:00	-3.8	972.1	94	0.1	4.5	4.9
2013-01-17	13:00:00	-3.3	971.7	93	0	6.6	5.2
2013-01-17	14:00:00	-3.1	971.8	91	0	6.1	5.8
2013-01-17	15:00:00	-3	972.2	91	0	4.3	5.5
2013-01-17	16:00:00	-3.1	972.5	92	0	5.2	4.8
2013-01-17	17:00:00	-3.1	972.8	93	0	5.4	5.1
2013-01-17	18:00:00	-3.1	972.9	93	0	5.1	4.9
2013-01-17	19:00:00	-3	973.1	93	0	4.6	5
2013-01-17	20:00:00	-2.9	972.9	93	0	4.9	4.6
2013-01-17	21:00:00	-3.1	973	93	0	3.7	4.6
2013-01-17	22:00:00	-3.2	972.9	91	0	4.4	3.7
2013-01-17	23:00:00	-3.5	972.8	89	0	3.8	4.4
2013-01-17	1 day, 0:00:00	-3.6	972.3	86	0	4.8	4.3
2013-01-18	01:00:00	-3.9	971.9	85	0	5	5.3
2013-01-18	02:00:00	-5.1	971.6	88	0	3.7	4.3
2013-01-18	03:00:00	-4	971.2	89	0	3.2	3.9
2013-01-18	04:00:00	-3.9	970.7	91	0	4	4.3
2013-01-18	05:00:00	-4.1	970.1	92	0	3.7	3.8
2013-01-18	06:00:00	-3.6	969.8	83	0	5.2	4.5
2013-01-18	07:00:00	-3.7	969.6	80	0	6.3	6.2
2013-01-18	08:00:00	-3.9	969.5	82	0	5.5	5.9
2013-01-18	09:00:00	-4.2	969.5	83	0	3.9	4.8
2013-01-18	10:00:00	-4.1	968.8	84	0	3.6	3.6
2013-01-18	11:00:00	-4.2	968	85	0	4.5	4.2
2013-01-18	12:00:00	-4.1	967.2	84	0	4.6	4.2
2013-01-18	13:00:00	-4.2	966.8	85	0	3	3.6
2013-01-18	14:00:00	-4.3	966	85	0	3.9	3.4
2013-01-18	15:00:00	-4.5	965.6	86	0	3.7	3.5
2013-01-18	16:00:00	-4.6	965.1	84	0	3.6	3.6
2013-01-18	17:00:00	-4.8	964.8	87	0	3.9	3.2
2013-01-18	18:00:00	-5	964.3	87	0	3.4	3.5
2013-01-18	19:00:00	-5.2	963.6	88	0	4.5	3.9
2013-01-18	20:00:00	-5.4	963.1	88	0	4.9	4.5
2013-01-18	21:00:00	-5.8	962.5	88	0	5.2	5.3
2013-01-18	22:00:00	-6.1	962.3	86	0	6.7	6
2013-01-18	23:00:00	-6.4	962.2	86	0	6.1	6.5
2013-01-18	1 day, 0:00:00	-6.7	961.1	86	0	5.5	5.8
2013-01-19	01:00:00	-7	960	87	0	5.2	5.3
2013-01-19	02:00:00	-7.1	959.7	88	0	4.3	4.8
2013-01-19	03:00:00	-7.3	959.6	88	0	5.6	5.3
2013-01-19	04:00:00	-7.3	959.2	88	0	4.3	4.8
2013-01-19	05:00:00	-7.2	958.4	89	0	3.7	3.6
2013-01-19	06:00:00	-7.4	957.8	90	0	5.1	4.6
2013-01-19	07:00:00	-7.4	957.5	88	0	5.5	5.1
2013-01-19	08:00:00	-7.3	957.5	86	0	4.9	5.2
2013-01-19	09:00:00	-7.2	957.2	85	0	5.2	5
2013-01-19	10:00:00	-6.8	957.2	84	0	5.9	5.2
2013-01-19	11:00:00	-6.5	957	82	0	6.4	5.7
2013-01-19	12:00:00	-6.2	956.6	81	0	6.2	6.3
2013-01-19	13:00:00	-6.1	956.3	80	0	5.7	6
2013-01-19	14:00:00	-6	956	80	0	6.1	5.7
2013-01-19	15:00:00	-6.2	955.7	81	0	5.4	5.9
2013-01-19	16:00:00	-6.6	956.1	82	0	6.1	5.8
2013-01-19	17:00:00	-7.3	956.1	84	0	5.7	5.4
2013-01-19	18:00:00	-7.6	956.2	87	0	5.1	5.1
2013-01-19	19:00:00	-7.4	956.3	88	0	5.8	5.1
2013-01-19	20:00:00	-7.2	956.5	88	0	4.6	5.1
2013-01-19	21:00:00	-7.2	956.5	88	0	5.8	5.4
2013-01-19	22:00:00	-7.3	956.4	88	0	5.6	5.4
2013-01-19	23:00:00	-7.6	955.8	90	0	6.4	5.9
2013-01-19	1 day, 0:00:00	-7.8	955.5	90	0	5.3	5.9
2013-01-20	01:00:00	-7.7	955.3	90	0	4.9	5.2
2013-01-20	02:00:00	-7.7	955.2	90	0	5.2	5.8
2013-01-20	03:00:00	-7.6	955	90	0	5.5	5.6
2013-01-20	04:00:00	-7.7	954.2	90	0	6.5	5.9
2013-01-20	05:00:00	-7.8	954.4	91	0	5.1	5.2
2013-01-20	06:00:00	-7.7	954.3	92	0	5	4.6
2013-01-20	07:00:00	-7.5	954.3	90	0	5.7	5
2013-01-20	08:00:00	-7.3	954.5	92	0	6	5.7
2013-01-20	09:00:00	-7.2	954.7	93	0.4	4.2	5.2
2013-01-20	10:00:00	-6.8	954.2	90	0.2	5.8	4.9
2013-01-20	11:00:00	-6.3	954.2	91	0	4.4	5.7
2013-01-20	12:00:00	-5.9	953.7	91	0.2	3.6	3.7
2013-01-20	13:00:00	-5.5	953.7	89	0	2.7	4.2
2013-01-20	14:00:00	-4.7	954	85	0	3.2	3.9
2013-01-20	15:00:00	-5	954	88	0	4.4	3.8
2013-01-20	16:00:00	-5.3	953.5	88	0.1	5.8	5.4
2013-01-20	17:00:00	-5.5	953.8	92	0.2	4.9	5.5
2013-01-20	18:00:00	-5.5	953.4	94	0.7	6	4.9
2013-01-20	19:00:00	-5.2	953.1	93	1	7.4	6.6
2013-01-20	20:00:00	-4.4	953.7	93	1	5	6.4
2013-01-20	21:00:00	-4.7	953.8	95	1.3	4.5	5.2
2013-01-20	22:00:00	-5.1	954.2	96	2.2	3.2	3.4
2013-01-20	23:00:00	-5.3	954.7	96	0.6	2.8	3.1
2013-01-20	1 day, 0:00:00	-5.7	954.9	96	0.4	3.8	3.4
2013-01-21	01:00:00	-5.8	955.2	96	0.3	4.5	4.1
2013-01-21	02:00:00	-6	955.1	96	0.6	4.4	4.3
2013-01-21	03:00:00	-6	955.4	96	0.3	4.4	4.6
2013-01-21	04:00:00	-6.1	955.6	96	0.5	4.2	3.9
2013-01-21	05:00:00	-6.1	955.8	96	0.4	4.4	4.2
2013-01-21	06:00:00	-6.2	956.2	96	0.5	4.5	4.5
2013-01-21	07:00:00	-6.4	956.5	95	0.2	4	4.1
2013-01-21	08:00:00	-6.5	956.6	95	0	3.9	3.5
2013-01-21	09:00:00	-6.5	956.7	95	0	4.2	4
2013-01-21	10:00:00	-6.2	957	93	0	4.8	4.3
2013-01-21	11:00:00	-6	957	93	0.1	4.2	4.1
2013-01-21	12:00:00	-5.8	956.8	93	0	4	4.4
2013-01-21	13:00:00	-5.6	956.7	93	0.1	3.5	3.7
2013-01-21	14:00:00	-5.3	956.7	94	0	2.5	3
2013-01-21	15:00:00	-5.2	957.1	94	0.1	2	2.2
2013-01-21	16:00:00	-5.3	957.5	94	0	2.4	2.6
2013-01-21	17:00:00	-5.4	957.7	95	0	3.4	3
2013-01-21	18:00:00	-5.5	958	96	0	3.1	3.2
2013-01-21	19:00:00	-5.5	958.4	94	0	3.5	3.3
2013-01-21	20:00:00	-5.7	958.6	93	0	3.8	3.6
2013-01-21	21:00:00	-5.8	958.8	93	0	3.6	3.7
2013-01-21	22:00:00	-5.9	958.9	93	0	3.7	5
2013-01-21	23:00:00	-6	959.2	93	0	3.3	3.5
2013-01-21	1 day, 0:00:00	-6	959.3	93	0	3.6	2.9
2013-01-22	01:00:00	-6	959.3	93	0	3.6	3.1
2013-01-22	02:00:00	-6.1	959.6	93	0	3.3	3.2
2013-01-22	03:00:00	-6.3	959.8	94	0	2.5	2.5
2013-01-22	04:00:00	-6.5	960.1	94	0	3.6	3.6
2013-01-22	05:00:00	-6.5	960.3	94	0	3.7	3.6
2013-01-22	06:00:00	-6.5	960.6	93	0	3.6	3.4
2013-01-22	07:00:00	-6.6	960.9	93	0	3.9	3.7
2013-01-22	08:00:00	-6.6	961.5	93	0	3.7	4.1
2013-01-22	09:00:00	-6.6	962	93	0	3.8	3.5
2013-01-22	10:00:00	-6.4	962.4	92	0	4	3.9
2013-01-22	11:00:00	-6.2	962.5	92	0	3.9	3.9
2013-01-22	12:00:00	-5.8	962.5	93	0	3.5	3.6
2013-01-22	13:00:00	-5.5	962.6	92	0	2.8	3.1
2013-01-22	14:00:00	-5.4	962.7	91	0	3.4	3.2
2013-01-22	15:00:00	-5.4	963.1	91	0	2.8	2.6
2013-01-22	16:00:00	-5.6	963.3	91	0	3.5	3.3
2013-01-22	17:00:00	-5.6	963.4	91	0	4.1	4
2013-01-22	18:00:00	-5.5	963.9	92	0	2.7	3.5
2013-01-22	19:00:00	-5.4	964.1	92	0	1.8	2.1
2013-01-22	20:00:00	-5.4	964.2	93	0	2.4	2.1
2013-01-22	21:00:00	-5.5	964.6	93	0	2.2	2.4
2013-01-22	22:00:00	-5.6	964.7	93	0	2.1	2.4
2013-01-22	23:00:00	-5.8	964.7	94	0	2.8	2.7
2013-01-22	1 day, 0:00:00	-5.9	964.7	94	0	1.7	2.6
2013-01-23	01:00:00	-6	964.6	95	0	2.8	2
2013-01-23	02:00:00	-6.1	964.8	96	0	2	2.3
2013-01-23	03:00:00	-6.2	964.7	97	0	2.2	2.3
2013-01-23	04:00:00	-6.4	964.9	100	0	2.3	2.4
2013-01-23	05:00:00	-6.3	964.9	96	0	3.1	2.5
2013-01-23	06:00:00	-6.4	964.7	96	0	2.6	3.2
2013-01-23	07:00:00	-6.3	964.8	96	0	2.9	2.6
2013-01-23	08:00:00	-6.3	965.1	95	0	3.2	3.1
2013-01-23	09:00:00	-6.4	965.6	95	0	3.4	3.1
2013-01-23	10:00:00	-6.1	965.8	96	0	3	3.3
2013-01-23	11:00:00	-5.8	965.8	96	0	2.7	2.7
2013-01-23	12:00:00	-5.6	965.8	96	0	1.7	2.1
2013-01-23	13:00:00	-5.5	965.6	95	0	2.3	2.5
2013-01-23	14:00:00	-5.3	965.6	91	0	3.1	2.6
2013-01-23	15:00:00	-5.3	966	91	0	1.5	2.2
2013-01-23	16:00:00	-5.5	966	90	0	2.7	2.5
2013-01-23	17:00:00	-5.7	966.1	88	0	3.8	3.4
2013-01-23	18:00:00	-5.7	966.5	88	0	4.4	3.9
2013-01-23	19:00:00	-6	966.7	89	0	3.5	3.9
2013-01-23	20:00:00	-6.5	966.8	90	0	2.8	3
2013-01-23	21:00:00	-7.3	966.8	91	0	3.5	3.1
2013-01-23	22:00:00	-6.8	967.2	91	0	3.1	3.4
2013-01-23	23:00:00	-7.1	967.1	93	0	3	3
2013-01-23	1 day, 0:00:00	-7.3	966.9	92	0	3.6	3.1
2013-01-24	01:00:00	-8.3	966.8	92	0	3.9	4
2013-01-24	02:00:00	-8.7	967.1	95	0	1.9	3
2013-01-24	03:00:00	-9.9	967	95	0	3.9	3.5
2013-01-24	04:00:00	-9.7	967.5	95	0	3.2	4.8
2013-01-24	05:00:00	-10	967.3	94	0	4.2	4.2
2013-01-24	06:00:00	-10.3	967.8	94	0	2.2	3.2
2013-01-24	07:00:00	-8.7	968.3	94	0	3.3	4
2013-01-24	08:00:00	-8.1	968.9	95	0	3.2	2.3
2013-01-24	09:00:00	-7.2	969.4	95	0	2.7	2.9
2013-01-24	10:00:00	-6.4	969.9	95	0	3.6	3.1
2013-01-24	11:00:00	-5.9	970.1	96	0	3.1	3.7
2013-01-24	12:00:00	-5.4	970.1	96	0	5	4.6
2013-01-24	13:00:00	-4.9	970.3	93	0	4.6	4.6
2013-01-24	14:00:00	-4.4	970.6	90	0	4.8	5
2013-01-24	15:00:00	-4.2	971.2	90	0	3.3	3.9
2013-01-24	16:00:00	-4.1	971.8	90	0	4.2	3.5
2013-01-24	17:00:00	-4.2	972.3	91	0	3.2	3.8
2013-01-24	18:00:00	-4.2	972.8	89	0	4	3.8
2013-01-24	19:00:00	-4.2	973.3	89	0	4	3.7
2013-01-24	20:00:00	-4.2	973.7	89	0	3.4	3.8
2013-01-24	21:00:00	-4.3	974.2	89	0	3.2	3.6
2013-01-24	22:00:00	-4.2	974.6	89	0	3.5	3.1
2013-01-24	23:00:00	-4.4	974.7	95	0	3	3.1
2013-01-24	1 day, 0:00:00	-4.3	974.7	97	0	4	3.1
2013-01-25	01:00:00	-4.4	974.7	95	0	2.8	3
2013-01-25	02:00:00	-4.5	975	91	0	3.4	3
2013-01-25	03:00:00	-4.8	975.3	89	0	3.5	3.5
2013-01-25	04:00:00	-5	975.5	89	0	2.7	3.2
2013-01-25	05:00:00	-5.2	975.7	89	0	3.7	3.1
2013-01-25	06:00:00	-5.3	976	90	0	3.3	3.4
2013-01-25	07:00:00	-5.3	976.2	90	0	2.8	3
2013-01-25	08:00:00	-5.3	976.3	91	0	2.7	2.6
2013-01-25	09:00:00	-5.7	976.7	93	0	4	3.3
2013-01-25	10:00:00	-6.2	977.2	91	0	4.1	3.9
2013-01-25	11:00:00	-6.3	977.2	90	0	3.2	3.1
2013-01-25	12:00:00	-5.9	976.8	88	0	1.4	2
2013-01-25	13:00:00	-5.6	976.3	86	0	2.1	1.7
2013-01-25	14:00:00	-5.6	976.2	88	0	2.1	2.4
2013-01-25	15:00:00	-5.5	976	88	0	1.3	2.2
2013-01-25	16:00:00	-5.5	976.1	85	0	1.4	1.7
2013-01-25	17:00:00	-5.9	975.9	88	0	2.1	1.8
2013-01-25	18:00:00	-6.2	975.6	90	0	2.8	2.6
2013-01-25	19:00:00	-6.3	975.1	92	0	2	2.6
2013-01-25	20:00:00	-6.4	974.3	92	0	1.8	2.1
2013-01-25	21:00:00	-6.1	973.7	90	0	2.1	2.1
2013-01-25	22:00:00	-5.5	973.2	88	0	3.1	2.2
2013-01-25	23:00:00	-5.9	972.5	86	0	4.7	4.6
2013-01-25	1 day, 0:00:00	-6.1	971.7	87	0	5.3	5.4
2013-01-26	01:00:00	-6.4	971.2	88	0	5.4	4.9
2013-01-26	02:00:00	-6.7	970.8	90	0	4.9	5
2013-01-26	03:00:00	-6.6	970.5	90	0	2.4	3.3
2013-01-26	04:00:00	-6.5	970.6	90	0	3.1	2.9
2013-01-26	05:00:00	-6.6	970.2	91	0	4.5	4.2
2013-01-26	06:00:00	-6.6	970.3	90	0	3.8	3.7
2013-01-26	07:00:00	-6.6	970	92	0	3.2	3.7
2013-01-26	08:00:00	-6.4	969.8	93	0	4.8	4
2013-01-26	09:00:00	-6.4	970.3	92	0	5.6	5.9
2013-01-26	10:00:00	-6.4	971	90	0	5.2	4.8
2013-01-26	11:00:00	-6.3	971.5	89	0	4.5	4.9
2013-01-26	12:00:00	-6.2	971.6	88	0	3.9	4.7
2013-01-26	13:00:00	-6	970.9	88	0	5.5	4.8
2013-01-26	14:00:00	-5.9	969.5	88	0	7.5	6.6
2013-01-26	15:00:00	-5.7	970.2	88	0	5.2	5.3
2013-01-26	16:00:00	-5.9	970.4	90	0	6.7	5.8
2013-01-26	17:00:00	-5.7	971.1	90	0	5.4	5.6
2013-01-26	18:00:00	-5.4	970.8	90	0	7.1	6.8
2013-01-26	19:00:00	-5.4	970.9	93	0	6.3	6.5
2013-01-26	20:00:00	-5.3	971	95	0	6.8	6.7
2013-01-26	21:00:00	-5.3	970.9	95	0	5.9	6.3
2013-01-26	22:00:00	-5.1	971.4	96	0	4.5	5.5
2013-01-26	23:00:00	-4.9	970.8	96	0	6.4	5.7
2013-01-26	1 day, 0:00:00	-4.7	971.1	96	0	4.5	5.5
2013-01-27	01:00:00	-4.6	970.4	95	0	4.6	4.8
2013-01-27	02:00:00	-4.3	969.8	96	0	7	6
2013-01-27	03:00:00	-4	969.1	97	0	7.3	6.5
2013-01-27	04:00:00	-3.6	968.8	98	0	6.8	6.9
2013-01-27	05:00:00	-2.8	967.9	98	0	6.9	6.5
2013-01-27	06:00:00	-2.3	967.4	100	0	6.5	6.6
2013-01-27	07:00:00	-2	966.6	99	0	7.3	7
2013-01-27	08:00:00	-1.8	966.6	99	0	6.6	6.3
2013-01-27	09:00:00	-1.6	965.9	99	0	7.4	7.4
2013-01-27	10:00:00	-1.3	965.6	100	0	8.4	7.5
2013-01-27	11:00:00	-0.9	964.5	99	0	9	8.4
2013-01-27	12:00:00	-0.3	964.2	94	0	6	7.9
2013-01-27	13:00:00	-0.1	963.2	92	0	8.5	8.5
2013-01-27	14:00:00	-0.1	962.2	95	0.3	8.5	8.7
2013-01-27	15:00:00	-0.3	962	98	0.2	8.1	8.6
2013-01-27	16:00:00	-0.3	961.6	98	0	8.8	8.7
2013-01-27	17:00:00	-0.2	962.1	99	0	7.8	7.9
2013-01-27	18:00:00	-0.2	962.6	99	0	5.7	6.4
2013-01-27	19:00:00	-0.2	962.6	99	0	5.2	5.4
2013-01-27	20:00:00	0	963.2	99	0	5.3	5.1
2013-01-27	21:00:00	0.1	963.9	99	0	4.8	4.8
2013-01-27	22:00:00	0.3	964.4	99	0	5	5.3
2013-01-27	23:00:00	0.4	965	99	0	5	5.5
2013-01-27	1 day, 0:00:00	0.4	965.5	99	0	4.6	4.5
2013-01-28	01:00:00	0.4	966	99	0	5.2	5.1
2013-01-28	02:00:00	0.3	966.5	99	0	5.9	5.4
2013-01-28	03:00:00	0.2	967.2	99	0	6.2	5.7
2013-01-28	04:00:00	0.2	967.8	99	0	5.8	5.6
2013-01-28	05:00:00	0.4	968.3	99	0	5.8	5.8
2013-01-28	06:00:00	0.4	969.2	99	0	4.5	5.2
2013-01-28	07:00:00	0.6	969.8	99	0	4.6	4.4
2013-01-28	08:00:00	0.9	970.5	99	0	3.7	5
2013-01-28	09:00:00	1	971.4	97	0	3.4	3.8
2013-01-28	10:00:00	1	972.2	96	0	4.2	4.2
2013-01-28	11:00:00	1.3	972.5	94	0	4.6	4.3
2013-01-28	12:00:00	1.5	972.9	95	0	4.2	4.7
2013-01-28	13:00:00	1.1	973	97	0	4.8	4.8
2013-01-28	14:00:00	1.1	973	97	0	5.4	5.3
2013-01-28	15:00:00	1.4	973.2	96	0	6.9	6
2013-01-28	16:00:00	1.6	973.5	96	0	6.4	6.2
2013-01-28	17:00:00	1.7	974.1	95	0	5.3	5.8
2013-01-28	18:00:00	1.3	974.1	94	0	4.6	5
2013-01-28	19:00:00	0.9	973.7	97	0	5.7	4.1
2013-01-28	20:00:00	1	972.8	96	0	6.2	6.2
2013-01-28	21:00:00	1.2	972.6	94	0	6.9	7.1
2013-01-28	22:00:00	1.3	972.6	94	0	7.1	7
2013-01-28	23:00:00	1.4	971.8	94	0	8.2	8.3
2013-01-28	1 day, 0:00:00	1.6	970.2	92	0.1	10.3	10
2013-01-29	01:00:00	1.8	968.9	92	0.2	11.5	10.7
2013-01-29	02:00:00	1.8	969.2	93	0.9	10.7	11.1
2013-01-29	03:00:00	1.9	968.5	92	0	9.7	10.3
2013-01-29	04:00:00	2.1	968	93	0	10.1	10.3
2013-01-29	05:00:00	2.8	968	93	0	8.6	8.9
2013-01-29	06:00:00	2.7	967.7	94	0	8.6	8.5
2013-01-29	07:00:00	2.5	968.6	100	0.1	7.6	8.8
2013-01-29	08:00:00	2.7	968.2	99	0.3	8	7.6
2013-01-29	09:00:00	2.9	968.4	99	0.1	6.6	6.8
2013-01-29	10:00:00	3.2	968.4	99	0.4	7.3	7.2
2013-01-29	11:00:00	3.6	968.3	100	0.1	8	7.5
2013-01-29	12:00:00	4	968.3	99	0.1	6.2	7.1
2013-01-29	13:00:00	4.5	968.1	100	0	6.1	6.1
2013-01-29	14:00:00	4.7	968.1	99	0	5.5	6.3
2013-01-29	15:00:00	5.1	968.4	99	0	5.4	5.5
2013-01-29	16:00:00	5.4	968.8	98	0	5.2	5.3
2013-01-29	17:00:00	5.7	969.1	100	0	6.3	5.8
2013-01-29	18:00:00	5.9	969.3	98	0.1	5.7	5.6
2013-01-29	19:00:00	6	969.5	98	0.1	4.9	6.1
2013-01-29	20:00:00	6.1	969.4	98	0.1	6.4	6.1
2013-01-29	21:00:00	6.4	969.7	97	0.2	6.3	6.7
2013-01-29	22:00:00	6.5	969.5	97	0	6.2	6.8
2013-01-29	23:00:00	6.4	969.4	97	0.1	7.7	7.1
2013-01-29	1 day, 0:00:00	6.6	969.4	100	0.1	7.5	7.3
2013-01-30	01:00:00	6.5	969.2	100	0.1	6.6	7
2013-01-30	02:00:00	6.8	969.1	98	0.1	6.5	6.7
2013-01-30	03:00:00	6.9	968.4	98	0.1	6.8	7
2013-01-30	04:00:00	7.4	968	97	0	7.5	7.4
2013-01-30	05:00:00	7.5	967.9	100	0	8.1	8.3
2013-01-30	06:00:00	7.7	967.7	100	0.3	8.6	9
2013-01-30	07:00:00	8	967.2	97	0.1	8.4	8.2
2013-01-30	08:00:00	8.1	966.7	96	0.1	8.2	8.3
2013-01-30	09:00:00	8.3	965.9	96	0.1	8.4	8.9
2013-01-30	10:00:00	9.1	965.2	95	0	8.3	8.6
2013-01-30	11:00:00	9.8	965.2	93	0.5	9.4	8.4
2013-01-30	12:00:00	9.8	964.9	95	0.1	8.3	8.4
2013-01-30	13:00:00	9.9	964.4	94	0	7.1	7.2
2013-01-30	14:00:00	11.2	963.6	86	0	10.4	8.8
2013-01-30	15:00:00	9.8	963.9	92	0.8	9.6	11.6
2013-01-30	16:00:00	9.2	964.7	84	4.1	10.3	11.4
2013-01-30	17:00:00	8.1	965.5	80	0	10.2	10.1
2013-01-30	18:00:00	8.1	966.5	76	0	11.3	11.1
2013-01-30	19:00:00	7.3	967.7	75	0	11.1	11.3
2013-01-30	20:00:00	7	968.6	75	0	9.6	11.5
2013-01-30	21:00:00	6.7	969.5	67	0	13.6	11.5
2013-01-30	22:00:00	6.3	971	70	0	11.8	11.8
2013-01-30	23:00:00	5.9	971.4	71	0	11.2	11.2
2013-01-30	1 day, 0:00:00	5.4	972.2	75	0	10.6	11.3
2013-01-31	01:00:00	5.8	972.8	73	0	9.6	10.3
2013-01-31	02:00:00	5.2	973.5	80	0.1	12.1	9.5
2013-01-31	03:00:00	4.9	974	82	0	6.7	7.1
2013-01-31	04:00:00	5.6	973.6	69	0	11.1	9.5
2013-01-31	05:00:00	5.2	974	73	0	9.6	10.6
2013-01-31	06:00:00	4.9	974.4	74	0	9.7	10.4
2013-01-31	07:00:00	4.7	974.5	77	0	8.3	8.9
2013-01-31	08:00:00	4.6	974.6	79	0	5.6	7.1
2013-01-31	09:00:00	4.9	973.8	79	0	7.3	6.2
2013-01-31	10:00:00	4.7	973.1	81	0	9.4	8.5
2013-01-31	11:00:00	5.6	971.8	72	0	10.4	9.8
2013-01-31	12:00:00	5.7	970.6	76	0	8.8	9.5
2013-01-31	13:00:00	6.2	969.6	69	0	11.9	10.4
2013-01-31	14:00:00	5.8	969.3	75	0	13.1	12
2013-01-31	15:00:00	3.9	968.8	89	0.8	11.1	11.9
2013-01-31	16:00:00	3.6	968.1	93	0.1	8	9
2013-01-31	17:00:00	4.4	967.7	93	0.4	8.5	7.8
2013-01-31	18:00:00	4.6	968.3	81	3.6	12.3	11.2
2013-01-31	19:00:00	4.2	968.7	88	0.1	10.7	12
2013-01-31	20:00:00	3.7	969.3	90	0.5	8.3	10.7
2013-01-31	21:00:00	4.2	969.8	90	0	5.1	5.9
2013-01-31	22:00:00	5.2	969.9	77	0.1	11.1	8.4
2013-01-31	23:00:00	5.1	970.1	79	0	9.7	8.1
2013-01-31	1 day, 0:00:00	4.7	970.2	80	0	6.5	7.6
2013-02-01	01:00:00	4.7	969.8	83	0	7.1	7
2013-02-01	02:00:00	4.6	969.7	83	0	7.3	7
2013-02-01	03:00:00	4.4	969.1	83	0	6	6.6
2013-02-01	04:00:00	4.3	968.8	84	0.1	5.4	6.7
2013-02-01	05:00:00	3.8	968.4	88	1.1	4.2	5.4
2013-02-01	06:00:00	3.7	967.4	88	0.6	5.3	4
2013-02-01	07:00:00	4	966.7	87	0	5.6	5.9
2013-02-01	08:00:00	3.7	965.6	88	0	5.7	5.5
2013-02-01	09:00:00	3.8	964.9	89	0	4.7	5.2
2013-02-01	10:00:00	4	964.2	90	0	5.5	5.8
2013-02-01	11:00:00	3.8	963	92	0.6	3.7	3.9
2013-02-01	12:00:00	3.4	961.2	93	0.7	4.8	4.3
2013-02-01	13:00:00	3.7	959.5	96	0.6	3.7	4.1
2013-02-01	14:00:00	3.8	957.7	94	0.8	4.6	5.1
2013-02-01	15:00:00	4.3	955.7	97	0.2	5.6	4.8
2013-02-01	16:00:00	4.2	954.3	96	0	5.4	5.7
2013-02-01	17:00:00	4	953.3	97	0.1	5.2	5.1
2013-02-01	18:00:00	4	952	96	0.2	5	5.2
2013-02-01	19:00:00	3.9	951.3	97	0	3.9	4.5
2013-02-01	20:00:00	3.9	950	98	0	4.6	4.3
2013-02-01	21:00:00	4.1	949.5	99	0.1	3.4	4.1
2013-02-01	22:00:00	4.1	948.8	99	0.9	2.9	3.6
2013-02-01	23:00:00	4.2	948.9	98	0.3	6	4.5
2013-02-01	1 day, 0:00:00	2.8	949.9	94	0.1	5.5	6
2013-02-02	01:00:00	2	950.5	94	0	4.3	5.7
2013-02-02	02:00:00	1.2	951.3	92	0	5.4	6.1
2013-02-02	03:00:00	1	952.2	92	0	3.3	4.5
2013-02-02	04:00:00	1.2	953.1	91	0	5	4.2
2013-02-02	05:00:00	1.1	954	92	0	3.5	4
2013-02-02	06:00:00	1	954.8	93	0	3.4	3.3
2013-02-02	07:00:00	1	955.9	93	0.1	4	3.7
2013-02-02	08:00:00	1	956.9	96	0	3	3.5
2013-02-02	09:00:00	1.6	957.9	92	0	3.9	3.6
2013-02-02	10:00:00	2.3	959.1	85	0	4.3	4.3
2013-02-02	11:00:00	2.9	959.8	85	0	4.4	4.2
2013-02-02	12:00:00	2.1	960.4	89	0	5.3	4.8
2013-02-02	13:00:00	0.7	961.2	96	0.6	5.8	4.6
2013-02-02	14:00:00	1.8	962.2	73	0	8.3	7.1
2013-02-02	15:00:00	1.2	964	73	0	7.1	8.3
2013-02-02	16:00:00	0.2	965.4	75	0	5	7.1
2013-02-02	17:00:00	0	966.3	76	0	3	3.5
2013-02-02	18:00:00	-0.2	967	78	0	3.8	3.1
2013-02-02	19:00:00	0.2	967.8	79	0	4	4
2013-02-02	20:00:00	0.1	968.2	80	0	3.3	3.6
2013-02-02	21:00:00	0.3	968.6	80	0	3.8	3.2
2013-02-02	22:00:00	0.6	968.6	82	0	3.9	3.6
2013-02-02	23:00:00	0.5	969.3	86	0	3.5	4.1
2013-02-02	1 day, 0:00:00	0.7	969.8	88	0	4.1	4.2
2013-02-03	01:00:00	1.1	970.4	84	0	3.6	3.9
2013-02-03	02:00:00	1.4	971.4	80	0	3.7	3.8
2013-02-03	03:00:00	1.1	972.1	83	0	3	3.4
2013-02-03	04:00:00	1.2	972.8	81	0	5.1	3.8
2013-02-03	05:00:00	1.3	973.1	79	0	5.2	5.3
2013-02-03	06:00:00	1.2	973.5	77	0	3.6	4.1
2013-02-03	07:00:00	0.8	974.1	83	0	3.1	3.7
2013-02-03	08:00:00	0.9	974.7	75	0	3.2	4
2013-02-03	09:00:00	1	975	74	0	4.1	4
2013-02-03	10:00:00	1	975	73	0	5.4	5
2013-02-03	11:00:00	1.3	974.8	77	0	6.3	5.6
2013-02-03	12:00:00	1.7	974.9	75	0	6.8	6.3
2013-02-03	13:00:00	2	974.2	76	0	4.8	5.4
2013-02-03	14:00:00	1.8	973.3	82	0	5.3	5.7
2013-02-03	15:00:00	1.6	972.8	86	0	8.1	7.1
2013-02-03	16:00:00	1.5	972.1	86	0	5.5	6
2013-02-03	17:00:00	1.7	971	81	0	8.5	7.7
2013-02-03	18:00:00	0.3	970.5	92	0.1	8.9	8.9
2013-02-03	19:00:00	-0.1	969.6	95	0.1	9.8	9.2
2013-02-03	20:00:00	-0.2	969.1	96	0	7.4	8.2
2013-02-03	21:00:00	-0.1	968.3	97	0	8	8.2
2013-02-03	22:00:00	0.1	968.1	98	0	7.4	7.8
2013-02-03	23:00:00	0	967.7	99	0.2	6.9	7.4
2013-02-03	1 day, 0:00:00	0.4	967.8	99	0	6.3	6.5
2013-02-04	01:00:00	0.9	967.6	99	0	7.1	6.4
2013-02-04	02:00:00	1	967.6	99	0.1	7.1	7.2
2013-02-04	03:00:00	1.2	967.5	96	0	7.4	8.2
2013-02-04	04:00:00	1.6	967.4	100	0	7.7	7.8
2013-02-04	05:00:00	2.1	967.1	96	0	7.3	7.5
2013-02-04	06:00:00	2.2	966.9	96	0.1	6.1	7
2013-02-04	07:00:00	2.3	966.7	97	0.1	7.3	6.8
2013-02-04	08:00:00	2.7	966.9	100	0	6.9	7.2
2013-02-04	09:00:00	3.2	966.6	97	0	7.8	7.1
2013-02-04	10:00:00	3.7	966.5	95	0	7.7	8.5
2013-02-04	11:00:00	4.4	966.1	97	0	7.4	8.2
2013-02-04	12:00:00	5	965.9	95	0	8.3	9
2013-02-04	13:00:00	5.5	966	95	0	6.7	7.6
2013-02-04	14:00:00	6.3	965.8	93	0.1	6.8	6.3
2013-02-04	15:00:00	6.9	966.2	85	0	9.7	8.6
2013-02-04	16:00:00	6.2	966.8	69	0.5	10	8
2013-02-04	17:00:00	5.4	966.8	75	0	8.2	8.8
2013-02-04	18:00:00	4.7	967.7	80	0	8.9	8
2013-02-04	19:00:00	4.4	967.5	82	0	7.8	7.8
2013-02-04	20:00:00	4	968.2	84	0.2	5.8	6.5
2013-02-04	21:00:00	3.8	968.3	80	0	4.1	5.3
2013-02-04	22:00:00	3.7	967.9	81	0	5.5	4.3
2013-02-04	23:00:00	3.2	967.3	86	0	4.7	4.6
2013-02-04	1 day, 0:00:00	3.3	966.9	85	0	5.2	5.2
2013-02-05	01:00:00	3.3	966.1	88	0	5.3	5.6
2013-02-05	02:00:00	3.5	965.2	88	0	6.2	5.6
2013-02-05	03:00:00	3.5	964.1	87	0	6.9	7
2013-02-05	04:00:00	3.2	963	87	0.1	6.9	6.8
2013-02-05	05:00:00	2.9	962.1	86	0	7.4	6.9
2013-02-05	06:00:00	2.6	961	89	0	7.7	7.5
2013-02-05	07:00:00	2.5	959.7	88	0	7	7.5
2013-02-05	08:00:00	2.7	958.4	92	0	7	7.4
2013-02-05	09:00:00	2.6	956.9	92	0	9.3	8.7
2013-02-05	10:00:00	1.7	956.8	94	1	7.2	10
2013-02-05	11:00:00	2.5	957.2	80	0	11.7	9.4
2013-02-05	12:00:00	3.3	957.2	68	0	11.7	12
2013-02-05	13:00:00	-0.9	957.5	98	0.3	9.8	12.5
2013-02-05	14:00:00	-0.8	957.3	99	0.1	9.9	9.4
2013-02-05	15:00:00	1.3	957	92	0	6.8	7.6
2013-02-05	16:00:00	0.9	956.4	84	0	4.7	5.7
2013-02-05	17:00:00	0.4	956.4	86	0	2.5	2.6
2013-02-05	18:00:00	0.2	956.1	90	0	2.8	2.7
2013-02-05	19:00:00	0.5	955.7	80	0	3.2	2.4
2013-02-05	20:00:00	0.1	956.1	82	0	4	4.1
2013-02-05	21:00:00	-0.5	956.5	88	0	3.2	3.6
2013-02-05	22:00:00	-1.1	956.8	100	0	3.8	4
2013-02-05	23:00:00	-0.9	957	94	0	3.8	3.2
2013-02-05	1 day, 0:00:00	-1	957	92	0	3.8	3.9
2013-02-06	01:00:00	-1.2	956.7	94	0	3.8	3.6
2013-02-06	02:00:00	-1.3	956.3	95	0	5.9	4.7
2013-02-06	03:00:00	-1.5	955.8	96	0	7	6
2013-02-06	04:00:00	-1.5	955.2	95	0	6.1	6.3
2013-02-06	05:00:00	-1.5	954.8	98	0	5.7	6
2013-02-06	06:00:00	-1.6	954.2	99	0.1	5	5.5
2013-02-06	07:00:00	-1.4	953.8	100	0.4	5.9	5.4
2013-02-06	08:00:00	-1.1	953.9	99	0.1	6.7	6.8
2013-02-06	09:00:00	-1	954.1	99	0.1	6.2	6.6
2013-02-06	10:00:00	-0.8	954.6	98	0.1	4.6	5.3
2013-02-06	11:00:00	-0.4	955	97	0.2	2.9	4
2013-02-06	12:00:00	-0.2	955.2	96	0.1	2.6	2.8
2013-02-06	13:00:00	0	955.6	97	0	2	1.9
2013-02-06	14:00:00	-0.2	956.3	96	0	2.5	2.5
2013-02-06	15:00:00	-0.5	956.9	99	0.4	3.4	2.6
2013-02-06	16:00:00	-0.5	957.6	99	0.1	3.9	4
2013-02-06	17:00:00	-0.7	958.5	99	0	3.2	3.1
2013-02-06	18:00:00	-1.1	959.6	98	0	3.4	3.5
2013-02-06	19:00:00	-1.9	960.3	96	0	3	3.1
2013-02-06	20:00:00	-2.8	960.7	99	0	2.2	2.4
2013-02-06	21:00:00	-3.6	961.3	99	0	2.4	2.2
2013-02-06	22:00:00	-3	961.7	95	0	2.5	2.2
2013-02-06	23:00:00	-3.4	961.8	96	0	2.6	2.2
2013-02-06	1 day, 0:00:00	-1.8	962.2	93	0	4.3	3.5
2013-02-07	01:00:00	-1.6	962.3	94	0	3.5	3.9
2013-02-07	02:00:00	-2	962.7	96	0	4	4.1
2013-02-07	03:00:00	-2.4	963	96	0	3.6	4
2013-02-07	04:00:00	-2.3	963.4	91	0	4.4	4.2
2013-02-07	05:00:00	-1.7	963.8	92	0	3.6	3.6
2013-02-07	06:00:00	-2.9	963.8	94	0	3.8	4
2013-02-07	07:00:00	-1.3	964.4	93	0	4.5	4.4
2013-02-07	08:00:00	-0.9	964.9	88	0	4.7	4.3
2013-02-07	09:00:00	-1.1	965.3	86	0	5.3	4.6
2013-02-07	10:00:00	-0.4	965.9	84	0	4.9	4.7
2013-02-07	11:00:00	-0.4	966.6	88	0	3.8	4.8
2013-02-07	12:00:00	-0.2	966.8	88	0	3.1	3.9
2013-02-07	13:00:00	0.2	967	74	0	3.4	3.2
2013-02-07	14:00:00	0.3	967	74	0	2.6	2.9
2013-02-07	15:00:00	0.3	967.2	76	0	3.9	3.8
2013-02-07	16:00:00	-0.4	967.6	84	0	4.3	2.9
2013-02-07	17:00:00	-1.7	967.9	98	0.1	3.1	2.5
2013-02-07	18:00:00	-2	968.1	94	0	3.5	3.7
2013-02-07	19:00:00	-2.6	968.1	97	0	2.8	2.8
2013-02-07	20:00:00	-2.4	968.2	100	0	2.8	2.5
2013-02-07	21:00:00	-2.9	968.4	96	0	2.9	2.9
2013-02-07	22:00:00	-3.6	968.4	96	0	3.4	3.7
2013-02-07	23:00:00	-3	968.5	95	0	1.9	2.8
2013-02-07	1 day, 0:00:00	-3.5	968.3	99	0	2.7	2.1
2013-02-08	01:00:00	-4.2	968.2	99	0	3	2.8
2013-02-08	02:00:00	-4	968.2	98	0	3.1	3.4
2013-02-08	03:00:00	-3.5	968.2	99	0	3.1	2.9
2013-02-08	04:00:00	-3.5	967.9	99	0	3.2	3.1
2013-02-08	05:00:00	-2.8	968.1	99	0	3.1	3.1
2013-02-08	06:00:00	-2.9	968.2	99	0.1	3.1	3.1
2013-02-08	07:00:00	-2.6	968.5	99	0	2.7	3.1
2013-02-08	08:00:00	-2.4	968.7	100	0	2.8	3.1
2013-02-08	09:00:00	-2	968.8	99	0	3.2	3
2013-02-08	10:00:00	-1.6	969.1	99	0	3.5	3.6
2013-02-08	11:00:00	-1.9	969.4	99	0.2	4.1	3.5
2013-02-08	12:00:00	-1.5	969.5	99	0	3	3.2
2013-02-08	13:00:00	-2.2	969.8	92	0	4.4	4
2013-02-08	14:00:00	-2.1	969.7	84	0	4.6	4.4
2013-02-08	15:00:00	-1.9	969.9	84	0	4.4	4.6
2013-02-08	16:00:00	-2.3	970.3	85	0	3.3	3.2
2013-02-08	17:00:00	-2.8	970.6	87	0	3	3.6
2013-02-08	18:00:00	-2.7	971	89	0	3.7	3.1
2013-02-08	19:00:00	-2.7	971.4	89	0	3	3.4
2013-02-08	20:00:00	-3.1	971.7	93	0	2.6	2.8
2013-02-08	21:00:00	-3.2	972	96	0	1.2	1.8
2013-02-08	22:00:00	-3.3	972.3	100	0.2	2	1.4
2013-02-08	23:00:00	-3.7	972.7	97	0.1	1.9	2.4
2013-02-08	1 day, 0:00:00	-3.7	972.9	97	0	1.6	1.7
2013-02-09	01:00:00	-4.6	973.1	97	0	2.2	2
2013-02-09	02:00:00	-4	973.4	98	0	2.7	2.5
2013-02-09	03:00:00	-4.3	973.3	100	0	1.7	2.1
2013-02-09	04:00:00	-4.4	973.7	100	0	1.8	1.9
2013-02-09	05:00:00	-4.3	973.8	100	0	2.2	2.4
2013-02-09	06:00:00	-4.6	974.2	96	0	2.2	2.4
2013-02-09	07:00:00	-4.8	974.7	96	0	1.8	2.1
2013-02-09	08:00:00	-4.3	975.2	96	0	1.1	1.6
2013-02-09	09:00:00	-4.3	975.6	95	0	2.1	1.8
2013-02-09	10:00:00	-3.9	975.8	89	0	2.1	2.1
2013-02-09	11:00:00	-3.6	976	85	0	2.3	2.4
2013-02-09	12:00:00	-2	975.9	75	0	2.6	2.4
2013-02-09	13:00:00	-2.2	975.6	69	0	3.1	3.1
2013-02-09	14:00:00	-1.8	975.5	66	0	3	2.6
2013-02-09	15:00:00	-2.7	975.5	68	0	2.7	2.9
2013-02-09	16:00:00	-2.6	975.4	63	0	2.8	2.7
2013-02-09	17:00:00	-2.9	975.6	67	0	2.1	2.8
2013-02-09	18:00:00	-2.5	975.6	67	0	1.8	1.6
2013-02-09	19:00:00	-3	975.5	58	0	1	1.7
2013-02-09	20:00:00	-3.2	975.3	69	0	2.2	1.9
2013-02-09	21:00:00	-2.9	975.2	65	0	1.5	1.9
2013-02-09	22:00:00	-3.2	974.8	69	0	1.3	1.4
2013-02-09	23:00:00	-3.7	974.8	73	0	2.3	2.1
2013-02-09	1 day, 0:00:00	-4.5	974.6	82	0	2.6	2.4
2013-02-10	01:00:00	-4.4	974.5	84	0	2.5	2.7
2013-02-10	02:00:00	-4.9	974.1	89	0	2	2.4
2013-02-10	03:00:00	-5.4	973.7	91	0	2.8	2.1
2013-02-10	04:00:00	-5.5	973.4	95	0	2.6	3.1
2013-02-10	05:00:00	-6.9	973.2	98	0	3.9	3
2013-02-10	06:00:00	-5.3	972.9	96	0	3.9	3.8
2013-02-10	07:00:00	-6.3	972.8	97	0	3.6	3.8
2013-02-10	08:00:00	-7.2	972.7	95	0	4.2	3.8
2013-02-10	09:00:00	-5.6	972.6	94	0	4.6	4.6
2013-02-10	10:00:00	-4.3	972.2	91	0	3.7	4.1
2013-02-10	11:00:00	-3.2	971.8	76	0	4.8	4.6
2013-02-10	12:00:00	-2.4	971.1	64	0	5.4	5.6
2013-02-10	13:00:00	-2.4	970.2	64	0	7.4	6.3
2013-02-10	14:00:00	-2.5	969.5	63	0	7.1	7.3
2013-02-10	15:00:00	-3.2	969	70	0	7	6.8
2013-02-10	16:00:00	-3.5	968.4	72	0	4.5	5.6
2013-02-10	17:00:00	-4.2	967.9	73	0	3.9	3.8
2013-02-10	18:00:00	-4.6	967.5	75	0	4.1	3.9
2013-02-10	19:00:00	-4.6	966.9	79	0	4.7	5
2013-02-10	20:00:00	-6.6	966.4	83	0	4.5	4.7
2013-02-10	21:00:00	-6.1	965.7	83	0	5.1	5.4
2013-02-10	22:00:00	-6.9	965.4	86	0	3.4	4
2013-02-10	23:00:00	-7.1	965	83	0	3.6	3.1
2013-02-10	1 day, 0:00:00	-6.6	964.5	79	0	4.4	4.2
2013-02-11	01:00:00	-6.6	964	77	0	3.7	4.4
2013-02-11	02:00:00	-7.3	963.3	78	0	3.9	3.4
2013-02-11	03:00:00	-7	962.7	76	0	4.4	3.4
2013-02-11	04:00:00	-6.2	962.5	75	0	6	5.4
2013-02-11	05:00:00	-7.1	962.3	77	0	3.9	5.1
2013-02-11	06:00:00	-6.8	961.8	77	0	5.1	4.3
2013-02-11	07:00:00	-6.4	962	77	0	4.3	4.3
2013-02-11	08:00:00	-6.2	962	77	0	3.6	3.7
2013-02-11	09:00:00	-5.8	962.1	76	0	3.1	3
2013-02-11	10:00:00	-5.1	962	73	0	4.6	4.1
2013-02-11	11:00:00	-3.8	961.8	70	0	5.4	5.1
2013-02-11	12:00:00	-3.1	961.7	67	0	6.1	5.6
2013-02-11	13:00:00	-2.5	961.5	66	0	6	5.8
2013-02-11	14:00:00	-2	961.5	65	0	5.8	6.2
2013-02-11	15:00:00	-2.6	961.8	70	0	5.7	5.7
2013-02-11	16:00:00	-3	961.8	75	0	7.7	7.1
2013-02-11	17:00:00	-3.2	962	77	0	6	6.5
2013-02-11	18:00:00	-3.3	962.5	80	0	7.1	6.9
2013-02-11	19:00:00	-3.3	962.9	80	0	7.1	7.5
2013-02-11	20:00:00	-3.3	963.4	80	0	6.7	6.9
2013-02-11	21:00:00	-3.8	964	80	0	5.1	6.1
2013-02-11	22:00:00	-3.9	964.5	80	0	5.5	4.9
2013-02-11	23:00:00	-3.5	964.4	80	0	6.6	6.4
2013-02-11	1 day, 0:00:00	-3.7	964.7	80	0	6.2	7
2013-02-12	01:00:00	-3.5	964.9	78	0	7.1	6.3
2013-02-12	02:00:00	-3.6	964.9	78	0	6.4	6.2
2013-02-12	03:00:00	-3.7	965.1	78	0	5.9	6.5
2013-02-12	04:00:00	-3.9	965.7	77	0	7.3	6.7
2013-02-12	05:00:00	-4	966.2	74	0	6.1	6.6
2013-02-12	06:00:00	-3.8	966.7	73	0	5.8	6.6
2013-02-12	07:00:00	-3.7	967.1	73	0	6.9	6.8
2013-02-12	08:00:00	-3.5	967.9	69	0	6.6	6.3
2013-02-12	09:00:00	-3.5	968.5	70	0	6.9	6.8
2013-02-12	10:00:00	-3.3	969	67	0	6.1	6.2
2013-02-12	11:00:00	-3	969.3	62	0	6.1	6.4
2013-02-12	12:00:00	-2.8	969.3	61	0	5.6	6
2013-02-12	13:00:00	-2.3	969.4	63	0	4.3	5.2
2013-02-12	14:00:00	-2.4	969.7	62	0	4.2	4.8
2013-02-12	15:00:00	-2.5	970.2	64	0	4.4	5.3
2013-02-12	16:00:00	-2.6	970.9	65	0	3.2	3.9
2013-02-12	17:00:00	-2.7	971.7	68	0	3.3	3.7
2013-02-12	18:00:00	-2.7	972.2	67	0	3	3.3
2013-02-12	19:00:00	-2.9	972.4	70	0	3.1	2.9
2013-02-12	20:00:00	-3.2	973.1	73	0	2.3	2.5
2013-02-12	21:00:00	-3.1	973.8	70	0	2	2.4
2013-02-12	22:00:00	-3	974.2	71	0	2.6	2.3
2013-02-12	23:00:00	-3.1	974.5	71	0	2.3	2.8
2013-02-12	1 day, 0:00:00	-3.4	974.9	74	0	2.3	2.3
2013-02-13	01:00:00	-3.3	975.3	72	0	2.5	2.4
2013-02-13	02:00:00	-3.6	975.8	75	0	2.3	2.7
2013-02-13	03:00:00	-3.6	976.3	75	0	2.5	2.3
2013-02-13	04:00:00	-3.5	976.7	73	0	1.8	2.1
2013-02-13	05:00:00	-3.6	977.1	73	0	1.1	1.3
2013-02-13	06:00:00	-3.8	977.7	74	0	1.8	1.8
2013-02-13	07:00:00	-3.8	978.5	72	0	0.7	1.2
2013-02-13	08:00:00	-3.6	979.2	73	0	0.6	1.1
2013-02-13	09:00:00	-3.4	979.9	72	0	1	1
2013-02-13	10:00:00	-2.8	980.5	68	0	1	0.8
2013-02-13	11:00:00	-1	981	60	0	1	1
2013-02-13	12:00:00	-1.6	981.2	48	0	1.4	0.8
2013-02-13	13:00:00	-1.8	981.3	52	0	2.1	1.9
2013-02-13	14:00:00	-1	981.5	47	0	1	1.3
2013-02-13	15:00:00	-1.3	981.9	49	0	2	1.5
2013-02-13	16:00:00	-2.1	982.5	56	0	1.9	2.5
2013-02-13	17:00:00	-2.4	982.7	64	0	1.7	1.8
2013-02-13	18:00:00	-2.4	983.1	68	0	1.2	1.5
2013-02-13	19:00:00	-2.3	983.1	66	0	1.9	1.6
2013-02-13	20:00:00	-3.3	983.6	73	0	1.5	1.6
2013-02-13	21:00:00	-3.1	983.8	75	0	2.8	1.9
2013-02-13	22:00:00	-3.6	983.4	67	0	3.1	2.9
2013-02-13	23:00:00	-4.3	983.4	68	0	2.7	2.5
2013-02-13	1 day, 0:00:00	-4.9	983.4	72	0	3.5	3
2013-02-14	01:00:00	-5.5	983.2	76	0	2.9	3.1
2013-02-14	02:00:00	-6.5	982.7	79	0	3	2.9
2013-02-14	03:00:00	-7.3	982.3	82	0	4.1	3.6
2013-02-14	04:00:00	-6.9	981.8	84	0	3.6	3.8
2013-02-14	05:00:00	-6.2	981.6	84	0	2.6	3
2013-02-14	06:00:00	-6.6	981	82	0	2.8	2.7
2013-02-14	07:00:00	-7	980.8	84	0	3.1	2.9
2013-02-14	08:00:00	-6.5	980.5	82	0	2	2.2
2013-02-14	09:00:00	-4.5	979.9	75	0	1.7	1.8
2013-02-14	10:00:00	-2.8	979.4	70	0	1.6	1.8
2013-02-14	11:00:00	-1.7	978.7	69	0	6.4	5.6
2013-02-14	12:00:00	-1.2	978.1	67	0	7.6	7
2013-02-14	13:00:00	-0.6	977.1	64	0	5.4	5.9
2013-02-14	14:00:00	-0.8	976.3	67	0	5	4.9
2013-02-14	15:00:00	-1.1	975.7	68	0	5.1	5
2013-02-14	16:00:00	-1.1	975.3	70	0	5	5.2
2013-02-14	17:00:00	-1.3	974.8	71	0	5.7	4.6
2013-02-14	18:00:00	-1.3	974.5	72	0	5.7	5.3
2013-02-14	19:00:00	-1.3	974	72	0	6.6	6.4
2013-02-14	20:00:00	-1.1	973.9	74	0	6	6.6
2013-02-14	21:00:00	-1.6	973.8	81	0	3.7	4.6
2013-02-14	22:00:00	-1.8	973.5	84	0	2.2	2.9
2013-02-14	23:00:00	-2.3	973	87	0	0.9	1.3
2013-02-14	1 day, 0:00:00	-2.1	972.8	85	0	0.8	0.9
2013-02-15	01:00:00	-1.9	972.8	83	0	3	1.9
2013-02-15	02:00:00	-2.8	972.8	93	0.1	4.2	4.1
2013-02-15	03:00:00	-3	972.6	92	0	3.9	3.8
2013-02-15	04:00:00	-3	972.5	94	0	3.7	3.8
2013-02-15	05:00:00	-2.8	972.9	92	0	2.8	3.3
2013-02-15	06:00:00	-2.7	973.3	92	0	2.9	2.9
2013-02-15	07:00:00	-2.7	973.9	91	0	2.4	2.5
2013-02-15	08:00:00	-2.4	974.2	90	0	2.4	2.2
2013-02-15	09:00:00	-2.1	974.7	87	0	3.6	3.3
2013-02-15	10:00:00	-1.5	975.2	86	0	3.1	3.2
2013-02-15	11:00:00	-1	975.7	85	0	2.4	2.6
2013-02-15	12:00:00	-0.7	975.9	86	0	3.2	3
2013-02-15	13:00:00	-0.7	976	91	0	2.4	2.8
2013-02-15	14:00:00	-0.3	976.3	89	0	3	2.6
2013-02-15	15:00:00	0	976.6	89	0	3	2.9
2013-02-15	16:00:00	-0.2	976.8	90	0	3.1	3
2013-02-15	17:00:00	-0.5	977.4	94	0	4	3.4
2013-02-15	18:00:00	-0.6	978	96	0	4.3	4.1
2013-02-15	19:00:00	-0.5	978.3	98	0	3.7	4
2013-02-15	20:00:00	-0.4	978.7	99	0.1	3.7	3.7
2013-02-15	21:00:00	-0.4	979.1	99	0	3.8	3.7
2013-02-15	22:00:00	-0.3	979.1	99	0	3.8	4.1
2013-02-15	23:00:00	-0.1	979.3	99	0.1	3.3	3.4
2013-02-15	1 day, 0:00:00	-0.3	979.5	99	0	3.1	3.2
2013-02-16	01:00:00	-0.3	979.6	99	0	3	3.2
2013-02-16	02:00:00	-0.3	979.7	99	0	2.9	2.9
2013-02-16	03:00:00	-0.2	979.5	100	0	2.8	3.3
2013-02-16	04:00:00	-0.3	979.5	100	0	3	3.2
2013-02-16	05:00:00	-0.2	979.7	100	0	3.6	3.3
2013-02-16	06:00:00	-0.2	979.9	100	0	3.7	3.4
2013-02-16	07:00:00	-0.1	980.1	100	0	3.6	3.5
2013-02-16	08:00:00	0	980.5	100	0.6	3.5	3.5
2013-02-16	09:00:00	0.1	980.6	100	1.3	3.4	3.5
2013-02-16	10:00:00	0.2	980.9	100	0.4	3.4	3.5
2013-02-16	11:00:00	0.1	981.1	100	0.6	3.5	3.3
2013-02-16	12:00:00	0.5	980.7	100	0.1	3.7	3.6
2013-02-16	13:00:00	0.7	980.5	99	0.1	2.7	2.9
2013-02-16	14:00:00	0.8	980.4	99	0	2.4	2.3
2013-02-16	15:00:00	0.6	980.6	99	0	2.2	2.4
2013-02-16	16:00:00	0.6	980.7	99	0	2	2.2
2013-02-16	17:00:00	0.7	980.8	99	0	2	2.2
2013-02-16	18:00:00	0.6	981.1	100	0	2	2
2013-02-16	19:00:00	0.5	981.4	100	0	1.2	1.7
2013-02-16	20:00:00	0.7	981.3	100	0	0.8	1
2013-02-16	21:00:00	0.5	981.3	100	0	0.6	0.9
2013-02-16	22:00:00	0.4	981.5	100	0	1.1	1.4
2013-02-16	23:00:00	0.4	981.5	100	0	0.9	1
2013-02-16	1 day, 0:00:00	0.2	981.5	100	0	0.9	0.8
2013-02-17	01:00:00	0.2	981.4	100	0	1.3	1.3
2013-02-17	02:00:00	0.1	981.2	100	0	1.6	1.4
2013-02-17	03:00:00	0	981.1	100	0	1.2	1.7
2013-02-17	04:00:00	0.2	981.2	100	0	1	1.1
2013-02-17	05:00:00	0.1	981.1	100	0	0.9	1
2013-02-17	06:00:00	0	981.1	100	0.1	1.1	1.1
2013-02-17	07:00:00	0	981.4	100	0	1.8	1.6
2013-02-17	08:00:00	0.3	981.6	100	0	1.8	1.9
2013-02-17	09:00:00	0.6	981.5	100	0	2.4	2.2
2013-02-17	10:00:00	0.9	981.8	100	0	2.7	2.8
2013-02-17	11:00:00	1.4	981.6	99	0	2.7	2.8
2013-02-17	12:00:00	2.6	981.1	100	0	3.3	2.5
2013-02-17	13:00:00	2.4	980.8	84	0	4.4	4.1
2013-02-17	14:00:00	2.2	980.6	80	0	4.6	4.6
2013-02-17	15:00:00	2	980.7	78	0	3.9	4.3
2013-02-17	16:00:00	1.8	980.5	76	0	2.6	3.4
2013-02-17	17:00:00	1.3	980.3	79	0	2.1	2.3
2013-02-17	18:00:00	1.5	980.5	73	0	3.1	2
2013-02-17	19:00:00	1.2	980.4	72	0	3.9	2.9
2013-02-17	20:00:00	0.8	980.3	78	0	3.4	3.3
2013-02-17	21:00:00	0.6	980.4	75	0	3.1	3
2013-02-17	22:00:00	0.5	980.3	73	0	4.5	4
2013-02-17	23:00:00	0.1	980.2	76	0	1.7	2.9
2013-02-17	1 day, 0:00:00	-0.1	980.1	79	0	1.4	1.9
2013-02-18	01:00:00	-0.2	979.7	80	0	1.9	1.9
2013-02-18	02:00:00	-0.4	979.4	80	0	1.7	1.9
2013-02-18	03:00:00	-0.4	979.1	82	0	2.1	2
2013-02-18	04:00:00	-0.5	979	81	0	1.7	1.6
2013-02-18	05:00:00	-0.6	978.9	84	0	2.3	2.2
2013-02-18	06:00:00	-0.7	978.9	85	0	2.2	1.8
2013-02-18	07:00:00	-0.7	979.3	87	0	2.5	2.1
2013-02-18	08:00:00	-0.6	979.4	88	0	2.6	2.6
2013-02-18	09:00:00	0.3	979.3	85	0	2.2	2.4
2013-02-18	10:00:00	0.4	979.5	83	0	1.1	1.4
2013-02-18	11:00:00	1.1	979.3	81	0	0.9	1.1
2013-02-18	12:00:00	1.6	979	70	0	0.5	0.5
2013-02-18	13:00:00	1.8	978.6	75	0	1.8	0.7
2013-02-18	14:00:00	1.8	978.3	74	0	1.2	1.4
2013-02-18	15:00:00	1.7	978.1	74	0	1.9	1.7
2013-02-18	16:00:00	1.3	978.1	76	0	2	2.1
2013-02-18	17:00:00	0.8	977.9	77	0	1.2	1.5
2013-02-18	18:00:00	0	977.9	85	0	1.9	1.5
2013-02-18	19:00:00	-0.2	977.6	85	0	1.3	1.5
2013-02-18	20:00:00	-0.3	977.3	83	0	1.4	1.4
2013-02-18	21:00:00	-0.3	977.3	81	0	0.8	1.1
2013-02-18	22:00:00	-0.5	977.3	83	0	0.7	0.7
2013-02-18	23:00:00	-0.7	976.8	83	0	1.6	1
2013-02-18	1 day, 0:00:00	-1.4	976.5	89	0	2.4	2.1
2013-02-19	01:00:00	-1.6	976	88	0	2.5	2.8
2013-02-19	02:00:00	-1.6	975.6	88	0	3	3
2013-02-19	03:00:00	-1	975.1	86	0	4.4	3.4
2013-02-19	04:00:00	-1.1	974.4	87	0	5.3	4.9
2013-02-19	05:00:00	-1.3	974.1	90	0	2.2	3.7
2013-02-19	06:00:00	-1.4	973.8	91	0	2.3	2.5
2013-02-19	07:00:00	-1.7	973.7	97	0.4	2.8	2.4
2013-02-19	08:00:00	-1.5	973.5	99	0.8	4	3.4
2013-02-19	09:00:00	-1.2	973.4	99	0.5	4	4.2
2013-02-19	10:00:00	-1.2	972.9	99	0.7	4.9	4.6
2013-02-19	11:00:00	-0.7	973.2	99	0.3	4.2	4.7
2013-02-19	12:00:00	0.1	972.8	97	0	4.9	4.5
2013-02-19	13:00:00	0.3	972.4	95	0	5	4.7
2013-02-19	14:00:00	0.1	972.1	96	0	4.9	5
2013-02-19	15:00:00	0.1	972.1	97	0	3.8	4.4
2013-02-19	16:00:00	0.2	972.4	95	0	3.1	3.4
2013-02-19	17:00:00	0	972.7	97	0	2.3	2.7
2013-02-19	18:00:00	-0.1	973.5	99	0.1	1.7	2.3
2013-02-19	19:00:00	-0.3	974.1	96	0	4.2	3.6
2013-02-19	20:00:00	-0.6	974.6	94	0	4	5.2
2013-02-19	21:00:00	-0.9	975.1	93	0	4.2	3.6
2013-02-19	22:00:00	-1.3	975.7	90	0	6.2	6.1
2013-02-19	23:00:00	-1.6	976.1	87	0	5.6	5.6
2013-02-19	1 day, 0:00:00	-2	976.4	88	0	5.6	5.7
2013-02-20	01:00:00	-2.5	976.7	85	0	5.4	5.5
2013-02-20	02:00:00	-3.7	977.1	89	0	4.6	4.7
2013-02-20	03:00:00	-4.5	977.4	92	0	3.7	3.9
2013-02-20	04:00:00	-3.5	977.6	92	0	4.2	3.1
2013-02-20	05:00:00	-3.3	978	92	0	4.2	4.2
2013-02-20	06:00:00	-3.1	978.1	91	0	4.3	4.2
2013-02-20	07:00:00	-3.1	978.8	92	0	4.3	4.2
2013-02-20	08:00:00	-2.9	979.1	90	0	5.3	5.1
2013-02-20	09:00:00	-2.9	979.6	88	0	5.2	5
2013-02-20	10:00:00	-2.9	979.9	79	0	5.9	6
2013-02-20	11:00:00	-2.6	980.1	74	0	6.7	6.4
2013-02-20	12:00:00	-2.2	980	71	0	4.8	5.6
2013-02-20	13:00:00	-2	980	70	0	5.6	4.5
2013-02-20	14:00:00	-2.3	979.7	71	0	5.1	5.1
2013-02-20	15:00:00	-1.8	979.6	77	0	4.7	5.2
2013-02-20	16:00:00	-2.5	979.7	79	0	5.7	5.8
2013-02-20	17:00:00	-3.1	980	82	0	4	4.7
2013-02-20	18:00:00	-3.6	980.3	85	0	3.6	3.9
2013-02-20	19:00:00	-3.6	980.4	86	0	3.5	3.8
2013-02-20	20:00:00	-3.9	980.1	89	0	3.1	3.4
2013-02-20	21:00:00	-4.2	980.2	89	0	3.7	4
2013-02-20	22:00:00	-3.8	980.3	88	0	4.4	4.5
2013-02-20	23:00:00	-4.1	980.4	94	0	5.1	4.9
2013-02-20	1 day, 0:00:00	-4.3	980.3	95	0	4.2	4.6
2013-02-21	01:00:00	-4.4	980.1	94	0	4.4	4.1
2013-02-21	02:00:00	-4.3	979.7	92	0	4.4	4.1
2013-02-21	03:00:00	-4.4	979.3	90	0	4.5	4.7
2013-02-21	04:00:00	-4.5	979	86	0	6.4	5.3
2013-02-21	05:00:00	-5.5	978.9	85	0	6.5	6.5
2013-02-21	06:00:00	-5.7	978.9	90	0	4.7	5.6
2013-02-21	07:00:00	-5.4	979	91	0	3.8	4.1
2013-02-21	08:00:00	-4.8	979.1	93	0	4.4	3.5
2013-02-21	09:00:00	-4.4	979.1	90	0	5.9	5.1
2013-02-21	10:00:00	-4.2	979.2	82	0	5.6	5.3
2013-02-21	11:00:00	-3.4	978.9	72	0	6	5.2
2013-02-21	12:00:00	-3.1	978.5	71	0	4.5	5.9
2013-02-21	13:00:00	-3.5	977.9	80	0	5.8	5.6
2013-02-21	14:00:00	-3.1	977.2	76	0	5.6	5
2013-02-21	15:00:00	-4	977.1	88	0	4	5.2
2013-02-21	16:00:00	-3.6	977	71	0	4.8	5.3
2013-02-21	17:00:00	-3.7	976.9	73	0	5.4	4.6
2013-02-21	18:00:00	-3.8	977.1	75	0	5.1	4.7
2013-02-21	19:00:00	-4.3	976.8	78	0	5.7	5.5
2013-02-21	20:00:00	-5	976.6	83	0	4.2	4.4
2013-02-21	21:00:00	-5	976.6	84	0	3.9	3.8
2013-02-21	22:00:00	-4.9	976.4	86	0	3.3	3.3
2013-02-21	23:00:00	-5.5	976.2	82	0	3.8	3.9
2013-02-21	1 day, 0:00:00	-5.6	975.8	80	0	4.4	4.1
2013-02-22	01:00:00	-5.8	975.4	85	0	4.9	4.8
2013-02-22	02:00:00	-6.1	974.9	88	0	4.3	4.8
2013-02-22	03:00:00	-6.1	974.3	84	0	6.5	4.9
2013-02-22	04:00:00	-6.3	974.1	87	0	3.2	4.4
2013-02-22	05:00:00	-6.3	974	89	0	5.5	4.9
2013-02-22	06:00:00	-6.8	974	90	0	5.3	5.6
2013-02-22	07:00:00	-6.4	974.1	88	0	5.5	5.1
2013-02-22	08:00:00	-6.7	974	90	0	6.2	5.9
2013-02-22	09:00:00	-6.2	973.7	87	0	5.8	5.9
2013-02-22	10:00:00	-5.8	973.5	83	0	7	6.6
2013-02-22	11:00:00	-5.4	973.2	80	0	7.7	7.4
2013-02-22	12:00:00	-5.4	972.7	83	0	7.1	7
2013-02-22	13:00:00	-5.1	972.1	88	0	5	6.5
2013-02-22	14:00:00	-4.8	971.5	74	0	6.7	6.9
2013-02-22	15:00:00	-5.1	971.4	85	0	5.3	5.9
2013-02-22	16:00:00	-5	971.3	78	0	6.3	6.3
2013-02-22	17:00:00	-5.2	971.2	78	0	7.3	6.1
2013-02-22	18:00:00	-6	971.7	74	0	6.4	6.5
2013-02-22	19:00:00	-5.7	971.8	81	0	6.8	6.5
2013-02-22	20:00:00	-5.6	971.7	80	0	5.5	5.9
2013-02-22	21:00:00	-6	971.7	86	0	4.5	4.9
2013-02-22	22:00:00	-6.8	971.4	91	0	4.5	4.8
2013-02-22	23:00:00	-6.3	971.1	93	0	5.3	5.4
2013-02-22	1 day, 0:00:00	-6.3	970.7	94	0	5.6	5
2013-02-23	01:00:00	-6.5	970.3	93	0	7.2	6.6
2013-02-23	02:00:00	-6.4	969.6	93	0	8.3	7.5
2013-02-23	03:00:00	-6.6	969.2	94	0	6.9	7.3
2013-02-23	04:00:00	-6.6	969.2	93	0	7.3	6.9
2013-02-23	05:00:00	-6.8	969.2	93	0	6	6.3
2013-02-23	06:00:00	-6.6	969.1	93	0	7	7.1
2013-02-23	07:00:00	-6.5	969.1	93	0	7.2	7
2013-02-23	08:00:00	-6.3	969.4	93	0	6.9	7.1
2013-02-23	09:00:00	-6.2	969.2	93	0	7.8	7.3
2013-02-23	10:00:00	-5.8	969.4	92	0	6.9	7.9
2013-02-23	11:00:00	-5.8	969.4	91	0	7	6.6
2013-02-23	12:00:00	-5.5	969.2	89	0	6.5	7
2013-02-23	13:00:00	-5.5	969.2	91	0	7.9	7.6
2013-02-23	14:00:00	-5.4	969.2	91	0	8	7.4
2013-02-23	15:00:00	-5.2	969.3	92	0.1	6.5	6.1
2013-02-23	16:00:00	-5.4	969.2	94	0.1	6.5	6
2013-02-23	17:00:00	-5.3	969.1	95	0.1	5.4	5.4
2013-02-23	18:00:00	-5.3	969.1	95	0	6.5	5.6
2013-02-23	19:00:00	-5.1	969.6	94	0	5.1	6
2013-02-23	20:00:00	-4.9	969.7	95	0	4.9	5.4
2013-02-23	21:00:00	-4.9	970.1	96	0	2.3	3.4
2013-02-23	22:00:00	-4.9	969.9	97	0.4	2.9	2.3
2013-02-23	23:00:00	-4.7	969.8	97	0	3.2	2.9
2013-02-23	1 day, 0:00:00	-4.3	969.5	96	0	4.2	4
2013-02-24	01:00:00	-3.9	969.3	96	0	3.9	4.4
2013-02-24	02:00:00	-3.7	969.9	96	0	3.1	3.1
2013-02-24	03:00:00	-3.7	969.2	97	0	3.9	3.4
2013-02-24	04:00:00	-3.6	968.8	97	0	3.8	4
2013-02-24	05:00:00	-3.2	968.9	96	0	3.5	3.7
2013-02-24	06:00:00	-3.2	968.9	100	0.3	3.6	4.2
2013-02-24	07:00:00	-3	969.2	97	0.2	4	3.6
2013-02-24	08:00:00	-2.9	969.7	96	0.1	3.2	4.3
2013-02-24	09:00:00	-2.6	970	96	0.1	4.2	3.8
2013-02-24	10:00:00	-2.2	970.2	94	0	4.8	4.4
2013-02-24	11:00:00	-1.6	970.3	94	0	5.2	5
2013-02-24	12:00:00	-1.3	970.2	92	0	5.7	5.2
2013-02-24	13:00:00	-1.2	970.3	89	0	6	5
2013-02-24	14:00:00	-1.1	970.7	90	0	4.9	4.9
2013-02-24	15:00:00	-1	970.8	90	0	5.2	5.1
2013-02-24	16:00:00	-1	970.5	92	0	4.4	5
2013-02-24	17:00:00	-1.2	971	95	0	3.4	4.4
2013-02-24	18:00:00	-1.1	972.3	94	0	3.7	3.6
2013-02-24	19:00:00	-1.1	972.2	96	0	4.3	4.1
2013-02-24	20:00:00	-1	972.6	96	0	3.8	4.1
2013-02-24	21:00:00	-0.9	973.5	96	0	3.5	3.7
2013-02-24	22:00:00	-1	973.5	97	0	3.5	3.9
2013-02-24	23:00:00	-1	973.3	98	0	3.6	3.6
2013-02-24	1 day, 0:00:00	-0.9	973.2	97	0	4.7	4.1
2013-02-25	01:00:00	-0.8	973.6	97	0	5.1	5
2013-02-25	02:00:00	-0.8	973.7	97	0	5.3	5.2
2013-02-25	03:00:00	-0.8	973.7	98	0	4.3	4.7
2013-02-25	04:00:00	-0.8	974	99	0	4.1	4.6
2013-02-25	05:00:00	-0.8	974.2	99	0.2	5.4	5.2
2013-02-25	06:00:00	-0.7	974.5	99	0.6	4.9	5.1
2013-02-25	07:00:00	-0.5	974.7	99	0.5	5.6	4.9
2013-02-25	08:00:00	-0.4	975.2	99	0.5	6.3	5.8
2013-02-25	09:00:00	-0.2	975.3	99	0.2	6.5	6.4
2013-02-25	10:00:00	0.1	975.5	98	0	6.9	6.7
2013-02-25	11:00:00	0.2	975.9	98	0	6	6.4
2013-02-25	12:00:00	0.3	976.2	97	0	5.3	5.7
2013-02-25	13:00:00	0.2	976.5	97	0	5.5	5.6
2013-02-25	14:00:00	0.4	976.8	97	0	4.4	4.7
2013-02-25	15:00:00	0.2	977.3	98	0	3.7	3.8
2013-02-25	16:00:00	0.1	977.9	98	0	3.9	3.8
2013-02-25	17:00:00	0.2	978.4	97	0	3.8	4.1
2013-02-25	18:00:00	0.1	979.3	96	0	3	2.9
2013-02-25	19:00:00	0.1	979.8	96	0	3.2	3.2
2013-02-25	20:00:00	0	980.8	98	0.1	2.7	3
2013-02-25	21:00:00	0.1	981.6	96	0	4.2	3.5
2013-02-25	22:00:00	0.2	982	96	0	3.9	3.7
2013-02-25	23:00:00	0.1	982.4	96	0	3.4	3.5
2013-02-25	1 day, 0:00:00	0.1	982.9	96	0	3.2	3.3
2013-02-26	01:00:00	0.1	983.4	96	0	2.9	3.1
2013-02-26	02:00:00	0	983.8	97	0	2.3	2.5
2013-02-26	03:00:00	0	984.3	97	0	2.4	2.2
2013-02-26	04:00:00	0	984.5	97	0	3.1	3.2
2013-02-26	05:00:00	0	984.5	97	0	3.3	3.1
2013-02-26	06:00:00	-0.2	984.8	98	0	2.1	2.2
2013-02-26	07:00:00	0.2	985.5	98	0	5	3.8
2013-02-26	08:00:00	0.4	985.8	97	0	4.8	3.9
2013-02-26	09:00:00	0.3	986.1	99	0	6.1	4.5
2013-02-26	10:00:00	0.5	986.3	100	0	4.7	4.9
2013-02-26	11:00:00	0.7	986.5	99	0	5.9	5.3
2013-02-26	12:00:00	0.9	986.6	99	0	5.8	5.3
2013-02-26	13:00:00	1.2	986.5	97	0	4.3	5.1
2013-02-26	14:00:00	1.4	986.1	96	0	4.1	4.5
2013-02-26	15:00:00	1.5	985.9	94	0	5.5	5.2
2013-02-26	16:00:00	1.6	985.6	95	0	4.9	5.2
2013-02-26	17:00:00	1.6	985.9	95	0	5.5	4.8
2013-02-26	18:00:00	1	986.4	96	0	5.2	5.8
2013-02-26	19:00:00	0.3	986.5	99	0	6.7	5.9
2013-02-26	20:00:00	0	986.9	99	0	6.2	6.9
2013-02-26	21:00:00	-0.1	987	99	0	6.4	6.4
2013-02-26	22:00:00	-0.3	987.4	100	0	6.2	5.4
2013-02-26	23:00:00	-0.4	987.5	100	0	5	5.2
2013-02-26	1 day, 0:00:00	-0.5	987.6	100	0	4.8	5
2013-02-27	01:00:00	-0.8	987.6	100	0	5.3	4.8
2013-02-27	02:00:00	-1.2	987.6	99	0	4.6	5.3
2013-02-27	03:00:00	-1.3	987.4	100	0	4	4.7
2013-02-27	04:00:00	-1.5	987.3	96	0	4.9	4.2
2013-02-27	05:00:00	-1.6	987.2	97	0	4.5	4.8
2013-02-27	06:00:00	-1.7	987.3	96	0	4.5	4.4
2013-02-27	07:00:00	-1.8	987.8	96	0	5	5.2
2013-02-27	08:00:00	-1.9	988	97	0	5.3	5
2013-02-27	09:00:00	-1.7	988.3	94	0	4.7	4.5
2013-02-27	10:00:00	-1.5	988.5	92	0	4.9	4.1
2013-02-27	11:00:00	-1.4	988.4	92	0	4.2	4.3
2013-02-27	12:00:00	-1.4	987.9	92	0	3.7	3.7
2013-02-27	13:00:00	-1.3	987.4	93	0	3.5	3.8
2013-02-27	14:00:00	-1.3	987.4	94	0	4.7	4.4
2013-02-27	15:00:00	-1.4	987.1	94	0	4.6	4.2
2013-02-27	16:00:00	-1.4	987.1	94	0	4.7	4.4
2013-02-27	17:00:00	-1.5	987.4	94	0	4.4	4.3
2013-02-27	18:00:00	-1.6	987.3	94	0	4.9	4.8
2013-02-27	19:00:00	-1.6	987.3	94	0	4.3	4.6
2013-02-27	20:00:00	-1.6	987	95	0	3.5	4
2013-02-27	21:00:00	-1.5	987	95	0	2.4	2.4
2013-02-27	22:00:00	-1.5	987.2	95	0	1.7	2.2
2013-02-27	23:00:00	-1.6	987	96	0	3	2.2
2013-02-27	1 day, 0:00:00	-1.5	986.6	95	0	3.7	3
2013-02-28	01:00:00	-1.4	986.2	95	0	4.1	4
2013-02-28	02:00:00	-1.4	985.6	96	0	4	4.2
2013-02-28	03:00:00	-1.4	985	96	0	3.1	3.6
2013-02-28	04:00:00	-1.2	984.7	96	0	2.4	2.5
2013-02-28	05:00:00	-1.2	984.7	96	0	2.9	2.6
2013-02-28	06:00:00	-1.2	984.4	96	0	2.7	2.6
2013-02-28	07:00:00	-1.2	984.6	96	0	2.5	2.9
2013-02-28	08:00:00	-1	985	96	0	2.5	2.6
2013-02-28	09:00:00	-0.6	985	94	0	2.7	2.5
2013-02-28	10:00:00	-0.2	984.7	93	0	2.9	2.6
2013-02-28	11:00:00	0.2	984.6	90	0	3.3	3.1
2013-02-28	12:00:00	0.5	984.2	89	0	2.9	2.7
2013-02-28	13:00:00	0.8	983.9	87	0	3.1	2.9
2013-02-28	14:00:00	0.9	983.5	88	0	2.3	2.6
2013-02-28	15:00:00	1	983.3	83	0	2.3	2.3
2013-02-28	16:00:00	1	982.9	84	0	1.1	1.7
2013-02-28	17:00:00	0.8	982.8	85	0	1.2	1.5
2013-02-28	18:00:00	0.5	982.8	87	0	1.4	1.4
2013-02-28	19:00:00	0.4	982.6	88	0	0.9	0.9
2013-02-28	20:00:00	0.3	982.2	88	0	0.8	0.8
2013-02-28	21:00:00	0.1	982.4	87	0	1.7	1.2
2013-02-28	22:00:00	0	982.5	88	0	2	1.9
2013-02-28	23:00:00	-0.2	982.3	90	0	2.4	2.2
2013-02-28	1 day, 0:00:00	-0.5	982.1	90	0	2.4	2.8
2013-03-01	01:00:00	-0.5	981.7	89	0	1.6	1.7
2013-03-01	02:00:00	-0.6	981.3	89	0	1.7	1.6
2013-03-01	03:00:00	-0.7	980.8	87	0	2.1	2.5
2013-03-01	04:00:00	-0.6	980.8	92	0	2.2	2.2
2013-03-01	05:00:00	-0.4	980.8	94	0	1.9	2.2
2013-03-01	06:00:00	-0.7	980.9	95	0	1.4	1.5
2013-03-01	07:00:00	-0.3	980.6	94	0	1.5	1.6
2013-03-01	08:00:00	0	980.9	94	0	2.2	2
2013-03-01	09:00:00	0.1	981	94	0	2.6	2.3
2013-03-01	10:00:00	0.8	981.2	90	0	2.2	2.3
2013-03-01	11:00:00	1.2	981.5	88	0	4.2	3.9
2013-03-01	12:00:00	1.4	981.1	85	0	3.2	3
2013-03-01	13:00:00	1.3	980.9	82	0	4.2	3.7
2013-03-01	14:00:00	1.3	980.9	77	0	4.6	4.3
2013-03-01	15:00:00	1.1	980.9	76	0	3.6	4.2
2013-03-01	16:00:00	0.9	980.7	79	0	4.5	4.6
2013-03-01	17:00:00	0.7	981	79	0	4.1	4.7
2013-03-01	18:00:00	0.3	981.4	80	0	4.3	4.3
2013-03-01	19:00:00	0	981.8	83	0	4.1	3.9
2013-03-01	20:00:00	-0.1	982	81	0	4.7	4.5
2013-03-01	21:00:00	-0.2	982.3	81	0	3.6	4.3
2013-03-01	22:00:00	-0.3	982.7	83	0	3.4	3.7
2013-03-01	23:00:00	-0.3	982.8	81	0	3.1	3.5
2013-03-01	1 day, 0:00:00	-0.4	982.9	80	0	3	3
2013-03-02	01:00:00	-0.5	982.8	82	0	2	2
2013-03-02	02:00:00	-0.5	982.6	78	0	2.8	2.6
2013-03-02	03:00:00	-1	982.3	81	0	2.5	2.1
2013-03-02	04:00:00	-0.8	982.3	77	0	2.1	2
2013-03-02	05:00:00	-1.3	982.3	77	0	1.7	1.6
2013-03-02	06:00:00	-1.4	982.4	75	0	1.8	1.7
2013-03-02	07:00:00	-1.2	982.7	74	0	1.4	1.4
2013-03-02	08:00:00	-1.5	982.8	78	0	0.9	1.1
2013-03-02	09:00:00	-0.2	982.5	77	0	1.1	0.9
2013-03-02	10:00:00	2	982.5	57	0	0.5	0.6
2013-03-02	11:00:00	2.1	982.1	61	0	0.8	0.8
2013-03-02	12:00:00	2.2	981.7	59	0	1.3	1.3
2013-03-02	13:00:00	3	980.9	59	0	1.5	1.1
2013-03-02	14:00:00	4.5	980.3	54	0	0.6	0.6
2013-03-02	15:00:00	5.2	979.8	51	0	0.4	0.6
2013-03-02	16:00:00	4.4	979.5	56	0	1	1.5
2013-03-02	17:00:00	4.1	979.1	55	0	1	1.3
2013-03-02	18:00:00	3.3	979.1	58	0	1.7	1.2
2013-03-02	19:00:00	2	979	65	0	2.9	2.7
2013-03-02	20:00:00	1	979.2	68	0	1.1	2.3
2013-03-02	21:00:00	0.1	979.5	75	0	2.1	2.1
2013-03-02	22:00:00	-0.5	979.9	80	0	1.7	1.6
2013-03-02	23:00:00	-1.2	980	85	0	1.8	1.7
2013-03-02	1 day, 0:00:00	-1.8	979.9	89	0	1.7	1.6
2013-03-03	01:00:00	-2.7	980	91	0	2.1	2.1
2013-03-03	02:00:00	-2.3	979.8	92	0	1.5	1.9
2013-03-03	03:00:00	-2.5	979.6	94	0	1.8	1.5
2013-03-03	04:00:00	-2.3	979.9	89	0	1.8	1.9
2013-03-03	05:00:00	-2	979.8	88	0	0.7	1.2
2013-03-03	06:00:00	-2.2	979.7	92	0	1.8	1.7
2013-03-03	07:00:00	-1.8	980.4	89	0	0.7	1.3
2013-03-03	08:00:00	-1.4	980.5	88	0	2.4	1.9
2013-03-03	09:00:00	-0.6	980.6	85	0	1.7	2
2013-03-03	10:00:00	0.3	980.7	82	0	2.3	2
2013-03-03	11:00:00	1	980.8	81	0	1.3	1.6
2013-03-03	12:00:00	1.7	980.6	80	0	1.9	1.9
2013-03-03	13:00:00	1.7	980.4	80	0	1.6	1.3
2013-03-03	14:00:00	2.5	980.3	71	0	3	1.3
2013-03-03	15:00:00	2.8	980.1	70	0	2.8	2.5
2013-03-03	16:00:00	2.3	979.9	75	0	1.4	2.3
2013-03-03	17:00:00	1.9	979.9	76	0	2	1.7
2013-03-03	18:00:00	1.2	980.2	80	0	2.9	2.3
2013-03-03	19:00:00	0.2	980.2	82	0	3.5	3.2
2013-03-03	20:00:00	-0.6	980.4	83	0	3.1	3.3
2013-03-03	21:00:00	-0.8	980.8	84	0	3	3
2013-03-03	22:00:00	-0.4	980.6	82	0	2.8	3.1
2013-03-03	23:00:00	-1.2	980.5	86	0	2.4	2.2
2013-03-03	1 day, 0:00:00	-0.7	980.4	84	0	2.6	2.7
2013-03-04	01:00:00	-1.2	980.3	86	0	2	1.9
2013-03-04	02:00:00	-1.8	979.9	89	0	2	2.2
2013-03-04	03:00:00	-1.8	979.6	89	0	1.6	1.7
2013-03-04	04:00:00	-2.2	979.5	91	0	1	1.7
2013-03-04	05:00:00	-2.9	979.3	93	0	2.3	1.9
2013-03-04	06:00:00	-3.1	979.4	95	0	1.5	1.9
2013-03-04	07:00:00	-3	979.3	93	0	2.2	2
2013-03-04	08:00:00	-1.6	979.8	87	0	1.5	1.8
2013-03-04	09:00:00	0.4	979.9	80	0	0.8	1
2013-03-04	10:00:00	1.6	979.7	68	0	0.6	0.8
2013-03-04	11:00:00	2.3	979.2	71	0	1.6	1.3
2013-03-04	12:00:00	3.9	978.5	67	0	2.3	1.7
2013-03-04	13:00:00	5.6	977.6	64	0	3.3	3.5
2013-03-04	14:00:00	6.9	977.1	57	0	3	3.3
2013-03-04	15:00:00	7.4	976.4	52	0	2.8	2.9
2013-03-04	16:00:00	6.7	976	57	0	3.5	3.4
2013-03-04	17:00:00	5.7	975.9	57	0	2.7	3
2013-03-04	18:00:00	3.7	975.8	61	0	3.9	3.4
2013-03-04	19:00:00	3	975.8	64	0	3.4	3.7
2013-03-04	20:00:00	2.9	975.6	63	0	3	3.6
2013-03-04	21:00:00	2.4	975.5	64	0	2.5	2.8
2013-03-04	22:00:00	2.6	975.1	63	0	1.6	2.2
2013-03-04	23:00:00	1.9	974.5	66	0	2.1	1.9
2013-03-04	1 day, 0:00:00	1.2	974.2	68	0	2.6	2.4
2013-03-05	01:00:00	0.9	973.6	70	0	3.1	2.5
2013-03-05	02:00:00	0	972.8	73	0	3.2	3
2013-03-05	03:00:00	-0.4	972.4	75	0	3.2	3.3
2013-03-05	04:00:00	-0.3	972	73	0	1.8	2.3
2013-03-05	05:00:00	-0.8	972	80	0	0.9	1.2
2013-03-05	06:00:00	-1.6	971.5	82	0	1.5	1.4
2013-03-05	07:00:00	0	971.4	72	0	1.4	1.4
2013-03-05	08:00:00	0.1	971.7	76	0	1.2	1.1
2013-03-05	09:00:00	1.7	971.5	71	0	1.2	1.2
2013-03-05	10:00:00	3.9	971.1	62	0	1.4	0.9
2013-03-05	11:00:00	5.5	970.6	57	0	1.5	1.3
2013-03-05	12:00:00	6.8	970	54	0	2.7	2.1
2013-03-05	13:00:00	8.3	969.3	57	0	2.9	2.3
2013-03-05	14:00:00	9.4	968.5	52	0	2	2.3
2013-03-05	15:00:00	10.2	968.1	46	0	0.7	1.3
2013-03-05	16:00:00	10.6	967.7	49	0	0.4	1
2013-03-05	17:00:00	8.4	967.5	55	0	1.2	1
2013-03-05	18:00:00	7.1	967.5	58	0	0.4	0.7
2013-03-05	19:00:00	7.2	967.2	58	0	0.6	1
2013-03-05	20:00:00	5	966.9	68	0	1.6	1.3
2013-03-05	21:00:00	6.1	967	64	0	0.9	1.1
2013-03-05	22:00:00	4.1	966.6	67	0	0.7	0.7
2013-03-05	23:00:00	3.8	966.4	73	0	0.9	1
2013-03-05	1 day, 0:00:00	2.7	966.3	76	0	1.5	1.1
2013-03-06	01:00:00	2.4	965.9	78	0	1.3	1.1
2013-03-06	02:00:00	2.9	965.4	73	0	1.4	1.1
2013-03-06	03:00:00	1.4	964.6	77	0	2.1	2.2
2013-03-06	04:00:00	1.9	965.1	75	0	0.6	1.1
2013-03-06	05:00:00	0.2	964.6	88	0	1.5	1
2013-03-06	06:00:00	-0.8	964.1	90	0	1.8	2
2013-03-06	07:00:00	-0.4	964.2	90	0	1.1	1.3
2013-03-06	08:00:00	1.7	964.2	79	0	2.1	1.6
2013-03-06	09:00:00	3.5	964.1	72	0	2.8	1.9
2013-03-06	10:00:00	5.8	963.9	65	0	2.4	2.7
2013-03-06	11:00:00	9.1	963.1	52	0	2.8	2.1
2013-03-06	12:00:00	10.9	962.7	56	0	1.3	1.3
2013-03-06	13:00:00	12.9	962.1	38	0	3.3	3.1
2013-03-06	14:00:00	13.5	961.7	36	0	3.4	3.5
2013-03-06	15:00:00	13.4	961.2	42	0	3.2	3.5
2013-03-06	16:00:00	13.1	960.9	48	0	3.2	3
2013-03-06	17:00:00	11.4	960.9	51	0	3	3.3
2013-03-06	18:00:00	10.4	961.1	53	0	3.2	3
2013-03-06	19:00:00	8.7	961.3	59	0	3.4	3.4
2013-03-06	20:00:00	8.1	960.7	52	0	3.4	3.6
2013-03-06	21:00:00	7.5	960.5	46	0	3.9	4.1
2013-03-06	22:00:00	5.8	960.6	54	0	3.6	3.1
2013-03-06	23:00:00	5.6	960.1	56	0	3.2	3.6
2013-03-06	1 day, 0:00:00	5.6	960.1	58	0	2.6	2.3
2013-03-07	01:00:00	5	959.9	68	0	3.2	2.9
2013-03-07	02:00:00	4.5	959.6	69	0	1.4	2.2
2013-03-07	03:00:00	4	959.2	75	0	2.9	2.3
2013-03-07	04:00:00	3.9	959.3	75	0	2.2	2.7
2013-03-07	05:00:00	4.3	958.8	74	0	3.5	3
2013-03-07	06:00:00	3.7	958.9	77	0	2.4	3
2013-03-07	07:00:00	4.2	959.2	76	0	2.3	1.9
2013-03-07	08:00:00	4.7	959.5	77	0	1.1	2.4
2013-03-07	09:00:00	5.4	959.6	73	0	2.3	2.4
2013-03-07	10:00:00	6.7	959.7	70	0	1.6	2.5
2013-03-07	11:00:00	7.8	959.7	64	0	2.2	2.1
2013-03-07	12:00:00	8.8	959.7	62	0	0.6	1
2013-03-07	13:00:00	9.2	959.3	62	0	1.4	1.1
2013-03-07	14:00:00	10.2	959.2	64	0	2.1	1.7
2013-03-07	15:00:00	9.9	959.2	62	0	2.7	2.3
2013-03-07	16:00:00	9.5	959.2	65	0	3.4	3.3
2013-03-07	17:00:00	8.5	959.4	70	0	3.6	3.7
2013-03-07	18:00:00	7.1	959.7	73	0	4.8	4.4
2013-03-07	19:00:00	6.3	960	75	0	5.6	5.5
2013-03-07	20:00:00	5.6	960.4	79	0	5.1	5.3
2013-03-07	21:00:00	4.9	960.5	87	0.3	5.5	4.9
2013-03-07	22:00:00	4.4	960.8	92	0.4	4.8	4.7
2013-03-07	23:00:00	4.3	960.3	93	0.1	5.4	4.8
2013-03-07	1 day, 0:00:00	4.3	960	94	0	5.7	5.6
2013-03-08	01:00:00	4.3	960	94	0	4.8	5.1
2013-03-08	02:00:00	4.4	959.9	94	0	5.3	5.2
2013-03-08	03:00:00	4.4	959.7	94	0	4	4.8
2013-03-08	04:00:00	4.4	959.6	95	0	3.2	4.1
2013-03-08	05:00:00	4.4	959.5	95	0	5.1	4.6
2013-03-08	06:00:00	4.1	959.4	95	0	4.3	4.5
2013-03-08	07:00:00	4.1	959.7	96	0	4.9	4.7
2013-03-08	08:00:00	4.5	959.8	95	0	5.9	5.5
2013-03-08	09:00:00	5.4	959.8	93	0	5.5	5.7
2013-03-08	10:00:00	6.6	959.8	90	0	4.2	5
2013-03-08	11:00:00	8.6	959.7	85	0	4.6	4.1
2013-03-08	12:00:00	9.8	959.4	79	0	4.7	5.2
2013-03-08	13:00:00	10.8	959.3	72	0	5	4.7
2013-03-08	14:00:00	10.9	959.2	73	0	4.5	4.3
2013-03-08	15:00:00	9.7	959.3	80	0	5.6	5.2
2013-03-08	16:00:00	8.2	959.2	84	0	5.6	5.7
2013-03-08	17:00:00	6.5	959.8	85	0	3.8	5
2013-03-08	18:00:00	4.8	960.4	90	0	5.6	5.5
2013-03-08	19:00:00	3.9	960.9	92	0	4.8	5
2013-03-08	20:00:00	3.3	960.8	93	0	5.1	4.8
2013-03-08	21:00:00	3.2	960.9	94	0	2.9	3.8
2013-03-08	22:00:00	2.8	961	95	0	4.1	3.9
2013-03-08	23:00:00	2.3	960.8	96	0	4.4	4.3
2013-03-08	1 day, 0:00:00	2.1	960.7	96	0.1	4.9	4.7
2013-03-09	01:00:00	2	960.8	96	0.2	5	4.8
2013-03-09	02:00:00	1.8	960.4	100	0.6	4.9	5.1
2013-03-09	03:00:00	1.9	959.9	98	1.1	5.2	5
2013-03-09	04:00:00	2.1	959.7	99	0.4	3.3	4.5
2013-03-09	05:00:00	2.6	959.4	100	0.3	3.4	3.2
2013-03-09	06:00:00	2.9	959.2	99	0	2.7	2.9
2013-03-09	07:00:00	3.5	959.2	100	0	2.5	2.7
2013-03-09	08:00:00	6.7	959.4	99	0	4.4	3.3
2013-03-09	09:00:00	7.2	959.5	99	0.1	4.2	4.7
2013-03-09	10:00:00	8.3	959.4	98	0	5	5.2
2013-03-09	11:00:00	8.6	959.4	92	0	5.6	5.7
2013-03-09	12:00:00	9.2	959.3	87	0	4.7	5.1
2013-03-09	13:00:00	9.4	959.2	80	0	6.1	5.2
2013-03-09	14:00:00	9.6	959.2	77	0	5	5.3
2013-03-09	15:00:00	10.2	959.1	75	0	5.6	5.5
2013-03-09	16:00:00	9.8	959	79	0	4.1	5.2
2013-03-09	17:00:00	9.4	958.7	79	0	2.9	3.5
2013-03-09	18:00:00	9	959.1	81	0	2	1.9
2013-03-09	19:00:00	8.2	959.2	87	0	4.1	3.9
2013-03-09	20:00:00	8.3	959	85	0	3.9	4.4
2013-03-09	21:00:00	7.5	959	88	0	4.1	4.2
2013-03-09	22:00:00	7.3	958.8	88	0	4.1	3.8
2013-03-09	23:00:00	6.8	958.5	88	0	4.8	5
2013-03-09	1 day, 0:00:00	6.5	958.5	88	0	5.1	4.4
2013-03-10	01:00:00	6	958.4	88	0	4.9	4.7
2013-03-10	02:00:00	6.1	957.9	87	0	4.9	5.1
2013-03-10	03:00:00	5	957.3	89	0	5.3	5.2
2013-03-10	04:00:00	5.2	957.2	90	0	5.1	4.6
2013-03-10	05:00:00	5.2	956.8	89	0	6.7	5.8
2013-03-10	06:00:00	4.5	956.6	90	0	5	5.5
2013-03-10	07:00:00	3.6	956.6	97	0	4.8	4.9
2013-03-10	08:00:00	5.8	956.5	88	0	5.1	5.1
2013-03-10	09:00:00	5.1	956.4	88	0	4.5	4.7
2013-03-10	10:00:00	5.6	956.4	87	0	4	4.1
2013-03-10	11:00:00	4.6	956.4	91	0	4.5	4.8
2013-03-10	12:00:00	3.3	956.6	92	0	5.4	4.8
2013-03-10	13:00:00	2.3	956.5	96	0.4	4.4	4.7
2013-03-10	14:00:00	2	956.6	98	1.1	2.9	3.3
2013-03-10	15:00:00	1.1	956.8	97	1.7	2.5	3
2013-03-10	16:00:00	1	956.9	97	0.8	5.3	4.3
2013-03-10	17:00:00	1	957.2	98	0.3	4	4.6
2013-03-10	18:00:00	-0.1	958.2	98	0.2	5.3	4.5
2013-03-10	19:00:00	-0.7	958.7	94	0	6.2	5.4
2013-03-10	20:00:00	-1.5	959.3	94	0	5.5	5.7
2013-03-10	21:00:00	-2.1	959.8	93	0	4.7	5.3
2013-03-10	22:00:00	-2.7	960.1	92	0	5.1	5.5
2013-03-10	23:00:00	-3.3	960.2	92	0	5.3	5.5
2013-03-10	1 day, 0:00:00	-3.4	960.7	92	0	5.7	5.1
2013-03-11	01:00:00	-3.9	960.9	93	0	5.4	5.8
2013-03-11	02:00:00	-4	960.7	96	0	5.6	5.6
2013-03-11	03:00:00	-4.4	960.6	96	0	5.2	5.3
2013-03-11	04:00:00	-4.5	960.9	97	0	4.7	5.2
2013-03-11	05:00:00	-4.7	961.2	97	0	5.7	5.4
2013-03-11	06:00:00	-4.8	961.5	96	0	5.2	5.5
2013-03-11	07:00:00	-5	961.7	97	0	5	5.1
2013-03-11	08:00:00	-4.9	962	97	0	4.8	4.9
2013-03-11	09:00:00	-4.8	962.2	96	0	4.6	4.7
2013-03-11	10:00:00	-4.9	962.3	95	0	5	4.9
2013-03-11	11:00:00	-4.7	962.5	93	0	5.2	4.9
2013-03-11	12:00:00	-4.5	962.5	91	0	5.1	4.6
2013-03-11	13:00:00	-4.2	962.5	91	0	4.2	4.8
2013-03-11	14:00:00	-4	962.3	91	0	4.7	4.9
2013-03-11	15:00:00	-4.1	962.2	90	0	5.3	5.3
2013-03-11	16:00:00	-4.2	961.8	90	0	6.3	6.3
2013-03-11	17:00:00	-4.3	961.9	92	0	5.1	5.6
2013-03-11	18:00:00	-4.7	962	95	0.3	4.3	5.1
2013-03-11	19:00:00	-4.8	962.3	93	0.2	5.1	4.1
2013-03-11	20:00:00	-4.9	962.1	92	0.1	5.2	4.9
2013-03-11	21:00:00	-4.9	962.3	91	0	4.7	4.8
2013-03-11	22:00:00	-5.3	962.2	91	0	5.8	5.5
2013-03-11	23:00:00	-5.5	962.2	91	0	5.2	5.5
2013-03-11	1 day, 0:00:00	-5.8	962	89	0	6	5.7
2013-03-12	01:00:00	-6	961.6	91	0	6.2	5.7
2013-03-12	02:00:00	-6	961.1	91	0	5.9	5.7
2013-03-12	03:00:00	-6.1	960.5	92	0.1	6.4	5.9
2013-03-12	04:00:00	-6.3	960.2	93	0.1	6.4	6.1
2013-03-12	05:00:00	-6.4	960.1	93	0.2	6.2	6.6
2013-03-12	06:00:00	-6.5	960.3	93	0.1	6.7	6.8
2013-03-12	07:00:00	-6.5	960	93	0.2	6.9	6.8
2013-03-12	08:00:00	-6.3	960	92	0.1	6.8	7.1
2013-03-12	09:00:00	-6.2	959.8	93	0.3	6.2	6.5
2013-03-12	10:00:00	-6	959.7	90	0.1	6.9	6.6
2013-03-12	11:00:00	-5.7	959.7	91	0.1	6.6	6.9
2013-03-12	12:00:00	-5.4	959.6	82	0	7.9	6.6
2013-03-12	13:00:00	-5.7	959.1	90	0.2	7.4	6.8
2013-03-12	14:00:00	-5.6	958.9	92	0.3	6.3	6.3
2013-03-12	15:00:00	-5.4	958.8	88	0	7.7	6.9
2013-03-12	16:00:00	-5.5	958.7	90	0	6.7	7.5
2013-03-12	17:00:00	-5.7	958.7	91	0	7.6	7.6
2013-03-12	18:00:00	-6.1	959.3	93	0.1	6.4	6.5
2013-03-12	19:00:00	-6.3	959.6	93	0	6.5	6.7
2013-03-12	20:00:00	-6.3	959.8	94	0.1	6.5	6.7
2013-03-12	21:00:00	-6.4	960	93	0	6.3	6.3
2013-03-12	22:00:00	-6.4	960.1	94	0	5.6	5.8
2013-03-12	23:00:00	-6.5	960.2	94	0	6	6
2013-03-12	1 day, 0:00:00	-6.7	960.3	93	0	5.9	6
2013-03-13	01:00:00	-7.2	960.3	92	0	5.2	5.7
2013-03-13	02:00:00	-8.3	960.4	92	0	3.9	3.9
2013-03-13	03:00:00	-7.8	960.3	91	0	4.9	4.7
2013-03-13	04:00:00	-7.9	960.2	93	0	4.1	4
2013-03-13	05:00:00	-8.1	960.4	92	0	3.8	4.2
2013-03-13	06:00:00	-8.5	960.6	92	0	4.9	4.5
2013-03-13	07:00:00	-8.4	961.2	91	0	3.9	3.6
2013-03-13	08:00:00	-8	961.5	90	0	2.9	2.9
2013-03-13	09:00:00	-6.3	961.8	79	0	2.6	3.3
2013-03-13	10:00:00	-5.8	962	70	0	3.3	3.5
2013-03-13	11:00:00	-5.4	962.4	68	0	4.2	3.9
2013-03-13	12:00:00	-4.2	962.5	64	0	3.5	3.6
2013-03-13	13:00:00	-4	962.4	65	0	3.7	3.3
2013-03-13	14:00:00	-3.5	962.4	62	0	3.4	3.8
2013-03-13	15:00:00	-3.2	962.6	60	0	2.4	3.2
2013-03-13	16:00:00	-3.2	962.8	61	0	2.4	2.6
2013-03-13	17:00:00	-3.9	963.4	63	0	1.6	1.6
2013-03-13	18:00:00	-3.8	964.1	62	0	2.2	2
2013-03-13	19:00:00	-3.9	964.7	63	0	1.7	1.8
2013-03-13	20:00:00	-3.7	965	59	0	0.3	1
2013-03-13	21:00:00	-4.7	965.4	70	0	1.7	0.7
2013-03-13	22:00:00	-3.9	965.6	61	0	1.6	1.7
2013-03-13	23:00:00	-4.7	965.8	64	0	1.8	2
2013-03-13	1 day, 0:00:00	-6.3	966.1	74	0	3.6	2.3
2013-03-14	01:00:00	-5.7	966.1	81	0	2.2	2.9
2013-03-14	02:00:00	-6	966.1	82	0	2.1	2
2013-03-14	03:00:00	-6.7	966.2	89	0	2.5	2.2
2013-03-14	04:00:00	-7.7	966.1	89	0	3.4	2.9
2013-03-14	05:00:00	-8.3	966.2	90	0	2.8	3
2013-03-14	06:00:00	-8.2	966.5	94	0	3.1	3.1
2013-03-14	07:00:00	-8.1	966.9	93	0	3	3.2
2013-03-14	08:00:00	-7.5	967.3	93	0	3.6	3.4
2013-03-14	09:00:00	-4.6	967.6	85	0	3.4	3.6
2013-03-14	10:00:00	-2.8	967.9	82	0	2.8	3
2013-03-14	11:00:00	-1.9	967.8	78	0	2	2.4
2013-03-14	12:00:00	-1.4	967.7	72	0	2	1.9
2013-03-14	13:00:00	-3.6	967.6	95	0	5.1	3.6
2013-03-14	14:00:00	-3.1	967.2	93	0.5	1.6	2.4
2013-03-14	15:00:00	-1	967.3	84	0	1.6	1.9
2013-03-14	16:00:00	-2.5	967.8	91	0	0.9	1.8
2013-03-14	17:00:00	-1.9	968.2	70	0	3.4	1.7
2013-03-14	18:00:00	-3.2	968.9	69	0	3.4	3.4
2013-03-14	19:00:00	-3.3	969.7	86	0	4.6	4.8
2013-03-14	20:00:00	-4	970.2	78	0	3	4.4
2013-03-14	21:00:00	-5.1	970.5	81	0	3.2	3.3
2013-03-14	22:00:00	-6.5	970.5	77	0	3.3	3.1
2013-03-14	23:00:00	-7.1	970.6	72	0	3.8	3.3
2013-03-14	1 day, 0:00:00	-8.5	970.6	78	0	3	3.1
2013-03-15	01:00:00	-8.2	970.8	78	0	2.5	3
2013-03-15	02:00:00	-8.8	970.7	78	0	2.1	2
2013-03-15	03:00:00	-9.4	970.7	83	0	1.7	2.1
2013-03-15	04:00:00	-9.2	971	83	0	1.6	1.7
2013-03-15	05:00:00	-10.5	971.6	89	0	0.9	1.3
2013-03-15	06:00:00	-9.8	972.1	85	0	2.1	1.4
2013-03-15	07:00:00	-9.5	972.6	82	0	2.4	1.9
2013-03-15	08:00:00	-9	973	79	0	2	2
2013-03-15	09:00:00	-6.7	973.4	70	0	1.1	1.8
2013-03-15	10:00:00	-4.8	973.7	66	0	1.2	1.5
2013-03-15	11:00:00	-4	973.5	60	0	2.9	2
2013-03-15	12:00:00	-3.3	973.5	57	0	2.3	2.4
2013-03-15	13:00:00	-1.9	973	43	0	0.6	1
2013-03-15	14:00:00	-1.5	972.9	58	0	3.3	2.1
2013-03-15	15:00:00	-1.8	972.7	63	0	3.6	3.7
2013-03-15	16:00:00	-2.3	972.7	65	0	5.1	5
2013-03-15	17:00:00	-2.8	973	65	0	3.8	4.8
2013-03-15	18:00:00	-2.8	973.4	67	0	3.7	3.7
2013-03-15	19:00:00	-2.5	973.9	65	0	3.8	3.9
2013-03-15	20:00:00	-2.6	974	67	0	3.6	3.9
2013-03-15	21:00:00	-2.6	973.9	70	0	3.4	3.5
2013-03-15	22:00:00	-2.7	973.8	72	0	3.9	3.6
2013-03-15	23:00:00	-2.2	973.7	68	0	3.6	3.4
2013-03-15	1 day, 0:00:00	-2.2	973.6	70	0	4.7	4.5
2013-03-16	01:00:00	-2.5	973.4	72	0	3.9	4.5
2013-03-16	02:00:00	-3	973	73	0	4.8	4.6
2013-03-16	03:00:00	-2.8	972.9	73	0	5.6	4.8
2013-03-16	04:00:00	-2.8	972.7	73	0	5.6	5.6
2013-03-16	05:00:00	-3.4	972.6	72	0	6	5.3
2013-03-16	06:00:00	-3.2	972.8	70	0	5.3	5.4
2013-03-16	07:00:00	-2.6	972.8	69	0	2.1	2.9
2013-03-16	08:00:00	-1.3	972.8	64	0	5.5	5
2013-03-16	09:00:00	-0.3	972.8	54	0	5.8	5.9
2013-03-16	10:00:00	0.8	972.5	51	0	4.8	5.3
2013-03-16	11:00:00	1.7	972.2	47	0	4.8	5.1
2013-03-16	12:00:00	2.4	971.5	43	0	7.3	6.4
2013-03-16	13:00:00	2.6	970.9	51	0	6.1	5.9
2013-03-16	14:00:00	3.2	970	46	0	7.4	7.2
2013-03-16	15:00:00	3	969.2	50	0	5.9	6.7
2013-03-16	16:00:00	2.6	968.5	51	0	5.4	5.5
2013-03-16	17:00:00	2.4	968.3	52	0	5.8	6.1
2013-03-16	18:00:00	1.4	968.2	60	0	5.8	6.3
2013-03-16	19:00:00	1.9	967.7	56	0	8.8	6.9
2013-03-16	20:00:00	2	966.9	54	0	11.5	10.5
2013-03-16	21:00:00	1.4	966.9	59	0	8.9	9.8
2013-03-16	22:00:00	1	966.6	61	0	7.8	7.5
2013-03-16	23:00:00	0.3	966.2	64	0	5.4	6.5
2013-03-16	1 day, 0:00:00	0.2	965.7	65	0	6.6	5.5
2013-03-17	01:00:00	0.4	965.1	64	0	8.3	7.5
2013-03-17	02:00:00	1.3	964.7	66	0	6.2	6
2013-03-17	03:00:00	1.4	963.7	77	0	6.6	7.5
2013-03-17	04:00:00	0	962.8	69	0	5.2	6.2
2013-03-17	05:00:00	0.6	962.3	56	0	5.8	5.5
2013-03-17	06:00:00	0.1	962.9	65	0	2.5	4.6
2013-03-17	07:00:00	-0.4	962.9	71	0	3.9	2.7
2013-03-17	08:00:00	-1.8	962.4	97	0.4	4.2	5
2013-03-17	09:00:00	-1	961.8	98	0.3	3.6	4
2013-03-17	10:00:00	0.5	961	96	0.1	7.3	6.4
2013-03-17	11:00:00	0	960.8	98	0.1	4.9	5.2
2013-03-17	12:00:00	0.9	960.1	94	0	6.8	6.1
2013-03-17	13:00:00	1.3	959.7	92	0	4	5.5
2013-03-17	14:00:00	1.6	959.1	90	0	4.7	4.5
2013-03-17	15:00:00	1.2	958.4	90	0	3.8	4.3
2013-03-17	16:00:00	1.6	957.8	89	0	3.8	3.3
2013-03-17	17:00:00	2.2	957.2	79	0	7	5.4
2013-03-17	18:00:00	1.4	957	88	0	6.6	7.4
2013-03-17	19:00:00	0.8	956.5	96	1.3	4.4	4.8
2013-03-17	20:00:00	1	955.8	97	0.6	5.1	4.6
2013-03-17	21:00:00	1.6	955.2	93	0.4	5.2	5
2013-03-17	22:00:00	2.8	954.5	88	0	7.7	5.3
2013-03-17	23:00:00	2.7	954.3	89	0	7.3	8
2013-03-17	1 day, 0:00:00	2.5	954.6	90	0	7.7	6.3
2013-03-18	01:00:00	1.9	954.5	96	0.2	4.9	5.7
2013-03-18	02:00:00	2.1	954.3	96	0	3.9	4.7
2013-03-18	03:00:00	2.3	954.2	96	0	3.9	4.4
2013-03-18	04:00:00	2.9	954.4	97	0	5.1	4.3
2013-03-18	05:00:00	2.9	954.3	97	0	3.6	4.1
2013-03-18	06:00:00	2.5	954.3	100	0	2.8	3.3
2013-03-18	07:00:00	2	954.4	97	0	3.5	3.9
2013-03-18	08:00:00	2.2	954.5	97	0	2.3	3.1
2013-03-18	09:00:00	2.7	954.3	94	0	2.2	1.9
2013-03-18	10:00:00	3.1	954.1	89	0	2.3	2.1
2013-03-18	11:00:00	4	953.5	78	0	1.4	2.2
2013-03-18	12:00:00	4.7	953.2	65	0	1.3	1
2013-03-18	13:00:00	5.1	952.5	60	0	3	2.3
2013-03-18	14:00:00	4.9	952.4	52	0	2.6	2.4
2013-03-18	15:00:00	4.8	952.1	56	0	2.8	2.6
2013-03-18	16:00:00	4.2	951.8	62	0	2.5	2.3
2013-03-18	17:00:00	3.7	952.1	62	0	2.4	2.1
2013-03-18	18:00:00	3.6	952.3	63	0	1.8	2
2013-03-18	19:00:00	3.8	952.5	62	0	1.3	1.4
2013-03-18	20:00:00	3	952.4	63	0	1.4	1.4
2013-03-18	21:00:00	2.4	952.5	69	0	1.5	1.4
2013-03-18	22:00:00	1.4	952.4	77	0	2	1.6
2013-03-18	23:00:00	1.5	952.5	78	0	1.5	1.7
2013-03-18	1 day, 0:00:00	1.1	952.6	81	0	1.4	1.4
2013-03-19	01:00:00	0.3	952.9	86	0	1.2	1.3
2013-03-19	02:00:00	-0.8	953.1	92	0	3.3	1.9
2013-03-19	03:00:00	0	953.4	90	0	2.3	2.5
2013-03-19	04:00:00	-0.1	953.8	86	0	1.7	2
2013-03-19	05:00:00	-0.3	954.1	90	0	3.6	2.8
2013-03-19	06:00:00	-0.8	954.7	93	0	3.8	3.9
2013-03-19	07:00:00	-0.1	955.2	92	0	4.3	4.3
2013-03-19	08:00:00	1.2	955.6	89	0	4.7	4.2
2013-03-19	09:00:00	3	956.2	84	0	4.5	4.4
2013-03-19	10:00:00	2.8	956.5	84	0	5.3	5.2
2013-03-19	11:00:00	3	956.9	85	0	4.8	5.2
2013-03-19	12:00:00	4.5	957.1	78	0	5.8	6.3
2013-03-19	13:00:00	5.8	957.1	71	0	7.1	6.6
2013-03-19	14:00:00	4.9	957.1	75	0	6.4	6.5
2013-03-19	15:00:00	5.8	957.1	69	0	6.9	6.2
2013-03-19	16:00:00	5.3	957.3	74	0	5.2	6.1
2013-03-19	17:00:00	4.9	957.6	75	0	4.6	5.3
2013-03-19	18:00:00	2.7	958.4	84	0.1	2.5	3.6
2013-03-19	19:00:00	2.6	959.1	85	0	1.3	1.8
2013-03-19	20:00:00	2.8	959.5	84	0	0.9	1
2013-03-19	21:00:00	2.2	959.6	86	0	3.2	2.6
2013-03-19	22:00:00	2.2	959.8	88	0	0.9	2
2013-03-19	23:00:00	0.8	960	94	0	1.8	1.7
2013-03-19	1 day, 0:00:00	-0.1	960.3	97	0	2.2	2.1
2013-03-20	01:00:00	-1.1	960.3	99	0	2.3	2.4
2013-03-20	02:00:00	0.8	960.1	99	0	2.5	2.2
2013-03-20	03:00:00	0.1	960	99	0	1.2	2
2013-03-20	04:00:00	-0.1	960.2	99	0	1.6	1.2
2013-03-20	05:00:00	-0.2	960.2	99	0	3.1	2.7
2013-03-20	06:00:00	0	960.5	99	0	3.5	3.2
2013-03-20	07:00:00	0	960.2	99	0.4	3.9	3.7
2013-03-20	08:00:00	0.7	959.9	99	0.1	4.5	4.3
2013-03-20	09:00:00	1.5	959.7	100	0.2	4.5	4.6
2013-03-20	10:00:00	2	959.7	99	0.9	4.7	4.8
2013-03-20	11:00:00	1.5	959.6	100	1.1	4.5	4.6
2013-03-20	12:00:00	1.1	959.5	98	1.4	4.2	4.4
2013-03-20	13:00:00	1.7	959.5	100	1.4	2.6	3.6
2013-03-20	14:00:00	2.6	960	96	0.7	3.2	5
2013-03-20	15:00:00	3.6	960.5	91	0.1	5.7	5
2013-03-20	16:00:00	4	961.1	89	0	6.5	6.2
2013-03-20	17:00:00	3.6	962	83	0	7	7.2
2013-03-20	18:00:00	3.2	962.8	86	0	5.6	5.9
2013-03-20	19:00:00	2.9	963.6	89	0	5.1	5.1
2013-03-20	20:00:00	2	964.3	94	0.2	5	4.9
2013-03-20	21:00:00	0.9	965.2	94	0.3	5.2	4.9
2013-03-20	22:00:00	-0.2	966.6	94	0.1	4.3	4.7
2013-03-20	23:00:00	-0.6	967.9	92	0	5.1	5.2
2013-03-20	1 day, 0:00:00	-0.9	969.1	96	0	4.4	4
2013-03-21	01:00:00	-1.4	970.3	96	0.1	4.9	4.9
2013-03-21	02:00:00	-1.7	970.7	99	0	4.2	4.4
2013-03-21	03:00:00	-1.4	971.3	100	0	3.2	3.3
2013-03-21	04:00:00	-1.3	972	100	0	2.2	2.4
2013-03-21	05:00:00	-1.2	972.6	94	0	3	3.2
2013-03-21	06:00:00	-1.2	973.1	96	0	2.3	2.9
2013-03-21	07:00:00	-1.3	973.9	96	0	2.4	2.4
2013-03-21	08:00:00	-1	974	93	0.1	1.7	1.8
2013-03-21	09:00:00	-0.5	974.3	84	0	1.1	1.6
2013-03-21	10:00:00	0	974.7	81	0	2.1	1.7
2013-03-21	11:00:00	0.1	975.3	83	0	1.9	2.1
2013-03-21	12:00:00	0.3	975.2	84	0	1.4	1.6
2013-03-21	13:00:00	0.2	975.2	85	0	1.8	1.9
2013-03-21	14:00:00	0.6	975.4	84	0	1.8	2
2013-03-21	15:00:00	0.5	975.4	83	0	2.4	2.1
2013-03-21	16:00:00	0.5	975.6	74	0	4.1	2.9
2013-03-21	17:00:00	0.1	975.7	78	0	3	3.3
2013-03-21	18:00:00	-0.2	976	82	0	2	2.2
2013-03-21	19:00:00	-0.5	976.1	80	0	1.5	1.9
2013-03-21	20:00:00	-1.1	976.4	87	0	3.4	2.8
2013-03-21	21:00:00	-1.3	976.6	84	0	4.3	3.9
2013-03-21	22:00:00	-1.5	976.5	89	0	2.6	3.3
2013-03-21	23:00:00	-1.5	976.5	91	0	2.7	2.5
2013-03-21	1 day, 0:00:00	-1.6	976.3	93	0	3.3	3.4
2013-03-22	01:00:00	-1.8	976.2	93	0	3.8	3.6
2013-03-22	02:00:00	-1.8	976	93	0	3.5	3.9
2013-03-22	03:00:00	-2	975.8	94	0	4.2	3.9
2013-03-22	04:00:00	-2.3	975.5	94	0	5	4.5
2013-03-22	05:00:00	-2.1	975.8	88	0	5.3	5
2013-03-22	06:00:00	-2.4	976	88	0	4.3	4.9
2013-03-22	07:00:00	-2.4	976.2	87	0	5.7	4.6
2013-03-22	08:00:00	-2.1	976	85	0	6.5	5.8
2013-03-22	09:00:00	-1	976	79	0	5.5	6
2013-03-22	10:00:00	-0.4	975.8	75	0	5.3	5.4
2013-03-22	11:00:00	0.5	975.1	74	0	6.9	6.1
2013-03-22	12:00:00	1.1	975	73	0	6.5	6.8
2013-03-22	13:00:00	1.2	974.8	72	0	6	6.1
2013-03-22	14:00:00	1.2	974.2	71	0	6.4	6.3
2013-03-22	15:00:00	1.3	973.8	68	0	7.1	7.2
2013-03-22	16:00:00	0.7	973.8	68	0	7.3	7.2
2013-03-22	17:00:00	-1.5	973.7	74	0	8.4	7.7
2013-03-22	18:00:00	-2.8	974.6	80	0	7.5	7.9
2013-03-22	19:00:00	-3.4	974.8	82	0	6.9	7.1
2013-03-22	20:00:00	-3.4	974.7	82	0	6.3	7.5
2013-03-22	21:00:00	-3.5	974.7	81	0	7.1	6.9
2013-03-22	22:00:00	-3.3	974.2	80	0	8.8	7.5
2013-03-22	23:00:00	-3.4	973.9	82	0	8.8	8.4
2013-03-22	1 day, 0:00:00	-3.2	973.8	81	0	8.8	8.6
2013-03-23	01:00:00	-3.2	973.9	79	0	9.2	9.1
2013-03-23	02:00:00	-3.2	973.6	79	0	9.1	9
2013-03-23	03:00:00	-3.3	973.6	80	0	8	8.6
2013-03-23	04:00:00	-3.5	973.6	85	0	7.3	7.9
2013-03-23	05:00:00	-3.8	973.6	86	0	7.9	7.7
2013-03-23	06:00:00	-4.1	974.1	81	0	8.4	7.8
2013-03-23	07:00:00	-4.3	974.3	81	0	8.2	7.7
2013-03-23	08:00:00	-4.2	974.7	81	0	7.1	8.2
2013-03-23	09:00:00	-4.4	974.5	80	0	8.3	7.3
2013-03-23	10:00:00	-3.4	974.2	76	0	9.1	8.7
2013-03-23	11:00:00	-3	974.5	73	0	7.8	8.5
2013-03-23	12:00:00	-2.5	974.3	71	0	8.5	7.7
2013-03-23	13:00:00	-1.9	973.6	67	0	8.9	8.8
2013-03-23	14:00:00	-1.8	973.5	66	0	7.6	7.7
2013-03-23	15:00:00	-2.7	973.5	69	0	8.4	8
2013-03-23	16:00:00	-3.2	973.5	72	0	8.4	8.7
2013-03-23	17:00:00	-4	973.8	70	0	8.3	8.4
2013-03-23	18:00:00	-4.5	974.4	69	0	7.6	8.1
2013-03-23	19:00:00	-4.8	974.6	65	0	8	7.5
2013-03-23	20:00:00	-4.9	974.8	60	0	8.2	8.3
2013-03-23	21:00:00	-5.1	975	60	0	7.5	8.3
2013-03-23	22:00:00	-5.3	974.5	59	0	10.3	9.8
2013-03-23	23:00:00	-5.7	974.3	59	0	10.5	10.7
2013-03-23	1 day, 0:00:00	-6	974.3	64	0	9.8	10.5
2013-03-24	01:00:00	-6.5	974.3	62	0	8	8.7
2013-03-24	02:00:00	-7	974.2	63	0	8.2	7.9
2013-03-24	03:00:00	-7.3	973.3	65	0	7.4	8.1
2013-03-24	04:00:00	-7.5	973.4	66	0	6.9	7.6
2013-03-24	05:00:00	-7.7	973.3	65	0	7.5	7.4
2013-03-24	06:00:00	-7.8	973.6	63	0	6.2	6.7
2013-03-24	07:00:00	-7.6	973.7	60	0	6.1	6.1
2013-03-24	08:00:00	-6.9	973.6	56	0	7.1	6.7
2013-03-24	09:00:00	-5.8	973.4	50	0	8.3	8.2
2013-03-24	10:00:00	-3.7	973.3	44	0	8.5	8.7
2013-03-24	11:00:00	-2.4	972.9	41	0	8.8	8.4
2013-03-24	12:00:00	-1.3	972.1	41	0	8.9	9.1
2013-03-24	13:00:00	-1.6	971.9	40	0	9.1	9.6
2013-03-24	14:00:00	-1.9	971.8	43	0	9.9	10
2013-03-24	15:00:00	-1.7	971.6	44	0	9	9.2
2013-03-24	16:00:00	-1.8	971.6	47	0	8.3	9
2013-03-24	17:00:00	-2.4	971.7	48	0	9.5	8.8
2013-03-24	18:00:00	-3.1	972.5	55	0	7.9	9.1
2013-03-24	19:00:00	-3.3	972.6	55	0	8.3	8.1
2013-03-24	20:00:00	-3.7	972.8	56	0	8.9	8.5
2013-03-24	21:00:00	-4.2	972.8	59	0	8	7.7
2013-03-24	22:00:00	-4.7	972.6	61	0	6.6	7.6
2013-03-24	23:00:00	-5.1	972.4	64	0	6.9	6.7
2013-03-24	1 day, 0:00:00	-5.5	972.2	67	0	6.6	7.2
2013-03-25	01:00:00	-5.9	971.9	71	0	7.9	7.5
2013-03-25	02:00:00	-6.1	971.6	73	0	7.6	7.5
2013-03-25	03:00:00	-6.5	971.1	74	0	7.8	7.4
2013-03-25	04:00:00	-6.8	971.2	74	0	7.4	7.7
2013-03-25	05:00:00	-7	971.4	75	0	8	7.3
2013-03-25	06:00:00	-7	971.3	75	0	7.1	7.7
[truncated: 59,345 more rows]
